# Supplementary material for: Crystal structure and hydrogen-bonding patterns in 5-fluoro­cytosinium picrate
Source: Acta Crystallogr E Crystallogr Commun. 2017 Feb 14;73(Pt 3):361–4. doi: 10.1107/S205698901700216X (PMC5347054; doi:10.1107/S205698901700216X)
Supplement: Supplementary file 1 [file e-73-00361-sup1.cif]

##############################################################################
#                                                                            #
# This CIF contains the data in a paper accepted for publication in          #
# Acta Crystallographica Section E. It conforms to the requirements of       #
# Notes for Authors for Acta Crystallographica Section E, and has been       #
# peer reviewed under the auspices of the IUCr Commission on Journals.       #
#                                                                            #
# Full details of the Crystallographic Information File format               #
# are given in the paper "The Crystallographic Information File (CIF):       #
# a New Standard Archive File for Crystallography" by S. R. Hall, F. H.      #
# Allen and I. D. Brown [Acta Cryst. (1991), A47, 655-685].                  #
#                                                                            #
# The current version of the core CIF dictionary is obtainable from          #
# ftp://ftp.iucr.org/pub/cif_core.dic.                                       #
#                                                                            #
# Software is freely available for graphical display of the structure(s)     #
# in this CIF. For information consult the CIF software page                 #
# http://www.iucr.org/resources/cif/software.                                #
#                                                                            #
# This file may be used for bona fide research purposes within the           #
# scientific community so long as proper attribution is given to the journal # 
# article from which it was obtained.                                        #
#                                                                            #
##############################################################################
data_I
_audit_creation_method     'SHELXL-2016/6'
_journal_date_recd_electronic     2017-01-24
_journal_date_accepted     2017-02-09
_journal_name_full     'Acta Crystallographica, Section E'
_journal_year     2017
_journal_volume     73
_journal_issue      3
_journal_page_first     361
_journal_page_last     364
_journal_paper_category     GO
_journal_paper_doi     10.1107/S205698901700216X
_journal_coeditor_code     ZS2375
_publ_contact_author_name     'Packianathan Thomas Muthiah'
_publ_contact_author_address
;
School of Chemistry
Bharathidasan University
Tiruchirappalli 620 024
Tamil Nadu
India
;
_publ_contact_author_email     'tommtrichy@yahoo.co.in'
_publ_contact_author_fax     ?
_publ_contact_author_phone     ?
_publ_section_title
;
Crystal structure and hydrogen-bonding patterns in 5-fluorocytosinium picrate
;
loop_
    _publ_author_name
    _publ_author_footnote
    _publ_author_address
    'Mohana, Marimuthu' .
;
School of Chemistry
Bharathidasan University
Tiruchirappalli 620 024
Tamil Nadu
India
;
    'Thomas Muthiah, Packianathan' .
;
School of Chemistry
Bharathidasan University
Tiruchirappalli 620 024
Tamil Nadu
India
;
    'McMillen, Colin D.' .
;
Department of Chemistry
Clemson University
379 H.L. Hunter Laboratories
Clemson,
SC 29634
USA
;
_publ_section_synopsis
;
In the crystal, the 5FC^+^ cation interacts with the PA^-^ anion through
three-centre N---H...O hydrogen bonds, forming two conjoined rings having
<i>R</i>~2~^1^(6) and <i>R</i>~1~^2^(6) motifs, and is extended by N---H...O
hydrogen bonds and C---H...O interactions into a two-dimensional sheet
structure lying parallel to (001). Also present  in the crystal structure are
weak  C---F...\p interactions.
;
_chemical_name_systematic
;
5-Fluorocytosinium picrate
;
_chemical_name_common     ?
_chemical_formula_moiety     'C4 H5 F N3 O +, C6 H2 N3 O7 -'
_chemical_formula_sum     'C10 H7 F N6 O8'
_chemical_formula_iupac     'C4 H5 F N3 O +, C6 H2 N3 O7 -'
_chemical_formula_weight     358.22
_chemical_melting_point     ?
_shelx_space_group_comment
;
The symmetry employed for this shelxl refinement is uniquely defined
by the following loop, which should always be used as a source of
symmetry information in preference to the above space-group names.
They are only intended as comments.
;
_space_group_crystal_system     orthorhombic
_space_group_name_H-M_alt     'P b c a'
_space_group_name_Hall     '-P 2ac 2ab'
loop_
    _space_group_symop_operation_xyz
    'x, y, z'
    '-x+1/2, -y, z+1/2'
    'x+1/2, -y+1/2, -z'
    '-x, y+1/2, -z+1/2'
    '-x, -y, -z'
    'x-1/2, y, -z-1/2'
    '-x-1/2, y-1/2, z'
    'x, -y-1/2, z-1/2'
_cell_length_a     7.7463(15)
_cell_length_b     13.235(3)
_cell_length_c     25.642(5)
_cell_angle_alpha     90
_cell_angle_beta     90
_cell_angle_gamma     90
_cell_volume     2628.9(9)
_cell_formula_units_Z     8
_cell_measurement_reflns_used     2779
_cell_measurement_theta_min     3.1
_cell_measurement_theta_max     26.7
_cell_measurement_temperature     200(2)
_exptl_crystal_description     'prism'
_exptl_crystal_colour     'colorless'
_exptl_crystal_size_max     0.650
_exptl_crystal_size_mid     0.580
_exptl_crystal_size_min     0.200
_exptl_crystal_density_diffrn     1.810
_exptl_crystal_density_meas     ?
_exptl_crystal_density_method     ?
_exptl_crystal_F_000     1456
_exptl_absorpt_coefficient_mu     0.167
_exptl_absorpt_correction_type     multi-scan
_exptl_absorpt_process_details     'multi-scan'
_shelx_estimated_absorpt_T_min     0.899
_shelx_estimated_absorpt_T_max     0.967
_exptl_absorpt_correction_T_min     0.899
_exptl_absorpt_correction_T_max     0.967
_diffrn_ambient_temperature     200(2)
_diffrn_radiation_type     MoK\a
_diffrn_radiation_wavelength     0.71073
_diffrn_measurement_device_type     'Rigaku AFC-8S'
_diffrn_measurement_method     '\w scans'
_diffrn_detector_area_resol_mean     14.6199
_diffrn_reflns_number     21815
_diffrn_reflns_av_R_equivalents     0.0406
_diffrn_reflns_theta_min     3.072
_diffrn_reflns_theta_max     26.735
_diffrn_reflns_theta_full     25.242
_diffrn_measured_fraction_theta_max     0.996
_diffrn_measured_fraction_theta_full     0.997
_diffrn_reflns_limit_h_min     -9
_diffrn_reflns_limit_h_max     7
_diffrn_reflns_limit_k_min     -16
_diffrn_reflns_limit_k_max     16
_diffrn_reflns_limit_l_min     -32
_diffrn_reflns_limit_l_max     32
_refine_special_details     ?
_reflns_number_total     2779
_reflns_number_gt     2367
_reflns_threshold_expression     'I > 2\s(I)'
_refine_ls_structure_factor_coef     Fsqd
_refine_ls_matrix_type     full
_refine_ls_R_factor_all     0.0696
_refine_ls_R_factor_gt     0.0582
_refine_ls_wR_factor_gt     0.1571
_refine_ls_wR_factor_ref     0.1738
_refine_ls_goodness_of_fit_ref     1.087
_refine_ls_restrained_S_all     1.087
_refine_ls_number_reflns     2779
_refine_ls_number_parameters     226
_refine_ls_number_restraints     0
_refine_ls_hydrogen_treatment     constr
_refine_ls_weighting_scheme     calc
_refine_ls_weighting_details
              'w=1/[\s^2^(Fo^2^)+(0.1025P)^2^+1.2366P] where P=(Fo^2^+2Fc^2^)/3'
_atom_sites_solution_hydrogens     geom
_atom_sites_solution_primary     ?
_atom_sites_solution_secondary     ?
_refine_ls_shift/su_max     0.000
_refine_ls_shift/su_mean     0.000
_refine_diff_density_max     0.280
_refine_diff_density_min     -0.363
_refine_ls_extinction_method     none
_refine_ls_extinction_coef     .
loop_
    _atom_type_symbol
    _atom_type_description
    _atom_type_scat_dispersion_real
    _atom_type_scat_dispersion_imag
    _atom_type_scat_source
    'C' 'C' 0.0033 0.0016
                         'International Tables Vol C Tables 4.2.6.8 and 6.1.1.4'
    'H' 'H' 0.0000 0.0000
                         'International Tables Vol C Tables 4.2.6.8 and 6.1.1.4'
    'N' 'N' 0.0061 0.0033
                         'International Tables Vol C Tables 4.2.6.8 and 6.1.1.4'
    'O' 'O' 0.0106 0.0060
                         'International Tables Vol C Tables 4.2.6.8 and 6.1.1.4'
    'F' 'F' 0.0171 0.0103
                         'International Tables Vol C Tables 4.2.6.8 and 6.1.1.4'
_computing_data_collection
;
CrystalClear (Rigaku/MSC, 2008)
;
_computing_cell_refinement
;
CrystalClear (Rigaku/MSC, 2008)
;
_computing_data_reduction
;
CrystalClear (Rigaku/MSC, 2008)
;
_computing_structure_solution
;
SHELXS97 (Sheldrick, 2008)
;
_computing_structure_refinement
;
SHELXL2016 (Sheldrick, 2015)
;
_computing_molecular_graphics
;
PLATON (Spek, 2009), Mercury (Macrae <i>et al.</i>, 2008) and
<i>POVRay</i> (Cason, 2004)
;
_computing_publication_material
;
PLATON (Spek, 2009) and publCIF (Westrip, 2010)
;
loop_
    _atom_site_type_symbol
    _atom_site_label
    _atom_site_fract_x
    _atom_site_fract_y
    _atom_site_fract_z
    _atom_site_U_iso_or_equiv
    _atom_site_adp_type
    _atom_site_calc_flag
    _atom_site_occupancy
    _atom_site_disorder_assembly
    _atom_site_disorder_group
    O O3 0.4311(2) 0.65661(11) 0.61738(6) 0.0381(4) Uani d 1 . .
    O O9 0.5493(2) 0.46460(13) 0.62650(7) 0.0440(4) Uani d 1 . .
    O O7 0.5646(3) 0.58196(18) 0.85486(7) 0.0566(5) Uani d 1 . .
    O O8 0.7432(2) 0.45799(14) 0.68664(7) 0.0469(4) Uani d 1 . .
    C C7 0.4418(3) 0.65628(15) 0.66650(8) 0.0317(5) Uani d 1 . .
    N N7 0.6116(2) 0.49512(14) 0.66734(7) 0.0353(4) Uani d 1 . .
    C C12 0.5282(3) 0.57726(16) 0.69555(8) 0.0317(4) Uani d 1 . .
    C C8 0.3714(3) 0.73340(16) 0.70030(8) 0.0338(5) Uani d 1 . .
    C C10 0.4631(3) 0.65060(18) 0.77790(8) 0.0365(5) Uani d 1 . .
    O O4 0.2970(3) 0.83845(18) 0.63172(8) 0.0664(7) Uani d 1 . .
    N N5 0.2811(3) 0.81933(15) 0.67800(8) 0.0390(4) Uani d 1 . .
    O O5 0.1900(3) 0.87035(16) 0.70710(7) 0.0595(6) Uani d 1 . .
    C C11 0.5410(3) 0.57451(16) 0.74889(8) 0.0344(5) Uani d 1 . .
    H H11 0.601989 0.521474 0.765720 0.041 Uiso calc 1 . .
    O O6 0.3831(4) 0.70675(18) 0.85946(8) 0.0733(7) Uani d 1 . .
    N N6 0.4708(3) 0.64684(16) 0.83447(8) 0.0448(5) Uani d 1 . .
    C C9 0.3783(3) 0.72956(17) 0.75414(9) 0.0366(5) Uani d 1 . .
    H H9 0.325057 0.780799 0.774507 0.044 Uiso calc 1 . .
    F F5 0.2136(2) 0.44284(10) 0.45073(6) 0.0484(4) Uani d 1 . .
    O O2 0.0618(2) 0.81443(11) 0.51702(7) 0.0412(4) Uani d 1 . .
    N N3 0.1841(2) 0.66094(13) 0.53164(6) 0.0320(4) Uani d 1 . .
    H H3 0.209477 0.679151 0.563747 0.038 Uiso calc 1 . .
    N N1 0.0672(3) 0.69947(14) 0.45092(7) 0.0371(4) Uani d 1 . .
    H H1 0.019456 0.742373 0.429023 0.044 Uiso calc 1 . .
    N N4 0.3114(3) 0.50588(14) 0.54809(7) 0.0383(4) Uani d 1 . .
    H H4A 0.338817 0.526201 0.579703 0.046 Uiso calc 1 . .
    H H4B 0.339680 0.444694 0.537710 0.046 Uiso calc 1 . .
    C C2 0.1011(3) 0.73142(15) 0.50045(8) 0.0325(5) Uani d 1 . .
    C C4 0.2293(3) 0.56620(15) 0.51674(8) 0.0316(4) Uani d 1 . .
    C C5 0.1785(3) 0.53785(16) 0.46564(8) 0.0348(5) Uani d 1 . .
    C C6 0.1035(3) 0.60450(18) 0.43367(9) 0.0392(5) Uani d 1 . .
    H H6 0.075454 0.585605 0.398941 0.047 Uiso calc 1 . .
loop_
    _atom_site_aniso_label
    _atom_site_aniso_U_11
    _atom_site_aniso_U_22
    _atom_site_aniso_U_33
    _atom_site_aniso_U_12
    _atom_site_aniso_U_13
    _atom_site_aniso_U_23
    O3 0.0529(10) 0.0359(8) 0.0256(7) -0.0065(7) -0.0044(6) 0.0023(6)
    O9 0.0528(10) 0.0445(9) 0.0347(8) 0.0036(7) -0.0071(7) -0.0055(7)
    O7 0.0523(11) 0.0861(15) 0.0315(9) -0.0037(10) -0.0075(8) 0.0120(9)
    O8 0.0448(9) 0.0477(10) 0.0483(10) 0.0065(7) -0.0101(8) 0.0000(8)
    C7 0.0347(10) 0.0337(10) 0.0268(10) -0.0097(8) -0.0011(8) 0.0030(7)
    N7 0.0386(10) 0.0369(9) 0.0305(9) -0.0042(7) -0.0001(7) 0.0035(7)
    C12 0.0335(10) 0.0331(10) 0.0286(10) -0.0057(8) -0.0010(8) 0.0025(8)
    C8 0.0373(11) 0.0315(10) 0.0327(10) -0.0057(8) -0.0022(8) 0.0014(8)
    C10 0.0408(12) 0.0434(12) 0.0252(10) -0.0119(9) -0.0015(8) 0.0014(8)
    O4 0.0806(15) 0.0708(14) 0.0478(11) 0.0296(11) 0.0199(10) 0.0262(10)
    N5 0.0424(10) 0.0379(10) 0.0368(10) -0.0034(8) 0.0003(8) 0.0009(8)
    O5 0.0814(15) 0.0547(12) 0.0424(10) 0.0228(10) -0.0041(9) -0.0079(8)
    C11 0.0357(11) 0.0380(10) 0.0296(10) -0.0076(8) -0.0047(8) 0.0058(8)
    O6 0.122(2) 0.0654(13) 0.0320(9) 0.0087(13) 0.0120(11) -0.0020(9)
    N6 0.0538(12) 0.0518(12) 0.0287(10) -0.0135(10) -0.0011(9) 0.0027(8)
    C9 0.0396(12) 0.0386(11) 0.0317(11) -0.0097(9) 0.0015(8) -0.0019(8)
    F5 0.0673(10) 0.0373(7) 0.0404(8) 0.0123(6) -0.0140(7) -0.0128(6)
    O2 0.0538(10) 0.0292(8) 0.0406(9) 0.0029(7) -0.0023(7) -0.0004(6)
    N3 0.0404(10) 0.0302(9) 0.0252(8) 0.0019(7) -0.0033(7) -0.0028(6)
    N1 0.0491(11) 0.0347(9) 0.0274(9) 0.0077(8) -0.0028(8) 0.0032(7)
    N4 0.0514(11) 0.0310(9) 0.0324(9) 0.0053(8) -0.0094(8) -0.0031(7)
    C2 0.0380(11) 0.0308(11) 0.0288(10) -0.0023(8) 0.0005(8) 0.0012(8)
    C4 0.0360(10) 0.0303(10) 0.0285(10) -0.0039(8) -0.0006(8) 0.0000(8)
    C5 0.0439(11) 0.0312(10) 0.0294(10) 0.0031(8) -0.0032(9) -0.0057(8)
    C6 0.0473(12) 0.0418(12) 0.0284(10) 0.0055(10) -0.0053(9) -0.0049(8)
_geom_special_details
;
 All esds (except the esd in the dihedral angle between two l.s. planes)
 are estimated using the full covariance matrix.  The cell esds are taken
 into account individually in the estimation of esds in distances, angles
 and torsion angles; correlations between esds in cell parameters are only
 used when they are defined by crystal symmetry.  An approximate (isotropic)
 treatment of cell esds is used for estimating esds involving l.s. planes.
;
loop_
    _geom_bond_atom_site_label_1
    _geom_bond_atom_site_label_2
    _geom_bond_site_symmetry_2
    _geom_bond_distance
    _geom_bond_publ_flag
    O3 C7 . 1.262(3) ?
    O9 N7 . 1.222(3) ?
    O7 N6 . 1.240(3) ?
    O8 N7 . 1.235(3) ?
    C7 C8 . 1.446(3) ?
    C7 C12 . 1.448(3) ?
    N7 C12 . 1.457(3) ?
    C12 C11 . 1.372(3) ?
    C8 C9 . 1.383(3) ?
    C8 N5 . 1.452(3) ?
    C10 C9 . 1.377(3) ?
    C10 C11 . 1.389(3) ?
    C10 N6 . 1.453(3) ?
    O4 N5 . 1.219(3) ?
    N5 O5 . 1.229(3) ?
    C11 H11 . 0.9500 ?
    O6 N6 . 1.225(3) ?
    C9 H9 . 0.9500 ?
    F5 C5 . 1.342(2) ?
    O2 C2 . 1.217(3) ?
    N3 C4 . 1.357(3) ?
    N3 C2 . 1.387(3) ?
    N3 H3 . 0.8800 ?
    N1 C6 . 1.362(3) ?
    N1 C2 . 1.364(3) ?
    N1 H1 . 0.8800 ?
    N4 C4 . 1.299(3) ?
    N4 H4A . 0.8800 ?
    N4 H4B . 0.8800 ?
    C4 C5 . 1.419(3) ?
    C5 C6 . 1.337(3) ?
    C6 H6 . 0.9500 ?
loop_
    _geom_angle_atom_site_label_1
    _geom_angle_atom_site_label_2
    _geom_angle_atom_site_label_3
    _geom_angle_site_symmetry_1
    _geom_angle_site_symmetry_3
    _geom_angle
    _geom_angle_publ_flag
    O3 C7 C8 . . 124.81(19) ?
    O3 C7 C12 . . 123.1(2) ?
    C8 C7 C12 . . 112.08(18) ?
    O9 N7 O8 . . 122.5(2) ?
    O9 N7 C12 . . 119.83(18) ?
    O8 N7 C12 . . 117.63(18) ?
    C11 C12 C7 . . 124.4(2) ?
    C11 C12 N7 . . 116.32(18) ?
    C7 C12 N7 . . 119.24(18) ?
    C9 C8 C7 . . 123.9(2) ?
    C9 C8 N5 . . 116.14(19) ?
    C7 C8 N5 . . 119.89(18) ?
    C9 C10 C11 . . 121.4(2) ?
    C9 C10 N6 . . 119.2(2) ?
    C11 C10 N6 . . 119.5(2) ?
    O4 N5 O5 . . 122.3(2) ?
    O4 N5 C8 . . 119.8(2) ?
    O5 N5 C8 . . 117.87(19) ?
    C12 C11 C10 . . 118.9(2) ?
    C12 C11 H11 . . 120.6 ?
    C10 C11 H11 . . 120.6 ?
    O6 N6 O7 . . 123.5(2) ?
    O6 N6 C10 . . 118.5(2) ?
    O7 N6 C10 . . 117.9(2) ?
    C10 C9 C8 . . 119.2(2) ?
    C10 C9 H9 . . 120.4 ?
    C8 C9 H9 . . 120.4 ?
    C4 N3 C2 . . 125.37(17) ?
    C4 N3 H3 . . 117.3 ?
    C2 N3 H3 . . 117.3 ?
    C6 N1 C2 . . 123.29(18) ?
    C6 N1 H1 . . 118.4 ?
    C2 N1 H1 . . 118.4 ?
    C4 N4 H4A . . 120.0 ?
    C4 N4 H4B . . 120.0 ?
    H4A N4 H4B . . 120.0 ?
    O2 C2 N1 . . 123.8(2) ?
    O2 C2 N3 . . 121.46(19) ?
    N1 C2 N3 . . 114.70(18) ?
    N4 C4 N3 . . 121.33(19) ?
    N4 C4 C5 . . 123.0(2) ?
    N3 C4 C5 . . 115.65(19) ?
    C6 C5 F5 . . 122.10(19) ?
    C6 C5 C4 . . 120.8(2) ?
    F5 C5 C4 . . 117.05(19) ?
    C5 C6 N1 . . 120.0(2) ?
    C5 C6 H6 . . 120.0 ?
    N1 C6 H6 . . 120.0 ?
loop_
    _geom_torsion_atom_site_label_1
    _geom_torsion_atom_site_label_2
    _geom_torsion_atom_site_label_3
    _geom_torsion_atom_site_label_4
    _geom_torsion_site_symmetry_1
    _geom_torsion_site_symmetry_2
    _geom_torsion_site_symmetry_3
    _geom_torsion_site_symmetry_4
    _geom_torsion
    _geom_torsion_publ_flag
    O4 N5 C8 C7 . . . . -16.2(3) no
    O4 N5 C8 C9 . . . . 166.2(2) no
    O5 N5 C8 C7 . . . . 163.6(2) no
    O5 N5 C8 C9 . . . . -14.0(3) no
    O6 N6 C10 C9 . . . . 9.2(4) no
    O6 N6 C10 C11 . . . . -170.7(2) no
    O7 N6 C10 C9 . . . . -171.7(2) no
    O7 N6 C10 C11 . . . . 8.4(3) no
    O8 N7 C12 C7 . . . . 147.0(2) no
    O8 N7 C12 C11 . . . . -31.8(3) no
    O9 N7 C12 C7 . . . . -34.0(3) no
    O9 N7 C12 C11 . . . . 147.2(2) no
    C2 N1 C6 C5 . . . . -1.1(4) no
    C6 N1 C2 O2 . . . . -176.4(2) no
    C6 N1 C2 N3 . . . . 3.1(3) no
    C2 N3 C4 C5 . . . . -3.0(3) no
    C4 N3 C2 O2 . . . . 178.6(2) no
    C4 N3 C2 N1 . . . . -0.9(3) no
    C2 N3 C4 N4 . . . . 178.0(2) no
    O3 C7 C8 N5 . . . . -0.2(3) no
    C8 C7 C12 C11 . . . . 0.7(3) no
    O3 C7 C8 C9 . . . . 177.2(2) no
    C12 C7 C8 N5 . . . . 179.5(2) no
    C12 C7 C8 C9 . . . . -3.0(3) no
    O3 C7 C12 N7 . . . . 1.8(3) no
    O3 C7 C12 C11 . . . . -179.6(2) no
    C8 C7 C12 N7 . . . . -178.00(19) no
    N5 C8 C9 C10 . . . . -179.5(2) no
    C7 C8 C9 C10 . . . . 3.0(4) no
    C8 C9 C10 N6 . . . . 179.8(2) no
    C8 C9 C10 C11 . . . . -0.3(4) no
    N6 C10 C11 C12 . . . . 178.0(2) no
    C9 C10 C11 C12 . . . . -1.9(3) no
    C10 C11 C12 N7 . . . . -179.6(2) no
    C10 C11 C12 C7 . . . . 1.7(4) no
    N3 C4 C5 F5 . . . . -176.70(18) no
    N3 C4 C5 C6 . . . . 5.1(3) no
    N4 C4 C5 F5 . . . . 2.2(3) no
    N4 C4 C5 C6 . . . . -175.9(2) no
    F5 C5 C6 N1 . . . . 178.7(2) no
    C4 C5 C6 N1 . . . . -3.3(4) no
loop_
    _geom_hbond_atom_site_label_d
    _geom_hbond_atom_site_label_h
    _geom_hbond_atom_site_label_a
    _geom_hbond_site_symmetry_a
    _geom_hbond_distance_dh
    _geom_hbond_distance_ha
    _geom_hbond_distance_da
    _geom_hbond_angle_dha
    _geom_hbond_publ_flag
    N1 H1 O3 3_466 0.88 1.92 2.794(3) 175 yes
    N1 H1 O4 3_466 0.88 2.56 3.021(3) 114 yes
    N3 H3 O3 1_555 0.88 2.22 2.915(2) 136 yes
    N4 H4A O3 1_555 0.88 2.10 2.828(2) 139 yes
    N4 H4A O9 1_555 0.88 2.18 2.782(3) 125 yes
    N4 H4B O2 7_545 0.88 1.96 2.832(3) 171 yes
    C6 H6 O4 3_466 0.95 2.51 3.003(3) 113 yes
_shelx_hkl_file
;
   0   0  -4  494.23  107.84
   0   0   4  480.91  104.93
   0   0  -8   28.92    5.92
   0   0   8   31.14    8.62
   0   0 -10 4112.20   51.97
   0   0 -12 2787.20   39.49
   0   0 -14  437.68    9.42
   0   0  14  428.84    9.74
   0   0 -18    8.51    1.66
   0   0 -18   11.50    2.62
   0   0  18    8.78    2.98
   0   0 -19   -0.40    1.62
   0   0 -19    0.40    1.14
   0   0  19    1.04    1.23
   0   0 -20   33.47    3.73
   0   0 -20   29.23    5.77
   0   0  20   35.85    6.44
   0   0 -21    1.95    1.41
   0   0 -21   -1.58    1.50
   0   0  21    0.90    1.26
   0   0 -22    3.57    1.83
   0   0 -22    0.59    1.06
   0   0  22   -1.03    2.19
   0   0 -23    6.77    2.15
   0   0  23    8.67    2.60
   0   0 -24  274.81   11.31
   0   0 -24  340.15   20.91
   0   0  24  349.39   33.63
   0   0 -25    1.31    0.74
   0   0 -25    6.32    2.53
   0   0  25    3.01    2.36
   0   0 -26  104.53   12.86
   0   0  26   95.15    8.75
   0   0 -27   -0.56    0.87
   0   0  27    4.02    2.34
   0   0 -28    0.66    0.89
   0   0 -28    2.56    0.85
   0   0  28    3.49    1.59
   0   0 -29    2.04    1.15
   0   0 -29   -0.22    1.76
   0   0  29   -0.51    2.26
   0   0 -30    1.62    0.93
   0   0 -30    1.97    1.14
   0   0  30   -1.89    2.30
   0   0 -31    0.52    1.10
   0   0  31    0.76    1.53
   0   0 -32   12.69    2.37
   0   0  32   11.83    4.37
   0   1   2   -2.60    1.01
   0  -1   2   -2.59    0.67
   0  -1   3   -3.92    1.37
   0   1  -3   -3.99    1.24
   0   1   3   -2.82    1.26
   0   1   3   -1.11    0.80
   0  -1   3   -1.33    0.92
   0   1  -4    4.23    1.71
   0  -1  -4   -2.29    3.99
   0   1   4   -3.56    1.64
   0  -1  -4   -0.53    1.78
   0   1   4   -1.35    1.22
   0   1  -4    1.11    0.56
   0  -1   4   -3.01    1.40
   0   1  -5    5.71    3.05
   0  -1  -5   35.00    8.00
   0   1   5    1.85    3.32
   0  -1  -5    9.58    3.91
   0   1   5    3.01    1.82
   0   1  -5   12.52    4.98
   0  -1   5    1.15    1.03
   0   1  -6   21.98    5.93
   0  -1  -6   28.56    6.80
   0  -1  -6    9.43    4.06
   0   1   6   12.82    4.36
   0   1  -6   12.63    4.23
   0  -1   6   21.53    5.03
   0  -1  -7    4.48    1.56
   0  -1  -7   -1.73    1.60
   0   1  -7    0.20    2.53
   0   1   7    4.28    1.78
   0  -1   7    5.20    2.25
   0  -1  -8   -5.23    3.12
   0  -1  -8   -3.03    1.66
   0   1  -8   -3.96    2.52
   0   1   8   -3.52    2.40
   0  -1   8   -5.52    2.43
   0  -1  -9   -1.57    2.10
   0  -1  -9   -1.93    1.23
   0   1  -9   -1.45    1.67
   0   1   9   -2.20    2.17
   0  -1   9   -1.22    2.34
   0  -1 -10   -3.10    1.75
   0  -1 -10   -1.30    1.32
   0   1 -10   -0.44    1.56
   0   1  10   -0.37    1.91
   0  -1  10   -1.00    1.89
   0  -1 -11   -1.47    1.56
   0  -1 -11   -2.63    1.43
   0   1 -11    0.82    0.73
   0   1  11    0.25    1.88
   0  -1  11   -2.57    1.94
   0  -1 -12    0.81    1.08
   0  -1 -12   -0.54    1.71
   0   1 -12    1.21    1.11
   0   1  12   -0.17    1.90
   0  -1  12   -0.29    1.91
   0  -1 -13    3.12    1.67
   0  -1 -13    0.71    0.78
   0   1 -13   -1.44    1.59
   0   1  13    4.88    2.03
   0  -1  13   -0.06    2.01
   0  -1 -14   -0.17    1.67
   0  -1 -14   -0.63    1.58
   0   1 -14    0.05    0.64
   0   1  14    2.33    2.10
   0  -1  14   -0.12    2.08
   0  -1 -15    0.93    0.61
   0  -1 -15   -1.88    1.75
   0   1 -15   -1.11    1.53
   0   1  15   -1.97    2.07
   0  -1  15   -1.99    2.24
   0  -1 -16    2.28    1.72
   0  -1 -16   -1.42    1.64
   0   1 -16   -0.87    1.46
   0   1  16    2.12    1.11
   0  -1  16   -4.32    2.18
   0  -1 -17    1.68    2.02
   0  -1 -17    1.20    0.69
   0   1 -17    0.59    0.75
   0   1  17    3.33    2.07
   0  -1  17    2.30    1.41
   0  -1 -18    0.95    1.06
   0  -1 -18    1.51    0.83
   0   1 -18    1.49    0.74
   0   1  18    0.54    0.91
   0  -1  18   -0.41    2.29
   0  -1 -19   -0.41    1.56
   0  -1 -19    2.38    0.75
   0   1 -19    0.62    1.90
   0   1  19    0.38    2.16
   0  -1  19    1.75    1.09
   0  -1 -20    1.52    0.99
   0  -1 -20    0.38    2.00
   0   1 -20    0.35    1.43
   0   1  20    5.55    2.79
   0  -1  20    0.89    1.50
   0  -1 -21    2.32    0.78
   0  -1 -21    1.15    1.39
   0   1 -21    1.58    0.82
   0   1  21   -0.29    2.34
   0  -1  21    2.23    1.65
   0   1 -22   -0.16    1.38
   0  -1 -22   -0.52    1.69
   0  -1 -22   -1.13    1.67
   0   1 -22    0.82    0.74
   0   1  22   -0.44    2.11
   0  -1  22    1.23    1.01
   0   1 -23   -0.55    1.36
   0  -1 -23    1.32    1.70
   0   1 -23    1.22    1.57
   0  -1 -23   -0.20    1.69
   0   1 -23   -0.06    1.64
   0   1  23   -0.89    2.00
   0  -1  23    0.60    1.47
   0   1 -24    0.53    1.09
   0  -1 -24    2.37    1.75
   0   1 -24   -0.32    1.49
   0  -1 -24   -0.85    1.66
   0   1 -24   -1.34    1.63
   0   1  24   -0.66    2.02
   0  -1  24   -0.03    2.12
   0   1 -25    0.80    1.41
   0  -1 -25   -0.94    1.25
   0   1 -25   -0.59    1.25
   0  -1 -25    0.95    1.01
   0   1 -25   -0.53    1.72
   0   1  25    2.97    2.21
   0  -1  25    1.27    2.30
   0   1 -26   -0.33    1.26
   0  -1 -26    1.38    1.01
   0   1 -26   -0.98    1.63
   0   1  26    3.64    2.03
   0  -1  26   -1.73    2.24
   0   1 -27   -1.05    1.17
   0  -1 -27    1.17    1.05
   0   1 -27    2.77    1.04
   0   1  27    0.35    2.02
   0  -1  27    0.66    1.38
   0   1 -28   -0.33    1.23
   0  -1 -28   -0.73    0.81
   0   1 -28    1.61    0.71
   0   1  28    1.36    0.89
   0  -1  28   -0.34    2.16
   0   1 -29   -0.34    1.22
   0  -1 -29   -1.47    1.77
   0   1 -29    0.16    0.85
   0   1  29   -1.28    2.30
   0  -1  29    0.81    1.10
   0   1 -30    0.67    0.73
   0  -1 -30   -0.34    1.75
   0   1 -30   -1.52    1.54
   0   1  30    2.58    2.44
   0  -1  30    1.26    2.52
   0   1 -31    1.82    1.56
   0   1  31    1.37    1.07
   0  -1  31    3.42    1.48
   0  -1 -32    0.66    0.88
   0   1 -32   -0.11    0.64
   0  -1  32   -0.92    2.69
   0  -2   0    2.80    2.26
   0   2   0    7.33    2.55
   0  -2   1 2096.34   26.30
   0   2  -1 2124.42   26.65
   0  -2  -1 2121.91   26.67
   0   2   1 2173.56   27.27
   0   2   1 2165.26   26.32
   0  -2   2  210.93    3.91
   0   2  -2  214.67    4.63
   0  -2  -2  214.46    4.58
   0   2   2  209.77    3.55
   0  -2  -2  224.25    2.98
   0   2   2  216.19    4.21
   0  -2   2  212.18    3.68
   0  -2   3  101.75   10.64
   0   2  -3  114.61    9.66
   0  -2  -3  124.16   16.41
   0   2   3   93.80    3.71
   0  -2  -3  115.22    8.66
   0   2   3  100.18    2.74
   0  -2   3   96.68    3.43
   0  -2   4  289.46    7.85
   0   2  -4  327.26    9.53
   0  -2  -4  326.11    9.91
   0   2   4  305.18    7.28
   0  -2  -4  309.80    9.03
   0   2   4  302.51    4.94
   0   2  -4  328.77    6.62
   0  -2   4  292.66    6.08
   0  -2   5  154.25   22.58
   0   2  -5  140.48   12.76
   0  -2  -5  158.40   16.96
   0   2   5  142.99   20.62
   0  -2  -5  138.88   13.18
   0   2   5  133.50    8.47
   0   2  -5  157.11   13.79
   0  -2   5  139.99    6.82
   0  -2   6   99.83   15.15
   0   2  -6   77.30    8.03
   0  -2  -6   82.16    7.26
   0   2   6  103.15    7.89
   0  -2  -6   90.94    9.15
   0   2   6   85.03    5.03
   0   2  -6   78.87    3.28
   0  -2   6  104.02    6.48
   0   2  -7   58.33   12.24
   0  -2  -7   71.61   14.81
   0   2   7   68.07   13.15
   0  -2  -7   76.37    3.15
   0   2   7   57.94    4.49
   0   2  -7   64.73    3.14
   0  -2   7   76.89    9.90
   0   2  -8 2514.13   31.93
   0  -2  -8 2479.86   32.50
   0   2   8 2329.61   30.68
   0  -2  -8 2435.35   32.16
   0   2   8 2456.65   32.12
   0   2  -8 2508.02   32.22
   0  -2   8 2456.27   33.52
   0   2  -9 2440.31   32.12
   0  -2  -9 2453.46   32.21
   0  -2  -9 2384.93   31.76
   0   2   9 2452.13   32.31
   0   2  -9 2463.11   31.94
   0   2 -10  801.62   12.15
   0  -2 -10  801.46   13.55
   0  -2 -10  884.44  124.96
   0   2 -10  809.03   12.59
   0   2  10  814.66   13.13
   0  -2  10  788.96   19.79
   0   2 -11  561.40    9.46
   0  -2 -11  581.33   12.00
   0  -2 -11  563.51   11.44
   0   2 -11  578.35   10.73
   0   2  11  569.42   11.12
   0  -2  11  536.04   10.62
   0   2 -12  301.32    6.67
   0  -2 -12  300.47    7.17
   0   2  12  296.52    7.37
   0  -2  12  286.26    7.01
   0   2 -13  414.88   13.15
   0  -2 -13  407.41   12.09
   0  -2 -13  406.93    8.95
   0   2 -13  431.83    9.00
   0   2 -14  632.21   15.39
   0   2 -14  667.76   12.36
   0  -2  14  616.51   15.12
   0  -2 -15    3.60    2.48
   0  -2 -15    7.82    2.89
   0   2 -15    7.47    1.97
   0   2  15    4.28    2.82
   0   2 -16    0.17    1.06
   0   2  16    4.13    2.10
   0  -2  16    3.89    4.48
   0   2 -17  534.11   12.62
   0  -2 -17  550.32   24.61
   0   2 -17  523.83   12.19
   0   2  17  538.52   13.11
   0  -2  17  538.49   13.13
   0  -2 -18    3.61    2.33
   0   2 -18    2.34    1.08
   0   2  18    4.87    2.07
   0  -2  18    1.55    2.68
   0   2 -19   51.41    3.87
   0  -2 -19   54.09   10.07
   0  -2 -19   62.29    4.42
   0   2 -19   48.40    8.79
   0   2  19   60.19   13.06
   0  -2  19   53.90    4.39
   0   2 -20    1.29    0.98
   0  -2 -20    2.18    1.45
   0   2 -20    2.02    0.96
   0   2  20    2.56    1.01
   0  -2  20   -0.32    2.54
   0   2 -21   60.06    6.55
   0  -2 -21   63.68   11.67
   0  -2 -21   71.88   12.07
   0   2 -21   63.95    9.28
   0   2  21   66.90   11.03
   0  -2  21   59.36   10.04
   0   2 -22    5.98    1.17
   0  -2 -22   13.45    2.88
   0   2 -22   13.78    2.54
   0   2  22   11.98    2.93
   0  -2  22   11.11    3.14
   0   2 -23   63.08    5.34
   0  -2 -23   77.26    9.24
   0  -2 -23   72.31   11.82
   0   2 -23   53.80    8.80
   0   2  23   68.99   14.33
   0  -2  23   63.49    5.16
   0   2 -24    0.11    0.73
   0  -2 -24    2.76    1.20
   0  -2 -24    0.63    1.01
   0   2 -24    3.19    1.56
   0   2  24    2.86    1.16
   0  -2  24    1.50    1.56
   0   2 -25   27.89    4.95
   0  -2 -25   -0.50    1.29
   0  -2 -25   29.87    5.20
   0   2 -25   31.17    5.25
   0   2  25   28.09    3.62
   0  -2  25   29.02    5.74
   0   2 -26    2.46    1.14
   0  -2 -26    8.30    1.86
   0   2 -26    6.68    2.60
   0   2  26    2.67    1.19
   0  -2  26   10.45    2.38
   0   2 -27   29.68    5.74
   0  -2 -27   31.88    7.28
   0   2 -27   31.09    6.94
   0   2  27   29.65    5.58
   0  -2  27   32.50    4.56
   0   2 -28   48.69    8.24
   0   2 -28   44.98    9.87
   0   2  28   54.92    5.14
   0  -2  28   46.20    9.36
   0   2 -29    5.30    2.02
   0  -2 -29    5.69    1.37
   0   2 -29    0.58    2.53
   0   2  29    7.04    1.94
   0  -2  29    3.48    1.40
   0   2 -30   20.19    3.47
   0  -2 -30   15.45    2.73
   0   2 -30   17.08    4.27
   0   2  30   14.65    3.44
   0  -2  30   14.41    3.26
   0   2 -31    3.03    1.49
   0   2  31    2.65    1.72
   0  -2  31    4.07    2.67
   0   2 -32    1.78    0.88
   0  -2  32    0.28    1.19
   0  -3   0   29.87    7.51
   0   3   0   38.93   10.06
   0  -3   1   21.96    7.61
   0   3  -1   40.41   10.08
   0  -3  -1   14.81    6.94
   0   3   1   21.06    7.28
   0   3   1    6.10    2.37
   0  -3   2   34.46    7.67
   0   3  -2   39.08    9.58
   0  -3  -2   25.29    7.47
   0   3   2   35.20    9.29
   0   3   2    8.08    2.83
   0  -3   3   17.56    7.24
   0   3  -3   33.59    7.15
   0  -3  -3   29.13    7.47
   0   3   3   39.97    9.64
   0  -3  -3    6.43    2.58
   0   3   3    6.01    2.61
   0  -3   3   45.28    8.11
   0  -3   4   16.05    5.59
   0   3  -4   14.33    7.82
   0  -3  -4    4.94    5.38
   0   3   4   28.43    8.23
   0  -3  -4   -0.19    1.86
   0   3   4    5.72    2.24
   0  -3   4   29.44    7.28
   0  -3   5    9.10    3.55
   0   3  -5   -3.85    3.94
   0  -3  -5   -4.50    3.90
   0   3   5    3.34    1.43
   0  -3  -5   -1.89    1.63
   0   3   5    2.91    1.16
   0   3  -5   -4.15    2.95
   0  -3   5    3.37    1.83
   0  -3   6   -4.63    4.16
   0   3  -6   -2.53    4.04
   0  -3  -6   -9.75    4.14
   0   3   6  -10.29    3.73
   0  -3  -6   -1.47    1.94
   0   3   6   -2.24    2.21
   0   3  -6   -3.60    2.38
   0  -3   6   -2.14    3.32
   0  -3   7   -5.34    4.58
   0   3  -7    0.02    0.89
   0  -3  -7   -1.54    3.01
   0   3   7   -1.37    3.11
   0  -3  -7   -0.42    1.29
   0   3   7   -1.13    2.02
   0   3  -7   -1.37    1.36
   0  -3   7   -4.70    3.53
   0  -3   8   -1.18    2.96
   0   3  -8   -0.71    1.84
   0  -3  -8   -0.76    2.10
   0   3   8   -1.54    2.44
   0  -3  -8    0.54    0.76
   0   3   8   -4.22    2.23
   0   3  -8   -1.92    1.34
   0  -3   8   -0.68    2.13
   0  -3   9   -1.11    2.38
   0   3  -9   -1.09    1.67
   0  -3  -9   -1.09    1.67
   0   3   9    0.33    2.27
   0  -3  -9   -1.20    1.10
   0   3   9   -3.25    2.26
   0   3  -9   -1.86    1.40
   0  -3   9   -1.00    2.04
   0   3 -10    1.37    0.85
   0  -3 -10    0.44    1.68
   0   3  10   -3.18    2.01
   0  -3 -10    1.78    0.95
   0   3  10    1.17    0.86
   0   3 -10    1.40    0.82
   0  -3  10   -1.33    2.02
   0   3 -11    1.15    1.27
   0  -3 -11    4.76    2.80
   0   3  11   -0.14    2.03
   0  -3 -11    2.25    1.12
   0   3 -11    1.79    0.66
   0   3  11    2.67    1.84
   0  -3  11    0.96    1.92
   0   3 -12   -0.24    1.55
   0  -3 -12   -2.45    1.85
   0  -3 -12   -0.35    0.75
   0   3 -12    0.33    1.56
   0   3  12   -2.24    2.26
   0  -3  12    0.22    2.00
   0  -3 -13   -1.21    2.03
   0  -3 -13   -0.17    1.51
   0   3 -13   -1.04    1.74
   0   3  13   -0.15    2.20
   0  -3  13   -0.20    2.15
   0   3 -14   -0.34    1.27
   0  -3 -14   -0.76    2.02
   0  -3 -14   -0.76    1.62
   0   3 -14   -0.13    0.72
   0   3  14   -1.72    2.24
   0  -3  14    3.51    1.78
   0   3 -15   -1.02    1.66
   0  -3 -15    2.57    1.18
   0  -3 -15    0.79    1.11
   0   3 -15   -0.60    2.10
   0   3  15   -1.26    2.27
   0  -3  15    3.90    1.49
   0   3 -16    0.81    1.37
   0  -3 -16    1.76    1.84
   0  -3 -16    3.30    1.36
   0   3 -16   -0.77    1.41
   0   3  16    0.23    1.28
   0  -3  16    4.50    2.53
   0   3 -17    2.31    1.51
   0  -3 -17   -0.36    1.91
   0  -3 -17    0.02    0.66
   0   3 -17   -0.62    1.41
   0   3  17    0.31    1.07
   0  -3  17    7.87    4.01
   0   3 -18   -0.58    1.61
   0  -3 -18    0.47    1.00
   0  -3 -18   -0.32    1.68
   0   3 -18   -0.36    1.54
   0   3  18    0.94    0.94
   0  -3  18    3.43    2.07
   0   3 -19   -0.97    1.56
   0  -3 -19    1.08    0.83
   0  -3 -19   -0.15    1.68
   0   3 -19    0.41    1.48
   0   3  19    0.26    2.05
   0  -3  19    1.51    1.13
   0   3 -20    5.86    1.97
   0  -3 -20   -0.86    1.91
   0  -3 -20    3.28    1.65
   0   3 -20   -0.29    1.56
   0   3  20   -1.14    2.48
   0  -3  20    0.35    1.29
   0   3 -21    1.13    1.51
   0  -3 -21    1.94    1.07
   0  -3 -21    1.21    1.04
   0   3 -21   -0.20    1.57
   0   3  21   -1.25    2.36
   0  -3  21   -2.89    2.39
   0   3 -22   -1.39    1.31
   0  -3 -22   -0.17    1.81
   0  -3 -22   -2.48    1.64
   0   3 -22    0.13    1.74
   0   3  22   -1.46    2.48
   0  -3  22   -0.67    2.32
   0   3 -23   -1.82    1.25
   0  -3 -23    0.93    0.99
   0  -3 -23    1.28    1.12
   0   3  23    0.00    1.09
   0  -3  23   -0.41    2.19
   0   3 -24    0.64    0.49
   0  -3 -24    2.44    1.83
   0  -3 -24   -0.37    1.14
   0   3 -24    3.01    1.16
   0   3  24   -4.00    2.37
   0  -3  24   -1.23    2.04
   0   3 -25    1.93    1.65
   0  -3 -25   -0.56    1.38
   0  -3 -25   -0.26    0.95
   0   3 -25    1.55    1.66
   0   3  25   -1.84    2.08
   0  -3  25   -1.58    2.06
   0   3 -26    0.23    0.69
   0  -3 -26   -0.20    0.99
   0   3 -26    0.41    1.62
   0   3  26   -0.36    2.21
   0  -3  26    1.54    1.01
   0   3 -27    0.73    0.58
   0  -3 -27    4.44    1.98
   0   3 -27    3.27    1.59
   0   3  27   -3.38    2.12
   0  -3  27    3.91    1.94
   0   3 -28    1.84    0.97
   0  -3 -28   -0.84    1.73
   0   3 -28    1.91    1.04
   0   3  28   -1.59    1.98
   0  -3  28   -0.10    2.33
   0   3 -29    0.76    0.58
   0  -3 -29    0.64    2.13
   0   3 -29   -0.95    1.47
   0   3  29    3.35    0.97
   0  -3  29    1.91    1.25
   0   3 -30   -0.73    1.29
   0   3 -30   -0.13    1.37
   0   3  30   -2.06    2.59
   0  -3  30   -0.86    2.41
   0   3 -31    0.96    0.95
   0   3  31    3.14    1.34
   0  -3  31    2.40    1.17
   0  -4   0   -4.83    3.76
   0   4   0   -1.66    4.01
   0  -4   1  127.27    5.67
   0  -4  -1  131.99    5.22
   0   4  -1  127.58   12.43
   0   4   1  122.05    5.37
   0   4   1  132.74    2.39
   0  -4   2  767.61   12.77
   0   4  -2  764.55   12.80
   0  -4  -2  777.85   12.95
   0   4   2  778.30   12.85
   0   4   2  791.89   10.86
   0  -4   3   -8.12    4.66
   0   4  -3   -7.03    4.87
   0  -4  -3   -7.10    4.52
   0   4   3   -6.93    4.04
   0   4   3    3.06    1.34
   0  -4   4  763.73   13.59
   0   4  -4  757.80   12.51
   0  -4  -4  757.86   13.18
   0   4   4  745.04   12.88
   0  -4  -4  750.51   10.97
   0   4   4  765.93   11.08
   0  -4   4  737.31   11.31
   0  -4   5 2377.40   31.60
   0   4  -5 2369.76   31.08
   0  -4  -5 2392.66   32.04
   0   4   5 2399.10   32.24
   0  -4  -5 2400.73   30.63
   0   4   5 2335.94   29.85
   0  -4   5 2346.95   30.95
   0  -4   6    2.43    1.00
   0   4  -6    1.46    2.29
   0  -4  -6    1.17    2.37
   0   4   6    3.58    2.82
   0  -4  -6    5.95    2.02
   0   4   6    4.00    1.99
   0   4  -6    5.21    1.81
   0  -4   6    2.95    1.10
   0  -4   7  838.60   14.95
   0   4  -7  856.36   13.24
   0  -4  -7  839.58   13.48
   0   4   7  849.81   13.92
   0  -4  -7  860.42   12.79
   0   4   7  850.57   12.84
   0   4  -7  853.68   12.95
   0  -4   7  837.10   13.83
   0  -4   8    8.16    2.81
   0   4  -8    9.34    3.80
   0  -4  -8    7.27    2.47
   0   4   8   10.33    3.05
   0  -4  -8   12.00    3.86
   0   4   8   10.86    3.91
   0   4  -8   12.98    3.93
   0  -4   8   11.10    3.77
   0  -4   9  217.46    5.64
   0   4  -9  215.13    5.61
   0  -4  -9  206.90    5.05
   0   4   9  201.47    5.28
   0  -4  -9  220.63    6.78
   0   4   9  212.45    4.72
   0   4  -9  219.84    5.04
   0  -4   9  210.53    9.07
   0  -4  10  200.34    4.81
   0   4 -10  188.09    6.79
   0  -4 -10  185.74    5.99
   0   4  10  179.95    5.14
   0  -4 -10  191.15    8.57
   0   4  10  191.68    6.27
   0   4 -10  186.84    4.13
   0  -4  10  186.64    5.86
   0  -4  11   54.53    4.12
   0   4 -11   46.89    3.99
   0  -4 -11   45.25    3.37
   0   4  11   48.33    8.82
   0  -4 -11   45.28    5.83
   0   4  11   52.24    8.36
   0   4 -11   54.33    7.55
   0  -4  11   50.59    5.55
   0   4 -12   56.55    7.08
   0  -4 -12   58.57    9.02
   0   4  12   50.41    9.49
   0  -4 -12   51.25    8.82
   0   4  12   62.07   10.02
   0   4 -12   59.18    6.02
   0  -4  12   57.58    5.08
   0   4 -13   -0.19    1.74
   0  -4 -13   -0.99    2.27
   0   4  13   -2.54    2.22
   0   4 -13    1.27    0.73
   0   4  13   -1.17    1.71
   0  -4  13   -0.12    2.37
   0   4 -14  195.52   11.25
   0  -4 -14  195.18    8.15
   0   4 -14  194.81    6.55
   0   4  14  206.16   13.54
   0  -4  14  186.90    6.65
   0   4 -15   -1.38    1.34
   0  -4 -15    7.76    3.64
   0  -4 -15    6.58    1.72
   0   4  15    4.39    1.46
   0   4 -16  401.22    9.69
   0  -4 -16  399.81   10.93
   0   4 -16  394.75   10.25
   0   4  16  394.94   10.68
   0  -4  16  390.89   11.93
   0   4 -17   81.76    6.89
   0  -4 -17   72.11    5.45
   0   4 -17   78.99   12.96
   0  -4  17   80.84   15.69
   0   4 -18    5.57    2.30
   0  -4 -18    4.39    2.61
   0  -4 -18    4.51    2.95
   0   4 -18    9.71    2.23
   0   4  18    6.79    1.99
   0  -4  18    4.11    2.95
   0   4 -19   69.64   12.00
   0  -4 -19   54.95    4.24
   0  -4 -19   64.28   10.24
   0   4 -19   71.21    5.66
   0   4  19   67.51    4.60
   0  -4  19   75.02   10.14
   0   4 -20  361.89   17.85
   0  -4 -20  358.74   10.77
   0  -4 -20  395.04   22.83
   0   4 -20  384.75   10.96
   0  -4  20  359.24   26.54
   0   4 -21  359.25   22.74
   0  -4 -21  359.18   14.42
   0  -4 -21  404.91   22.55
   0   4 -21  429.59   19.60
   0  -4  21  373.56   16.36
   0  -4 -22  305.81   20.36
   0  -4 -22  344.09   20.92
   0  -4  22  305.17   18.24
   0   4 -23  606.62   23.31
   0   4  23  678.68   47.86
   0  -4  23  614.37   24.24
   0   4 -24   57.73   12.30
   0  -4 -24    8.12    2.56
   0  -4 -24   52.74    9.11
   0   4 -24   63.71   10.42
   0   4  24   67.73   11.95
   0   4 -26    5.82    1.60
   0  -4 -26    8.69    1.93
   0   4 -26    7.20    1.90
   0   4  26   -1.10    2.24
   0  -4  26    6.53    2.93
   0   4 -27   44.03    7.04
   0  -4 -27   43.78    6.60
   0   4 -27   34.54    5.78
   0   4  27   48.77    4.32
   0  -4  27   43.26    9.97
   0   4 -28    5.21    1.63
   0  -4 -28    9.95    2.18
   0   4 -28    2.41    0.77
   0   4  28   12.08    2.16
   0  -4  28    8.81    2.28
   0  -4 -29   74.33   18.60
   0   4 -29   -0.67    1.29
   0   4  29   76.65   20.08
   0   4 -30    2.14    1.09
   0   4 -30    0.00    1.17
   0   4  30    3.55    2.81
   0  -4  30    1.77    1.46
   0   4 -31   12.46    3.26
   0  -4  31   13.03    3.41
   0  -5   0   -2.26    2.95
   0   5   0   -3.66    3.00
   0  -5   1   -3.98    3.30
   0  -5  -1   -4.56    2.82
   0   5  -1    0.80    1.02
   0   5   1   -3.42    3.31
   0   5   1   -0.36    0.77
   0  -5   2   -1.93    5.56
   0   5  -2   -0.97    3.07
   0  -5  -2   -4.95    2.72
   0   5   2   -2.71    3.24
   0   5   2    0.87    0.42
   0  -5   3   -2.91    2.80
   0   5  -3   -4.21    3.09
   0  -5  -3   -1.74    3.48
   0   5   3   -3.61    3.29
   0   5   3   -0.62    0.99
   0  -5   4   -3.33    2.48
   0   5  -4   -3.19    2.61
   0  -5  -4   -2.49    2.42
   0   5   4   -5.60    2.76
   0   5   4   -1.57    1.99
   0  -5   5    0.43    0.73
   0   5  -5   -3.73    2.27
   0  -5  -5   -7.00    2.35
   0   5   5   -0.95    2.49
   0   5   5   -1.76    1.54
   0  -5   5   -2.36    1.52
   0  -5   6   -4.20    2.49
   0   5  -6   -3.08    2.30
   0  -5  -6   -2.15    2.27
   0   5   6   -1.42    2.60
   0  -5  -6    0.20    0.49
   0   5   6   -1.04    1.36
   0   5  -6   -0.77    0.98
   0  -5   6   -1.39    1.72
   0  -5   7   -0.68    2.06
   0   5  -7   -0.44    2.11
   0  -5  -7    1.42    1.55
   0   5   7   -1.04    2.32
   0  -5  -7   -0.20    1.12
   0   5   7   -0.55    1.47
   0   5  -7    0.89    0.58
   0  -5   7   -2.11    1.53
   0  -5   8    4.88    2.08
   0   5  -8    0.40    1.37
   0  -5  -8    3.33    2.24
   0   5   8    1.13    1.32
   0  -5  -8    1.31    1.12
   0   5   8    1.25    1.08
   0   5  -8    1.27    1.09
   0  -5   8    0.85    0.66
   0  -5   9    4.37    2.15
   0   5  -9   -1.52    2.04
   0  -5  -9   -0.11    2.17
   0   5   9    6.11    2.99
   0  -5  -9    0.73    0.70
   0   5   9    0.94    1.27
   0   5  -9    1.00    0.49
   0  -5   9    1.12    0.54
   0  -5  10   -0.50    1.87
   0   5 -10   -1.39    1.93
   0  -5 -10    0.37    0.92
   0   5  10   -0.01    2.46
   0  -5 -10   -0.33    1.04
   0   5  10   -2.91    2.11
   0   5 -10   -0.22    1.18
   0  -5  10    1.30    0.89
   0  -5  11    0.60    1.17
   0   5 -11    2.15    1.54
   0  -5 -11   -3.05    2.08
   0   5  11   -1.23    2.47
   0  -5 -11   -0.26    1.28
   0   5  11    2.60    3.02
   0   5 -11   -0.10    0.54
   0  -5  11    0.80    1.01
   0  -5  12   -1.18    1.92
   0   5 -12    0.28    0.86
   0  -5 -12   -1.33    2.03
   0   5  12    1.43    1.22
   0  -5 -12   -1.00    1.24
   0   5  12   -1.48    1.86
   0   5 -12   -0.62    1.40
   0  -5  12   -1.28    2.11
   0  -5  13   -1.44    1.93
   0   5 -13    1.15    1.17
   0  -5 -13    1.89    1.00
   0   5  13    0.79    2.25
   0  -5 -13   -1.49    1.32
   0   5 -13    0.15    0.57
   0   5  13   -0.71    2.06
   0  -5  13   -2.01    2.26
   0   5 -14    2.30    1.42
   0  -5 -14    0.96    1.08
   0   5  14    2.70    2.16
   0  -5 -14   -0.35    1.43
   0   5 -14    1.20    0.49
   0   5  14   -0.51    2.41
   0  -5  14    1.56    2.40
   0   5 -15    1.82    1.63
   0  -5 -15    1.75    1.52
   0   5  15    5.53    2.34
   0  -5 -15    0.22    0.76
   0   5 -15    1.42    0.83
   0   5  15    0.78    1.20
   0  -5  15   -0.15    2.53
   0  -5 -16    2.53    2.19
   0  -5 -16    0.02    0.74
   0   5 -16    0.50    0.39
   0   5  16   -0.97    2.03
   0  -5  16    1.26    2.47
   0   5 -17   -0.61    1.74
   0  -5 -17   -1.19    2.21
   0  -5 -17   -1.65    1.58
   0   5 -17   -0.45    1.74
   0   5  17   -2.88    2.98
   0  -5  17    1.96    2.49
   0   5 -18   -0.31    1.75
   0  -5 -18    4.50    2.28
   0  -5 -18   -2.75    1.71
   0   5 -18    0.28    0.66
   0   5  18   -1.53    2.46
   0  -5  18   -0.50    2.54
   0   5 -19    0.94    1.04
   0  -5 -19   -0.24    2.14
   0  -5 -19   -1.88    1.77
   0   5 -19   -0.74    1.72
   0   5  19    0.56    1.32
   0  -5  19    4.10    2.87
   0   5 -20    0.93    1.59
   0  -5 -20    1.42    1.38
   0  -5 -20   -0.35    1.85
   0   5 -20   -1.45    2.08
   0   5  20   -1.25    2.73
   0  -5  20    3.72    2.76
   0   5 -21    2.23    1.02
   0  -5 -21   -4.43    1.68
   0  -5 -21    1.69    0.72
   0   5 -21   -1.61    1.65
   0   5  21   -3.18    2.40
   0  -5  21    0.35    2.42
   0   5 -22   -1.99    1.39
   0  -5 -22   -0.69    1.69
   0  -5 -22   -2.24    1.85
   0   5 -22   -3.84    1.42
   0   5  22    0.08    2.12
   0  -5  22    0.78    2.32
   0   5 -23   -0.59    1.30
   0  -5 -23    4.45    2.36
   0  -5 -23    0.46    1.07
   0   5 -23    0.31    1.35
   0   5  23   -1.95    2.09
   0  -5  23   -1.51    2.18
   0   5 -24    2.15    0.75
   0  -5 -24    0.59    0.85
   0  -5 -24   -1.07    1.92
   0   5 -24    1.31    0.70
   0   5  24   -0.81    2.04
   0  -5  24    2.96    2.48
   0   5 -25    1.11    1.04
   0  -5 -25   -0.03    1.63
   0   5 -25   -0.48    1.28
   0   5  25    0.82    1.25
   0  -5  25    1.67    1.24
   0   5 -26    1.59    0.83
   0  -5 -26    1.24    1.09
   0   5 -26   -1.15    1.18
   0   5  26   -0.63    1.85
   0  -5  26   -0.43    1.99
   0   5 -27    0.96    0.57
   0  -5 -27   -0.76    1.90
   0   5 -27    1.62    0.99
   0   5  27   -1.62    2.02
   0  -5  27   -2.52    2.06
   0   5 -28   -0.22    0.83
   0  -5 -28    1.21    1.34
   0   5  28   -0.65    2.32
   0  -5  28   -0.47    2.04
   0   5 -29    1.33    0.65
   0  -5 -29    2.55    1.70
   0   5  29    2.65    2.84
   0  -5  29   -0.03    2.17
   0   5 -30   -0.19    1.58
   0   5  30    2.08    1.55
   0  -5  30   -0.18    2.34
   0  -6   0 2030.96   29.13
   0   6   0 1959.62   27.60
   0  -6   1   19.79    6.11
   0  -6  -1   17.17    5.72
   0   6  -1   17.38    5.66
   0   6   1   19.61    5.64
   0   6   1   19.55    5.38
   0  -6   2  148.42    4.86
   0  -6  -2  145.06    4.81
   0   6  -2  150.47    5.69
   0   6   2  137.54   10.69
   0   6   2  145.29    4.03
   0  -6   3  251.30    6.69
   0   6  -3  253.48    7.07
   0  -6  -3  251.63    6.82
   0   6   3  250.86    7.35
   0   6   3  254.47    5.62
   0  -6   4 1505.20   23.20
   0   6  -4 1500.13   23.40
   0  -6  -4 1541.93   24.09
   0   6   4 1502.65   23.75
   0   6   4 1464.93   21.28
   0  -6   5  596.01   11.46
   0   6  -5  588.96   11.43
   0  -6  -5  602.79   11.98
   0   6   5  580.18   11.94
   0   6   5  581.01   10.08
   0  -6   6 1184.66   19.09
   0   6  -6 1149.29   18.79
   0  -6  -6 1180.88   20.21
   0   6   6 1180.97   19.94
   0   6   6 1154.43   17.48
   0  -6   6 1122.43   17.67
   0  -6   7  498.17   10.12
   0   6  -7  492.58   11.02
   0  -6  -7  499.46   10.66
   0   6   7  499.02   10.99
   0   6   7  503.05    9.68
   0   6  -7  493.42    8.64
   0  -6   7  490.28   13.69
   0  -6   8    4.22    2.16
   0   6  -8   10.44    3.66
   0  -6  -8   11.77    4.32
   0   6   8    6.19    3.15
   0  -6  -8    9.61    2.90
   0   6   8   10.32    3.15
   0   6  -8    8.45    2.32
   0  -6   8   10.72    3.00
   0  -6   9   46.20    8.63
   0   6  -9   52.32    6.68
   0  -6  -9   54.69   11.86
   0   6   9   54.91    9.00
   0  -6  -9   56.76    8.10
   0   6   9   55.80    9.06
   0   6  -9   49.74    4.75
   0  -6   9   51.93    7.09
   0  -6  10   87.69   14.47
   0   6 -10  104.71   12.64
   0  -6 -10   93.61   16.34
   0   6  10   91.01   12.26
   0  -6 -10   97.93   10.93
   0   6  10   94.34    7.93
   0   6 -10   89.72    3.41
   0  -6  10   85.66    7.23
   0  -6  11  336.52    8.58
   0   6 -11  357.79    9.94
   0  -6 -11  338.24   10.74
   0   6  11  344.22    9.74
   0  -6 -11  344.60    8.57
   0   6  11  349.29    8.76
   0   6 -11  337.60    7.75
   0  -6  11  339.05   10.49
   0  -6  12  249.05    7.42
   0   6 -12  250.49    7.47
   0  -6 -12  258.36    8.73
   0   6  12  242.24    8.27
   0  -6 -12  287.35    8.21
   0   6  12  245.06    7.26
   0   6 -12  249.26    7.09
   0  -6  12  240.25   14.87
   0  -6  13  889.67   18.24
   0   6 -13  856.78   17.68
   0  -6 -13  871.73   18.81
   0   6  13  813.36   21.25
   0  -6 -13  831.90   17.88
   0   6 -13  871.43   18.08
   0   6  13  867.34   17.94
   0  -6  13  841.95   17.91
   0  -6  14  687.88   15.14
   0   6 -14  658.37   14.61
   0  -6 -14  643.71   15.46
   0   6  14  620.06   18.06
   0  -6 -14  600.40   15.66
   0   6  14  629.88   16.37
   0  -6  14  623.02   14.47
   0   6 -15  218.59   17.09
   0  -6 -15  188.19    7.12
   0   6  15  179.30   14.99
   0  -6 -15  209.93   32.05
   0   6 -15  200.14    7.76
   0   6  15  235.13   16.06
   0  -6  15  187.16   11.14
   0   6 -16  361.54    7.62
   0  -6 -16  366.24   10.15
   0   6  16  354.82    8.88
   0  -6 -16  351.64   13.27
   0   6 -16  360.65   10.84
   0   6  16  359.32    8.19
   0  -6  16  357.08   11.46
   0   6 -17  135.19   11.53
   0  -6 -17  128.50    9.26
   0   6  17  122.30   20.72
   0   6 -17  154.44   10.44
   0   6  17  153.38   12.52
   0  -6  17  132.97    9.14
   0   6 -18  885.78   33.09
   0  -6 -18  838.92   21.32
   0  -6 -18  866.54   23.40
   0   6 -18  943.30   21.18
   0  -6  18  850.74   26.58
   0   6 -19  484.14   42.50
   0  -6 -19  427.83   18.49
   0  -6 -19  515.09   19.17
   0   6 -19  533.63   19.61
   0  -6  19  483.07   54.16
   0   6 -20 1629.75   53.63
   0  -6 -20 1646.32   88.89
   0   6 -20 1754.83   17.26
   0   6  20 1654.65   89.64
   0  -6  20 1544.45   62.25
   0   6 -21  555.34   23.35
   0   6 -21  584.42   21.20
   0   6  21  605.09   35.37
   0  -6  21  504.90   25.65
   0   6 -22   21.70   11.82
   0  -6 -22   25.04    5.80
   0  -6 -22   22.14    6.57
   0   6 -22   20.67    2.90
   0   6  22   17.26    4.09
   0  -6  22   17.59    5.29
   0   6 -23   23.20    5.61
   0  -6 -23   10.44    2.92
   0  -6 -23   24.07    6.18
   0   6 -23   11.26    2.78
   0   6  23   28.63    5.83
   0  -6  23   22.84    5.11
   0  -6 -24   -1.33    1.35
   0  -6 -24  140.98   19.58
   0   6 -24    6.62    1.85
   0   6 -25    6.03    1.61
   0  -6 -25    7.16    2.01
   0   6  25    9.09    1.80
   0  -6  25    5.21    2.00
   0   6 -26   13.37    3.31
   0  -6 -26   13.59    3.66
   0   6  26   16.37    2.60
   0  -6  26   14.66    3.39
   0   6 -27   59.20    8.41
   0  -6 -27   57.97   11.51
   0   6  27   48.60   10.78
   0  -6  27   49.69    9.72
   0   6 -28   48.55    8.95
   0  -6 -28   44.82   11.32
   0   6  28   45.52    5.00
   0  -6  28   49.01    6.92
   0   6 -29   12.40    2.68
   0   6  29    5.99    1.40
   0  -6  29    9.48    2.78
   0   6 -30    2.03    1.06
   0  -6  30    3.23    2.17
   0  -7   0    0.00    2.47
   0   7   0   -2.06    2.56
   0   7   0   -0.64    0.70
   0  -7   1    1.69    1.24
   0  -7  -1   -0.91    2.61
   0   7  -1    0.00    2.75
   0   7   1   -0.35    2.53
   0   7   1    1.61    0.73
   0  -7   2   -3.01    2.88
   0  -7  -2   -1.21    2.72
   0   7  -2   -0.22    2.75
   0   7   2   -1.34    2.65
   0   7   2   -0.35    0.81
   0  -7   3   -3.36    2.40
   0  -7  -3   -2.29    2.70
   0   7  -3   -3.90    2.42
   0   7   3   -1.62    2.45
   0   7   3    0.23    0.49
   0  -7   4   -1.69    5.65
   0   7  -4   -4.69    2.89
   0  -7  -4   -0.65    3.11
   0   7   4   -3.91    2.65
   0   7   4   -1.06    1.01
   0  -7   5   -2.41    2.63
   0   7  -5    0.49    2.90
   0  -7  -5   -0.03    2.88
   0   7   5   -0.63    3.62
   0   7   5   -0.41    1.39
   0  -7   6    1.53    1.45
   0   7  -6   -0.87    2.35
   0  -7  -6    1.87    1.29
   0   7   6   -1.44    2.66
   0   7   6    0.05    1.59
   0  -7   7    1.26    1.81
   0   7  -7    0.96    1.50
   0  -7  -7    0.92    2.48
   0   7   7   -2.20    2.59
   0   7   7   -0.38    1.45
   0   7  -7   -1.11    0.95
   0  -7   8   -2.25    2.31
   0   7  -8    0.03    2.18
   0  -7  -8    2.45    2.30
   0   7   8    0.09    2.57
   0   7   8   -0.14    1.37
   0   7  -8   -0.50    0.83
   0  -7   8   -2.33    1.70
   0  -7   9   -1.14    2.43
   0   7  -9   -0.48    2.13
   0  -7  -9    1.44    1.21
   0   7   9    2.10    1.21
   0   7   9   -0.33    1.42
   0   7  -9    0.53    0.31
   0  -7   9   -0.48    1.85
   0  -7  10   -0.56    2.24
   0   7 -10   -2.42    1.81
   0  -7 -10    3.05    2.27
   0   7  10   -0.86    2.50
   0   7  10   -0.53    1.43
   0   7 -10   -0.66    0.89
   0  -7  10    0.85    0.80
   0  -7  11   -1.51    2.34
   0   7 -11    3.15    0.98
   0  -7 -11    1.33    1.13
   0   7  11    3.44    2.51
   0  -7 -11   -0.26    1.10
   0   7  11   -0.84    1.59
   0   7 -11   -0.06    1.03
   0  -7  11    4.57    2.97
   0  -7  12    2.82    1.29
   0   7 -12    0.49    1.97
   0  -7 -12    2.10    2.51
   0   7  12    1.91    1.68
   0  -7 -12    2.19    0.86
   0   7  12   -1.16    1.70
   0   7 -12   -2.34    1.12
   0  -7  12    0.25    1.48
   0  -7  13   -0.20    2.60
   0   7 -13    1.52    1.15
   0  -7 -13    4.16    1.45
   0   7  13   -3.73    2.46
   0  -7 -13   -0.09    1.49
   0   7 -13    1.26    0.85
   0   7  13    1.68    1.37
   0  -7  13    1.21    1.04
   0  -7  14   -0.27    2.25
   0   7 -14    0.57    0.80
   0  -7 -14   -2.23    2.31
   0   7  14    1.64    1.04
   0  -7 -14    0.59    1.01
   0   7 -14   -0.43    1.16
   0   7  14   -0.31    1.98
   0  -7  14    0.97    1.67
   0  -7  15    0.16    1.71
   0   7 -15    1.01    0.50
   0  -7 -15   -0.23    2.24
   0   7  15   -0.02    2.45
   0  -7 -15   -0.93    1.67
   0   7 -15   -0.13    1.03
   0   7  15    1.17    0.89
   0  -7  15   -1.60    2.39
   0  -7  16    2.65    2.96
   0   7 -16    2.87    1.00
   0  -7 -16   -0.15    2.31
   0   7  16   -1.05    2.40
   0  -7 -16   -1.61    1.68
   0   7 -16   -0.94    1.65
   0   7  16   -0.85    1.88
   0  -7  16    2.02    1.14
   0   7 -17    8.81    3.09
   0  -7 -17    3.24    3.18
   0   7  17    0.10    1.51
   0  -7 -17    1.33    0.83
   0   7 -17    0.44    1.27
   0   7  17   -0.19    2.39
   0  -7  17   -0.43    1.34
   0   7 -18   -0.98    1.54
   0  -7 -18    0.17    1.94
   0   7  18    0.18    1.30
   0  -7 -18    0.40    0.66
   0   7 -18   -1.81    2.72
   0   7  18   -0.03    3.04
   0  -7  18   -2.35    2.30
   0   7 -19    0.27    0.50
   0  -7 -19    2.58    1.18
   0  -7 -19   -0.41    1.81
   0   7 -19   -2.82    2.30
   0   7  19   -5.88    2.71
   0  -7  19    1.47    1.05
   0   7 -20   -0.05    1.42
   0  -7 -20   -1.05    2.02
   0  -7 -20   -1.48    1.62
   0   7 -20   -0.64    1.97
   0  -7  20    0.16    1.94
   0   7 -21    3.14    1.56
   0  -7 -21   -0.69    1.80
   0  -7 -21   -1.65    1.57
   0   7 -21   -2.28    1.25
   0   7  21   -0.87    2.44
   0  -7  21   -1.08    1.83
   0   7 -22    2.42    1.08
   0  -7 -22    1.71    1.90
   0  -7 -22   -1.00    1.64
   0   7 -22    0.50    0.40
   0   7  22    1.94    2.35
   0  -7  22   -2.23    1.88
   0   7 -23   -0.25    1.28
   0  -7 -23   -0.75    1.56
   0  -7 -23   -0.01    1.74
   0   7  23   -0.04    1.92
   0  -7  23   -1.07    1.81
   0   7 -24   -1.91    1.29
   0  -7 -24    1.47    0.93
   0   7  24   -1.07    2.07
   0  -7  24    2.91    1.19
   0   7 -25   -0.15    1.52
   0  -7 -25   -2.23    1.82
   0   7  25   -0.07    2.01
   0  -7  25   -0.60    1.24
   0   7 -26   -0.67    1.47
   0  -7 -26   -1.77    1.82
   0   7  26    1.86    1.21
   0  -7  26   -1.52    1.83
   0   7 -27   -0.23    1.70
   0  -7 -27   -2.12    1.81
   0   7  27    0.66    0.81
   0  -7  27   -0.64    1.75
   0   7 -28   -2.07    1.65
   0  -7 -28   -0.15    1.89
   0   7  28    1.58    0.79
   0  -7  28    3.85    1.64
   0   7 -29    1.07    1.68
   0   7  29   19.29    8.65
   0  -7  29   -0.79    2.19
   0  -8   0 1271.77   24.63
   0   8   0 1214.68   23.96
   0   8   0 1269.35   21.86
   0  -8   1  586.82   14.17
   0  -8  -1  555.96   13.15
   0   8  -1  566.70   13.59
   0   8   1  550.45   14.45
   0   8   1  580.59   11.44
   0  -8   2  937.60   19.36
   0  -8  -2  919.85   19.15
   0   8  -2  900.03   18.83
   0   8   2  906.65   21.48
   0   8   2  918.81   16.30
   0  -8   3  498.10   13.25
   0  -8  -3  477.99   11.89
   0   8  -3  469.83   11.80
   0   8   3  466.67   14.39
   0   8   3  478.76    9.62
   0  -8   4   52.33    7.80
   0  -8  -4   43.93    4.01
   0   8  -4   48.03    9.30
   0   8   4   48.48   10.36
   0   8   4   47.39    3.76
   0  -8   5  816.53   17.27
   0  -8  -5  823.32   17.60
   0   8  -5  798.01   18.57
   0   8   5  797.24   17.47
   0   8   5  815.19   15.71
   0  -8   6  231.53    8.63
   0   8  -6  230.62   12.10
   0  -8  -6  229.15    9.23
   0   8   6  226.10    7.98
   0   8   6  231.01    6.97
   0  -8   7   78.02    8.03
   0   8  -7   75.66    6.46
   0  -8  -7   87.08    9.89
   0   8   7   76.45    8.22
   0   8   7   72.41    7.41
   0  -8   8   99.18   12.99
   0   8  -8   97.77    9.28
   0  -8  -8  115.22   14.69
   0   8   8   99.73   18.22
   0   8   8   96.24    5.55
   0   8  -8   99.53    4.22
   0  -8   9  129.19   14.01
   0   8  -9  122.25    7.04
   0  -8  -9  151.78   16.77
   0   8   9  128.21   21.18
   0   8   9  134.23   10.76
   0   8  -9  134.09    4.59
   0  -8  10  168.49   15.52
   0   8 -10  153.66    5.67
   0  -8 -10  150.38    5.93
   0   8  10  157.18   18.60
   0   8  10  159.40   12.54
   0   8 -10  158.23    4.35
   0  -8  10  156.45   10.50
   0  -8  11   99.52    8.85
   0   8 -11  105.72   13.06
   0  -8 -11  107.59   15.45
   0   8  11  106.34   12.81
   0   8  11  100.29    4.08
   0   8 -11   97.28    3.73
   0  -8  11  100.37   11.90
   0  -8  12  119.79    9.33
   0   8 -12  122.12   14.50
   0  -8 -12  112.22   14.25
   0   8  12  110.21   12.51
   0   8  12  115.07    8.37
   0   8 -12  108.87    8.88
   0  -8  12  109.53   15.73
   0  -8  13   30.55    5.92
   0   8 -13   29.98    6.38
   0  -8 -13   26.21    4.03
   0   8  13   26.89    3.79
   0   8 -13   29.08    4.20
   0   8  13   26.77    5.29
   0  -8  13   26.36    4.91
   0  -8  14  227.04    7.04
   0   8 -14  228.43   13.39
   0  -8 -14  225.97    7.62
   0   8  14  224.32    7.71
   0   8 -14  236.86    5.91
   0   8  14  229.62    9.06
   0  -8  14  225.32    7.75
   0  -8  15    0.98    1.97
   0   8 -15    0.35    1.96
   0  -8 -15    1.29    1.43
   0   8  15    1.05    2.44
   0  -8 -15    1.27    0.97
   0   8 -15    3.89    1.32
   0   8  15    2.69    1.58
   0  -8  15    2.79    1.82
   0  -8  16   85.34    7.92
   0   8 -16   82.79    5.66
   0  -8 -16   90.92   10.46
   0   8  16   84.71    7.98
   0  -8 -16   62.89    6.40
   0   8 -16  105.76   13.08
   0  -8  16   90.97   13.40
   0  -8  17 1558.48   84.27
   0   8 -17 1428.79   48.22
   0  -8 -17 1440.07   49.17
   0   8  17 1419.45   48.61
   0  -8 -17 1438.65   48.42
   0   8 -17 1435.98   47.60
   0   8  17 1404.15   47.40
   0  -8  17 1405.45   47.45
   0   8 -18  283.69   45.49
   0  -8 -18  270.25   43.50
   0   8  18  251.37   14.60
   0  -8 -18  144.17   29.43
   0   8 -18  235.63   15.25
   0  -8  18  247.47   21.16
   0   8 -19  816.75  181.03
   0  -8 -19  806.04  180.75
   0  -8 -19  806.63  178.87
   0   8 -19  253.07   10.81
   0  -8  19  786.20  174.82
   0   8 -20    3.95    1.63
   0  -8 -20    2.67    1.26
   0  -8 -20    2.13    1.14
   0   8 -20   -0.39    0.98
   0   8  20    3.74    2.53
   0  -8  20    3.67    1.53
   0   8 -21    1.98    1.10
   0  -8 -21   -1.26    2.07
   0  -8 -21    1.24    0.87
   0   8  21   -0.80    2.10
   0  -8  21    0.30    0.81
   0   8 -22   70.33   11.56
   0  -8 -22   27.51    6.17
   0  -8 -22   80.51    6.53
   0   8  22   72.50   14.34
   0  -8  22   59.75   11.58
   0   8 -23   37.24    8.51
   0  -8 -23   -1.70    1.58
   0  -8 -23   33.04    6.87
   0  -8  23   36.17    6.01
   0   8 -24  170.68    6.17
   0  -8 -24  163.59   14.26
   0   8  24  157.22    8.66
   0  -8  24  159.95   16.30
   0   8 -25    7.52    3.31
   0  -8 -25    5.10    2.44
   0   8  25   12.42    2.77
   0  -8  25    6.32    1.82
   0   8 -26   22.32    3.41
   0  -8 -26   21.25    4.00
   0   8  26   18.47    3.31
   0  -8  26   18.31    3.22
   0   8 -27   29.50    3.57
   0  -8 -27   26.84    5.89
   0   8  27   22.99    5.36
   0  -8  27   22.92    6.55
   0   8 -28   16.47    2.79
   0   8  28   17.16    3.56
   0  -8  28   12.08    3.15
   0  -9   0   -1.18    2.67
   0   9   0   -0.55    2.68
   0   9   0   -0.78    0.81
   0  -9   1   -0.48    2.76
   0  -9  -1    0.39    2.60
   0   9  -1    1.94    2.73
   0   9   1   -3.62    2.78
   0   9  -1   -0.13    0.74
   0   9   1   -0.88    0.83
   0  -9   2    2.28    2.98
   0  -9  -2   -2.09    2.67
   0   9  -2   -0.28    2.71
   0   9   2    3.01    1.37
   0   9   2    0.62    0.42
   0  -9   3   -2.66    2.64
   0  -9  -3    1.28    2.45
   0   9  -3   -2.69    2.51
   0   9   3   -1.84    2.73
   0   9   3   -0.34    0.89
   0  -9   4    3.87    2.19
   0  -9  -4   -2.81    2.65
   0   9  -4   -0.45    2.49
   0   9   4    1.07    1.50
   0   9   4   -0.32    0.95
   0  -9   5   -0.47    2.89
   0  -9  -5   -4.12    2.61
   0   9  -5   -1.19    2.45
   0   9   5   -0.28    2.68
   0   9   5   -0.31    0.99
   0  -9   6   -0.78    2.65
   0  -9  -6    0.23    2.64
   0   9  -6   -2.70    2.46
   0   9   6   -0.87    2.65
   0   9   6    2.20    0.91
   0  -9   7   -0.93    2.49
   0   9  -7    1.59    1.26
   0  -9  -7    1.97    2.58
   0   9   7   -1.24    2.51
   0   9   7   -0.73    1.11
   0  -9   8    0.79    1.26
   0   9  -8    5.29    1.95
   0  -9  -8   -1.81    2.65
   0   9   8    1.52    1.78
   0   9   8    1.47    0.92
   0  -9   9   -0.75    2.45
   0   9  -9    2.65    1.50
   0  -9  -9    2.34    1.96
   0   9   9    2.46    2.55
   0   9   9    0.29    0.82
   0   9  -9    1.58    0.83
   0  -9  10   -1.77    2.32
   0   9 -10   -1.11    2.35
   0  -9 -10    1.99    1.89
   0   9  10    1.23    1.37
   0   9  10   -0.27    1.28
   0   9 -10   -0.67    0.86
   0  -9  11    3.82    2.23
   0   9 -11    2.56    2.39
   0  -9 -11   -0.08    2.66
   0   9  11    5.41    2.03
   0   9  11    0.45    0.69
   0   9 -11    1.85    1.01
   0  -9  12    3.34    1.88
   0   9 -12   -0.21    1.24
   0  -9 -12    7.40    3.49
   0   9  12    1.86    1.50
   0   9  12    1.19    0.71
   0   9 -12    0.49    0.51
   0  -9  12    1.94    1.79
   0  -9  13    3.08    1.62
   0   9 -13    0.76    2.05
   0  -9 -13   -0.70    2.40
   0   9  13    1.69    1.62
   0   9 -13   -0.36    1.11
   0   9  13    0.57    0.84
   0  -9  13    0.82    1.50
   0  -9  14   -1.69    2.30
   0   9 -14    2.62    0.93
   0  -9 -14    1.71    2.66
   0   9  14    1.77    1.35
   0   9 -14    0.33    0.72
   0   9  14   -0.65    1.43
   0  -9  14    1.49    0.85
   0  -9  15   -1.07    2.27
   0   9 -15   -0.74    1.92
   0  -9 -15   -1.06    2.46
   0   9  15   -1.58    2.22
   0   9 -15    1.01    0.63
   0   9  15   -1.01    1.52
   0  -9  15   -0.78    2.07
   0  -9  16   -1.50    2.20
   0   9 -16    2.55    1.09
   0   9  16   -1.44    2.14
   0   9 -16    1.39    0.56
   0   9  16   -0.02    1.52
   0  -9  16    1.46    1.06
   0  -9  17    0.54    0.90
   0   9 -17    1.70    0.73
   0   9  17    1.22    2.12
   0   9 -17   -0.99    1.00
   0   9  17   -1.17    2.15
   0  -9  17    0.48    0.86
   0  -9  18   -1.18    2.04
   0   9 -18   -2.09    1.54
   0  -9 -18   -4.15    2.11
   0   9 -18   -0.42    0.95
   0   9  18   -1.47    1.91
   0  -9  18    0.76    1.82
   0   9 -19    1.06    1.10
   0  -9 -19    2.28    2.21
   0   9  19   -0.92    2.05
   0   9  19   -0.27    1.91
   0  -9  19   -1.71    1.51
   0   9 -20    5.23    1.64
   0  -9 -20   -0.72    1.91
   0   9  20   -1.58    2.02
   0   9  20    1.62    1.37
   0  -9  20    1.58    1.61
   0   9 -21   -0.27    1.48
   0  -9 -21    1.47    2.11
   0   9  21   -1.96    1.84
   0  -9  21   -1.33    1.41
   0   9 -22    1.82    0.80
   0  -9 -22    4.47    2.48
   0   9  22   -1.56    1.92
   0  -9  22    4.75    2.05
   0   9 -23    1.42    0.90
   0  -9 -23    0.72    1.55
   0   9  23   -0.68    1.90
   0  -9  23   -0.56    1.58
   0   9 -24    0.49    1.00
   0   9  24    2.06    2.12
   0  -9  24   -0.84    1.57
   0   9 -25    1.12    0.98
   0   9  25   -0.30    2.17
   0  -9  25    0.76    1.74
   0   9 -26    1.82    1.97
   0   9  26    1.38    1.47
   0  -9  26   -1.21    1.82
   0   9 -27   -0.61    1.64
   0   9  27    2.75    1.06
   0  -9  27    0.90    0.93
   0 -10   0  718.10   12.52
   0  10   0  686.12   13.98
   0  10   0  709.59    6.36
   0 -10   1  180.34   15.06
   0 -10  -1  178.94   14.86
   0  10  -1  172.08    6.96
   0  10   1  178.49    7.66
   0  10  -1  177.61    4.26
   0  10   1  182.68    3.81
   0 -10   2   79.65   12.73
   0 -10  -2   74.24   11.99
   0  10  -2   74.60    9.39
   0  10   2   88.62    6.28
   0  10  -2   77.93    2.14
   0  10   2   78.22    2.88
   0 -10   3   32.05    4.83
   0 -10  -3   33.27    6.15
   0  10  -3   23.12    3.65
   0  10   3   31.10    5.60
   0  10   3   32.65    5.53
   0 -10   4    4.41    1.57
   0 -10  -4    2.92    2.90
   0  10  -4    4.88    2.59
   0  10   4   -2.13    2.51
   0  10   4    3.66    0.95
   0 -10   5   11.80    2.61
   0 -10  -5   11.69    3.92
   0  10  -5   11.38    2.31
   0  10   5   10.93    2.10
   0  10   5   14.20    2.80
   0 -10   6   34.64    5.58
   0 -10  -6   27.64    5.44
   0  10  -6   40.05    3.80
   0  10   6   29.68    4.00
   0  10   6   29.35    5.66
   0 -10   7   51.83    7.94
   0 -10  -7   46.67   10.65
   0  10  -7   50.26    8.56
   0  10   7   45.12    5.23
   0  10   7   44.52    7.48
   0 -10   8   87.08   10.32
   0 -10  -8   81.18   14.91
   0  10  -8   80.35   15.86
   0  10   8   70.50    5.22
   0  10   8   86.96    7.74
   0 -10   9   28.36    5.36
   0  10  -9   28.28    5.27
   0 -10  -9   26.94    5.61
   0  10   9   32.05    5.20
   0  10   9   28.65    5.75
   0 -10  10   91.17   11.79
   0  10 -10   85.84    6.73
   0 -10 -10   91.48   18.37
   0  10  10   75.16    5.43
   0  10  10   83.64    4.75
   0 -10  11   94.02    9.55
   0  10 -11   91.30   10.25
   0 -10 -11   86.42    6.06
   0  10  11   78.13   17.22
   0  10  11   94.31    7.84
   0  10 -11   86.82    4.45
   0 -10  12  114.40   16.90
   0  10 -12  114.56   10.32
   0 -10 -12  104.97   15.60
   0  10  12  101.18   17.55
   0  10 -12  117.17    5.12
   0  10  12  124.46   10.09
   0 -10  13   21.50    4.42
   0  10 -13   22.03    3.33
   0 -10 -13   20.47    4.50
   0  10  13   16.66    4.13
   0  10 -13   26.11    4.98
   0  10  13   27.60    5.19
   0 -10  14   64.84   13.49
   0  10 -14   69.15   12.94
   0 -10 -14   73.36   12.99
   0  10  14   64.17    7.39
   0  10 -14   58.49    6.83
   0  10  14   85.18    6.80
   0 -10  15    2.56    0.95
   0  10 -15   -1.28    1.80
   0 -10 -15    1.15    0.70
   0  10  15   -3.57    2.08
   0  10 -15    0.28    0.31
   0  10  15    1.89    1.47
   0 -10  15    0.97    0.81
   0 -10  16    5.99    2.38
   0  10 -16    9.36    3.28
   0 -10 -16    4.07    3.30
   0  10  16    5.23    3.17
   0  10 -16    0.73    0.47
   0  10  16    3.78    1.79
   0 -10  16    1.89    1.19
   0 -10  17    2.69    1.67
   0  10 -17    1.51    1.07
   0 -10 -17    0.02    1.22
   0  10  17   -1.76    2.15
   0  10  17    5.57    2.10
   0 -10  17    0.61    1.17
   0 -10  18    0.90    1.15
   0  10 -18    4.41    2.65
   0 -10 -18   -0.66    2.12
   0  10  18    1.95    1.56
   0  10  18   -0.18    1.49
   0 -10  18    1.60    1.18
   0 -10  19   22.03    6.22
   0  10 -19   25.80    5.27
   0 -10 -19   25.62    3.51
   0  10  19   24.63    3.70
   0  10  19   28.72    3.13
   0 -10  19   24.32    3.89
   0  10 -20   68.07    4.64
   0 -10 -20   63.37    4.79
   0  10  20   43.50    9.29
   0  10  20   65.92    6.33
   0 -10  20   55.68    9.23
   0  10 -21   -0.28    1.71
   0 -10 -21   -1.65    1.84
   0  10  21    1.59    2.11
   0  10  21   -0.47    1.85
   0 -10  21   -2.17    1.58
   0  10 -22   13.39    2.56
   0 -10 -22   -0.12    1.65
   0  10  22   16.81    3.99
   0 -10  22   12.64    2.74
   0 -10 -23   -0.42    1.48
   0  10  23   63.41   14.59
   0 -10  23   67.89   12.85
   0  10 -24   69.55   11.02
   0  10  24   61.20   11.45
   0 -10  24   63.58   11.69
   0  10 -25   16.90    4.63
   0  10  25   13.60    2.84
   0 -10  25   16.35    3.93
   0  10 -26   32.25    8.30
   0  10  26   31.96    7.75
   0 -10  26   29.11    4.91
   0 -11   0   -1.28    3.15
   0  11   0    2.80    2.22
   0  11   0   -0.27    0.60
   0 -11   1    2.12    1.45
   0 -11  -1   -0.85    2.71
   0  11  -1    2.24    1.99
   0  11   1    0.39    2.84
   0  11  -1   -0.15    0.57
   0  11   1   -0.64    0.69
   0 -11   2    2.52    1.60
   0 -11  -2    0.08    1.47
   0  11  -2    2.18    3.64
   0  11   2    5.74    3.94
   0  11  -2   -0.09    0.51
   0  11  -2    2.61    1.20
   0 -11   3    2.98    2.21
   0 -11  -3    1.34    1.33
   0  11  -3    2.09    2.40
   0  11   3    5.77    2.02
   0  11  -3    1.10    0.51
   0  11   3    0.29    0.93
   0  11  -3    0.81    0.61
   0 -11   4    1.76    1.23
   0 -11  -4    0.00    3.01
   0  11  -4    4.20    2.68
   0  11   4   -0.14    2.46
   0  11   4   -1.11    0.86
   0  11  -4   -0.17    0.59
   0 -11   5   -1.84    2.52
   0 -11  -5    2.25    2.01
   0  11  -5    0.95    1.30
   0  11   5    3.33    3.44
   0  11   5    1.50    0.51
   0  11  -5    1.29    0.70
   0 -11   6   -1.42    2.64
   0 -11  -6   -1.92    2.84
   0  11  -6    1.22    0.91
   0  11   6    0.84    2.52
   0  11   6    0.11    0.74
   0  11  -6    1.49    0.38
   0 -11   7    0.98    1.53
   0 -11  -7   -1.67    2.84
   0  11  -7    2.88    1.89
   0  11   7   -1.97    2.66
   0  11   7    1.02    0.61
   0 -11   8   -0.15    1.51
   0 -11  -8   -1.15    2.81
   0  11  -8   -3.92    2.10
   0  11   8    0.37    2.31
   0  11   8   -0.69    1.08
   0 -11   9   -2.92    2.38
   0 -11  -9    0.46    1.70
   0  11  -9   -2.50    1.94
   0  11   9    0.65    1.89
   0  11   9    0.38    0.72
   0 -11  10   -2.44    2.37
   0 -11 -10   -0.72    2.56
   0  11 -10    1.58    0.88
   0  11  10   -1.70    2.20
   0  11  10    0.79    0.74
   0 -11  11    1.73    2.48
   0 -11 -11   -0.05    2.28
   0  11 -11    0.67    1.01
   0  11  11    2.04    1.14
   0  11  11    0.29    0.80
   0 -11  12    2.36    1.22
   0  11 -12    0.72    1.86
   0 -11 -12    3.00    1.54
   0  11  12   -1.50    2.17
   0  11 -12    1.28    0.77
   0  11  12    0.59    0.58
   0 -11  13    1.35    1.37
   0  11 -13    1.57    1.45
   0 -11 -13    1.29    1.20
   0  11  13   -0.63    2.18
   0  11 -13   -0.55    0.72
   0  11  13   -0.98    1.37
   0 -11  14    1.45    1.48
   0  11 -14    0.16    1.31
   0 -11 -14   -0.25    2.09
   0  11  14   -0.46    2.15
   0  11  14    0.35    0.54
   0 -11  15   -0.03    2.19
   0  11 -15    2.22    2.05
   0 -11 -15   -0.54    2.16
   0  11  15   -1.61    2.36
   0  11  15    0.10    1.23
   0 -11  16   -2.82    2.21
   0  11 -16    0.83    1.19
   0 -11 -16   -1.01    2.20
   0  11  16    1.14    3.01
   0  11  16   -0.31    1.35
   0 -11  17   -3.45    1.97
   0  11 -17   -0.06    1.65
   0 -11 -17    1.94    1.14
   0  11  17    0.43    2.17
   0  11  17   -1.08    1.39
   0 -11  18   -0.14    2.07
   0  11 -18   -1.30    1.54
   0 -11 -18    1.89    1.74
   0  11  18    1.73    2.33
   0  11  18    0.09    1.55
   0 -11  18    0.90    1.01
   0 -11  19   -0.74    1.65
   0  11 -19   -2.42    1.71
   0 -11 -19    4.88    2.45
   0  11  19   -0.16    2.08
   0  11  19    1.91    1.81
   0 -11  19    0.35    0.87
   0  11 -20    1.06    1.09
   0 -11 -20   -0.07    1.10
   0  11  20   -0.17    2.19
   0  11  20   -0.42    1.84
   0 -11  20    2.36    0.85
   0  11 -21   -0.03    1.76
   0 -11 -21   -0.47    1.78
   0  11  21    1.30    1.74
   0  11  21    1.04    1.09
   0 -11  21    1.54    1.14
   0  11 -22   -1.04    1.93
   0 -11 -22   -0.31    1.40
   0  11  22   -0.88    2.21
   0  11  22    3.13    2.14
   0 -11  22    0.92    1.65
   0  11 -23    0.64    1.94
   0  11  23    0.25    1.27
   0 -11  23    0.05    0.71
   0  11 -24    1.31    1.79
   0  11  24   -2.73    2.12
   0 -11  24    0.40    0.92
   0 -12   0  135.14   23.87
   0  12   0  147.59   19.80
   0  12   0  133.69    7.23
   0  12   0  136.74   10.19
   0 -12   1  959.15   33.43
   0 -12  -1  968.12   33.80
   0  12  -1  940.24   34.83
   0  12   1  917.18   32.40
   0  12  -1  980.76   32.85
   0 -12   2   11.51    3.34
   0 -12  -2   10.47    3.14
   0  12  -2   11.71    3.15
   0  12   2   12.30    2.54
   0  12  -2   11.40    1.72
   0 -12   3   24.84    4.23
   0 -12  -3   23.82    4.25
   0  12  -3   23.21    3.76
   0  12   3   27.59    4.01
   0  12   3   27.79    4.82
   0  12  -3   24.32    3.24
   0 -12   4   -2.50    2.42
   0 -12  -4   -1.28    2.67
   0  12  -4   -0.19    2.27
   0  12   4   -2.62    2.29
   0  12  -4    0.19    0.38
   0 -12   5  129.48   15.15
   0 -12  -5  114.03    7.48
   0  12  -5  105.52   20.40
   0  12   5  111.90   17.33
   0  12  -5  113.95    4.34
   0  12  -5  122.60    6.70
   0 -12   6   33.93    5.01
   0 -12  -6   26.77    4.07
   0  12  -6   26.61    3.69
   0  12   6   30.02    4.02
   0 -12   7  287.61   25.14
   0 -12  -7  282.57   13.16
   0  12   7  271.12   25.79
   0  12   7  281.57   11.03
   0  12  -7  297.29   10.92
   0 -12   8   20.05    3.27
   0 -12  -8   12.57    3.49
   0  12  -8   18.95    3.27
   0  12   8   21.01    5.91
   0 -12   9  100.49   13.50
   0 -12  -9   94.53   20.19
   0  12   9   92.52   11.85
   0  12  -9  115.10    5.05
   0  12   9  101.86    3.78
   0 -12  10   -1.80    2.42
   0 -12 -10    1.80    1.60
   0  12 -10    0.67    1.98
   0  12  10    0.77    2.24
   0 -12  11    3.78    1.85
   0 -12 -11    2.93    3.40
   0  12 -11    5.68    3.21
   0  12  11    9.16    2.93
   0  12  11    6.96    1.79
   0 -12  12   82.16   16.69
   0 -12 -12   88.62   10.86
   0  12 -12   77.12   12.38
   0  12  12   73.36   16.75
   0  12  12   89.64    7.58
   0 -12  13  159.44    6.59
   0 -12 -13  148.07   22.18
   0  12 -13  171.09   12.33
   0  12  13  149.97   16.90
   0  12  13  166.95   13.87
   0 -12  14   50.70    8.01
   0  12 -14   52.63    8.39
   0 -12 -14   48.74    6.09
   0  12  14   36.03   11.81
   0  12  14   53.22    3.67
   0 -12  15   37.89    5.69
   0  12 -15   38.11    8.11
   0 -12 -15   40.19    6.79
   0  12  15   27.00    8.45
   0 -12  16   -1.15    2.13
   0  12 -16    2.97    2.71
   0 -12 -16    0.07    2.07
   0  12  16    4.31    2.48
   0  12  16   -1.12    1.41
   0 -12  17    7.74    2.56
   0  12 -17    2.64    1.89
   0 -12 -17    8.54    2.48
   0  12  17    7.49    3.50
   0  12  17    5.95    1.71
   0 -12  18    7.32    2.32
   0  12 -18    3.09    2.13
   0 -12 -18    9.93    2.83
   0  12  18    5.93    2.65
   0  12  18    9.77    2.67
   0 -12  19   59.01   13.35
   0  12 -19   85.65    7.78
   0 -12 -19   75.78    8.72
   0  12  19   61.10   15.47
   0  12  19   83.70   13.36
   0 -12  20    4.95    2.17
   0  12 -20    3.34    0.90
   0 -12 -20    2.12    2.18
   0  12  20    5.69    2.83
   0  12  20    4.93    1.98
   0 -12 -21   -1.20    1.69
   0  12  21   35.48   14.72
   0  12  21   60.03   12.56
   0  12 -22   42.14    5.79
   0  12  22   30.21    9.87
   0  12  22   36.89    8.88
   0 -13   0    0.00    2.64
   0  13   0    0.48    1.20
   0  13   0    2.35    0.96
   0 -13   1    1.35    2.60
   0 -13  -1    0.73    1.01
   0  13  -1    0.58    1.53
   0  13   1   -2.08    2.40
   0  13  -1   -0.11    0.34
   0  13  -1    0.37    0.57
   0  13   1    4.01    1.24
   0 -13   2   -0.35    1.39
   0 -13  -2   -0.62    2.29
   0  13  -2   -3.82    2.28
   0  13   2   -1.44    2.17
   0  13  -2   -0.17    0.27
   0  13  -2    0.50    0.32
   0 -13   3    2.25    1.91
   0 -13  -3    2.68    1.50
   0  13  -3   -1.11    2.08
   0  13   3   -2.53    2.00
   0  13  -3   -0.23    0.19
   0  13  -3    0.23    0.25
   0 -13   4   -2.05    2.43
   0 -13  -4    2.54    1.36
   0  13  -4    3.32    2.44
   0  13   4    1.22    2.12
   0  13   4    0.05    0.52
   0 -13   5    1.49    1.01
   0 -13  -5   -1.27    2.36
   0  13  -5    1.20    2.03
   0  13   5   -2.10    1.99
   0  13   5    0.00    0.75
   0 -13   6   -0.92    2.43
   0 -13  -6   -0.58    2.41
   0  13  -6    3.30    2.12
   0  13   6   -2.01    2.03
   0  13   6    0.54    0.96
   0 -13   7    2.85    2.10
   0 -13  -7   -0.42    2.60
   0  13  -7    3.64    1.64
   0  13   7    0.26    1.35
   0  13  -7    0.00    0.14
   0  13   7    0.38    0.55
   0 -13   8   -1.19    2.34
   0 -13  -8   -0.85    2.54
   0  13  -8   -0.30    1.98
   0  13   8   -1.94    1.99
   0  13   8   -1.58    0.91
   0 -13   9    1.21    1.34
   0 -13  -9    0.05    2.33
   0  13  -9    0.63    1.14
   0  13   9   -0.07    2.04
   0  13  -9    0.48    0.36
   0  13   9    0.82    0.86
   0 -13  10    4.12    2.26
   0 -13 -10   -0.06    2.16
   0  13 -10    2.16    2.02
   0  13  10   -2.75    2.25
   0  13  10    0.35    0.56
   0 -13  11    1.84    1.28
   0 -13 -11    2.24    1.90
   0  13 -11   -0.40    1.79
   0  13  11    2.36    1.83
   0  13  11    1.12    1.22
   0 -13  12   -0.96    2.31
   0 -13 -12   -0.28    2.33
   0  13 -12   -0.51    1.03
   0  13  12    4.91    2.32
   0  13  12    1.37    0.85
   0 -13  13    0.86    1.17
   0 -13 -13   -1.77    1.98
   0  13 -13   -0.21    1.88
   0  13  13   -1.12    2.20
   0  13  13    2.40    0.86
   0 -13  14    1.22    0.88
   0 -13 -14    7.02    2.75
   0  13 -14   -1.81    1.81
   0  13  14    3.95    1.68
   0  13  14    0.78    0.90
   0 -13  15   -1.46    2.09
   0 -13 -15    0.83    2.17
   0  13  15   -0.10    1.35
   0  13  15   -0.32    0.73
   0 -13  16    0.93    1.05
   0 -13 -16    0.98    2.06
   0  13 -16   -0.11    1.73
   0  13  16    1.10    1.54
   0  13  16    0.53    1.49
   0 -13  17    0.67    1.12
   0 -13 -17    2.16    1.51
   0  13 -17   -0.80    1.04
   0  13  17    4.46    3.38
   0  13  17    0.89    1.12
   0 -13  18    1.14    1.06
   0  13 -18    0.52    1.35
   0  13  18    0.61    1.33
   0  13  18    0.24    1.85
   0 -13  19   -2.80    1.99
   0  13 -19   -1.02    2.12
   0  13  19    2.61    3.86
   0  13  19    3.97    1.71
   0 -13  20    1.54    0.61
   0  13 -20    0.27    1.28
   0  13  20   -0.07    2.62
   0  13  20    0.89    0.89
   0 -14   0   74.71    5.49
   0  14   0   63.58   13.33
   0  14   0   39.34    1.35
   0  14   0   55.95    4.52
   0 -14   1  261.96   14.82
   0 -14  -1  283.42   10.94
   0  14  -1  263.85    9.57
   0  14   1  262.91    9.84
   0  14   1  271.71    4.14
   0 -14   2   52.45   13.65
   0 -14  -2   49.27   12.52
   0  14  -2   62.47    6.34
   0  14   2   61.22    8.54
   0  14   2   59.45    4.43
   0 -14   3   27.49    4.84
   0 -14  -3   21.87    3.59
   0  14  -3   23.44    4.29
   0  14   3   21.85    4.28
   0  14   3   25.90    3.87
   0 -14   4    2.12    2.07
   0 -14  -4    5.43    2.12
   0  14  -4    5.48    2.29
   0  14   4    5.08    2.48
   0  14   4    6.08    1.38
   0 -14   5   29.62    5.42
   0 -14  -5   27.22    4.77
   0  14  -5   27.35    5.32
   0  14   5   28.28    4.35
   0  14   5   32.40    4.00
   0 -14   6   -0.46    2.44
   0 -14  -6   -1.62    2.43
   0  14  -6    1.43    0.95
   0  14   6    1.57    2.15
   0 -14   7   35.33    6.72
   0 -14  -7   37.17    5.47
   0  14  -7   36.22    4.07
   0  14   7   31.02    4.16
   0  14   7   33.82    5.93
   0 -14   8    3.07    1.41
   0 -14  -8   -0.46    2.16
   0  14  -8    6.16    3.01
   0  14   8    3.46    2.43
   0  14   8    1.36    0.51
   0 -14   9    1.71    1.07
   0 -14  -9    2.26    2.27
   0  14  -9   -0.65    1.74
   0  14   9    2.95    1.62
   0  14   9   -0.10    0.94
   0 -14  10   60.44   10.72
   0 -14 -10   63.60    7.57
   0  14 -10   57.02   11.28
   0  14  10   38.43   12.34
   0  14  10   63.74    6.18
   0 -14  11   58.61   10.16
   0 -14 -11   54.99   14.44
   0  14 -11   64.36    6.75
   0  14  11   52.89   11.46
   0  14  11   68.06    7.25
   0 -14  12    5.42    1.33
   0 -14 -12    4.75    2.47
   0  14 -12    4.11    1.64
   0  14  12    2.18    1.59
   0  14  12    2.54    0.74
   0 -14  13    8.76    2.43
   0 -14 -13   11.67    2.88
   0  14 -13   12.52    2.30
   0  14  13    7.79    2.76
   0  14  13   10.52    2.46
   0 -14  14    0.38    1.03
   0 -14 -14    0.73    0.67
   0  14 -14    0.48    0.76
   0  14  14    2.63    2.12
   0  14  14   -0.35    1.27
   0 -14  15    4.65    1.60
   0  14 -15    8.30    2.51
   0  14  15   10.03    3.48
   0  14  15   12.32    2.53
   0 -14  16   29.40    4.60
   0  14 -16   24.16    5.35
   0  14  16   18.40    5.04
   0  14  16   24.57    5.08
   0 -14  17    2.02    1.08
   0  14 -17    0.37    1.00
   0  14  17   -0.06    2.80
   0  14  17    0.80    1.56
   0 -15   0   -0.04    2.08
   0  15   0    1.56    2.30
   0 -15   1    0.18    2.17
   0 -15  -1   -1.04    2.14
   0  15  -1   -1.89    2.18
   0  15   1   -1.43    2.16
   0 -15   2    0.31    2.16
   0 -15  -2    1.10    2.10
   0  15  -2    1.85    1.51
   0  15   2   -1.82    2.24
   0  15   2    0.45    0.21
   0 -15   3   -0.55    2.18
   0 -15  -3   -1.92    2.00
   0  15  -3    1.96    2.23
   0  15   3   -1.12    2.30
   0  15   3    0.47    0.38
   0 -15   4   -0.03    2.14
   0 -15  -4    1.05    1.17
   0  15  -4   -0.29    2.06
   0  15   4    4.66    2.70
   0  15   4    0.43    0.22
   0 -15   5    1.34    0.85
   0 -15  -5    0.64    0.91
   0  15  -5   -1.83    2.09
   0  15   5    1.00    0.92
   0  15   5    0.41    0.34
   0 -15   6   -0.04    2.26
   0 -15  -6    0.47    1.02
   0  15  -6   -0.91    1.97
   0  15   6   -0.82    2.30
   0  15   6   -0.64    0.62
   0 -15   7    4.23    1.35
   0 -15  -7    1.73    1.04
   0  15  -7    1.35    0.76
   0  15   7   -1.60    2.21
   0  15   7   -0.06    0.68
   0 -15   8    5.01    2.08
   0 -15  -8    0.36    2.29
   0  15  -8   -3.60    1.91
   0  15   8   -1.78    2.38
   0  15   8   -0.48    0.72
   0 -15   9    2.06    1.58
   0  15  -9    0.80    2.18
   0  15   9    0.45    2.74
   0  15   9    0.77    1.06
   0 -15  10    0.86    2.31
   0  15 -10    1.41    2.16
   0  15  10   -0.53    2.73
   0  15  10   -0.32    0.90
   0 -15  11    1.52    1.12
   0  15 -11    1.52    1.13
   0  15  11   -1.24    2.72
   0  15  11    0.95    0.46
   0 -15  12   -1.87    1.96
   0  15 -12    0.48    1.27
   0  15  12    1.38    1.73
   0  15  12    0.85    0.63
   0 -15  13    2.02    1.34
   0  15 -13    2.50    2.26
   0  15  13    1.51    1.97
   0  15  13   -0.37    1.24
   0 -15  14    1.71    1.21
   0  15 -14    0.43    1.85
   0  15  14    1.10    0.79
   0  16   0   -1.57    2.34
   0  16  -1   19.20    3.64
   0  16   1   23.86    4.50
   0  16  -2   21.34    5.69
   0  16   2   18.43    4.41
   0  16  -3    1.42    1.49
   0  16   3    0.00    2.62
   0  16  -4   82.63    6.98
   0  16   4   61.91    9.69
   0  16  -5   10.72    2.63
   0  16   5   13.53    3.32
   0  16  -6    2.96    1.13
   0  16   6    3.04    2.15
   0  16  -7    3.31    1.47
   0  16   7   -0.68    2.98
   0  16  -8   31.13    9.34
   0  16  -9    2.48    2.52
  -1   0   2  233.02    2.02
  -1   0  -2  207.36    3.86
   1   0   2  217.10    3.80
  -1   0  -3   -7.09    2.36
   1   0   3   -5.95    2.56
  -1   0   4  300.72    5.25
  -1   0  -4  297.47    8.31
   1   0   4  294.40    7.39
   1   0  -5   12.98    4.21
  -1   0   5    9.34    3.43
  -1   0  -5   32.34    8.14
   1   0   5   28.13    7.92
   1   0  -6    6.02    2.14
  -1   0   6   10.11    3.98
  -1   0  -6    7.30    3.68
   1   0   6   31.86    7.17
   1   0  -7   -3.73    1.86
  -1   0   7   -1.17    2.56
  -1   0  -7   -4.64    2.39
   1   0   7   -4.28    4.29
   1   0  -8   -1.05    1.75
  -1   0   8   -3.76    4.91
  -1   0  -8   -2.99    2.79
   1   0   8  -12.29    4.56
   1   0  -9   -1.63    1.52
  -1   0   9   -1.36    2.11
  -1   0  -9   -1.52    1.96
   1   0   9   -5.22    3.51
   1   0 -10 1751.73   22.81
   1   0 -10 1860.16   25.20
  -1   0  10 1801.17   24.72
  -1   0 -10 1809.48   25.35
   1   0  10 1840.61   25.99
  -1   0  11    0.88    1.07
  -1   0 -11    1.61    0.94
   1   0  11    6.90    8.22
  -1   0  12  988.56   16.89
  -1   0 -12  983.64   18.74
   1   0  12 1017.11   17.47
  -1   0  13    0.00    0.84
  -1   0 -13   -0.19    1.23
   1   0 -14   56.84    8.47
  -1   0  14   54.77   11.48
  -1   0 -14   51.35    4.06
   1   0  14   42.88    3.65
  -1   0 -15    0.45    2.47
  -1   0  15   -0.78    2.40
  -1   0 -16  949.17   19.21
  -1   0  16  921.99   18.86
  -1   0 -17    0.73    0.85
  -1   0  17    1.06    1.99
   1   0 -18   11.34    2.31
   1   0 -18    9.37    2.07
  -1   0 -18    7.71    2.11
  -1   0  18   12.79    2.52
   1   0  18   13.03    2.70
   1   0 -19    4.91    1.85
   1   0 -19    4.81    1.95
  -1   0 -19    0.57    1.23
  -1   0  19    5.56    2.29
   1   0  19   -0.79    2.76
   1   0 -20  138.93    5.77
   1   0 -20  142.03    9.89
  -1   0 -20  130.04    6.60
  -1   0  20  142.61   12.88
   1   0  20  144.22   16.17
   1   0 -21   -0.66    1.74
  -1   0 -21    2.61    1.21
  -1   0  21   -0.93    2.20
   1   0 -22   44.57    3.56
  -1   0 -22   36.52    3.65
   1   0 -22   49.96    9.04
  -1   0 -22   42.26    6.42
  -1   0  22   47.93    4.35
   1   0  22   45.20    6.33
   1   0 -23    0.80    0.52
  -1   0 -23    1.23    0.62
   1   0 -23    0.77    0.77
  -1   0 -23    1.34    2.09
  -1   0  23   -0.12    2.21
   1   0  23   -1.81    2.35
   1   0 -24   -0.09    1.15
  -1   0 -24    0.98    1.03
   1   0 -24    1.37    0.98
  -1   0 -24    0.95    0.56
  -1   0  24   -0.45    2.07
   1   0  24   -0.30    2.40
   1   0 -25   -0.13    1.13
  -1   0 -25    0.94    1.07
   1   0 -25    0.56    1.05
  -1   0 -25    1.38    1.23
  -1   0  25    2.77    1.50
   1   0  25    4.57    2.24
   1   0 -26   15.08    2.24
  -1   0 -26   -0.37    1.37
   1   0 -26   16.30    3.88
  -1   0 -26   15.55    3.06
  -1   0  26   15.31    3.10
   1   0  26   14.19    3.12
   1   0 -27    1.20    0.66
   1   0 -27   -1.06    1.77
  -1   0 -27   -0.13    1.47
  -1   0  27   -0.79    1.99
   1   0  27    0.98    1.09
   1   0 -28    8.79    1.80
   1   0 -28   13.35    2.40
  -1   0 -28    9.25    2.09
  -1   0  28    9.35    3.15
   1   0  28   12.32    3.36
  -1   0 -29    3.34    1.78
   1   0 -29    0.65    0.58
   1   0 -29    2.45    1.35
  -1   0 -29    2.24    1.27
  -1   0  29   -2.29    2.15
   1   0  29    2.32    1.66
  -1   0 -30    4.29    1.63
   1   0 -30    1.87    1.25
   1   0 -30    4.36    1.60
  -1   0 -30    2.66    0.84
  -1   0  30    2.53    1.98
   1   0  30    1.51    1.71
  -1   0 -31    1.87    1.48
   1   0 -31   -0.88    1.20
  -1   0  31    1.62    2.67
   1   0  31    2.09    1.56
  -1   0 -32   16.40    3.11
   1   0 -32   17.03    3.61
   1  -1   0   -4.33    1.88
  -1   1   0   -5.19    1.61
  -1  -1   0   -3.76    1.19
   1   1   0   -2.93    1.29
   1  -1   1   -4.59    1.59
  -1   1  -1   -6.54    1.77
   1  -1  -1   -5.44    2.16
  -1   1   1   -4.63    1.40
  -1  -1   1   -2.89    0.90
   1   1  -1   -1.88    1.25
  -1  -1  -1   -1.18    1.40
  -1  -1  -1   -3.65    1.37
   1   1   1   -4.81    2.19
   1  -1   2   28.75    1.68
  -1   1  -2   28.24    1.68
  -1   1   2   28.51    3.11
  -1  -1   2   30.95    1.45
   1   1  -2   38.43    2.27
  -1  -1  -2   38.99    6.14
  -1  -1  -2   31.37    2.62
   1   1   2   36.38    5.38
  -1   1  -2   31.22    5.92
   1  -1   2   29.80    6.74
  -1   1  -3  943.70   14.38
  -1  -1   3  887.16   11.04
  -1   1   3  861.96   11.46
   1   1  -3  923.74   12.27
  -1  -1   3  906.45   12.11
  -1  -1  -3  889.65   12.71
   1   1   3  854.78   17.52
  -1   1  -3  864.14   13.64
   1  -1   3  857.99   13.27
  -1   1  -4  558.18   13.06
  -1  -1   4  492.51  107.43
   1   1  -4  533.50    8.43
  -1   1   4  486.98  106.33
  -1   1   4  492.75  107.61
  -1  -1   4  488.66  106.68
  -1  -1  -4  499.22  110.07
   1   1   4  496.53  108.70
  -1   1  -4  519.72   23.18
   1  -1   4  509.58   22.67
   1   1  -5   35.65    4.38
  -1   1   5   40.85    5.01
   1   1  -5   35.71    4.02
  -1   1   5   43.63    5.02
  -1  -1   5   30.48    4.12
  -1  -1  -5   50.06    5.54
   1   1   5   53.80    7.70
  -1   1  -5   43.83    9.52
   1  -1   5   55.79    7.23
   1   1  -6   13.89    5.12
  -1   1   6   41.90    5.63
   1  -1  -6   20.95    3.50
   1   1  -6   19.08    5.34
  -1   1   6   26.88    4.96
  -1  -1   6   28.02    3.67
  -1  -1  -6   28.50    3.74
   1   1   6   20.28    6.38
  -1   1  -6   26.96    5.23
   1  -1   6   19.26    7.04
   1   1  -7   18.65    5.91
  -1   1   7   29.68    4.89
   1  -1  -7   31.98    6.35
   1   1  -7   28.63    5.49
  -1   1   7   23.23    5.78
  -1  -1   7   26.68    1.83
  -1  -1  -7   19.94    4.95
  -1   1  -7   24.95    5.25
   1   1   7   29.33    7.94
   1  -1   7   20.28    6.15
   1   1  -8  668.45    9.34
  -1   1   8  598.40    9.51
   1  -1  -8  663.09   10.64
   1   1  -8  648.51   10.43
  -1   1   8  631.65   10.47
  -1  -1   8  629.50   10.13
  -1  -1  -8  630.73   10.43
  -1   1  -8  636.54   11.21
   1   1   8  643.18   11.32
   1  -1   8  639.66   13.46
   1   1  -9  628.15    8.95
   1  -1  -9  591.70    9.12
   1  -1  -9  613.99   10.24
   1   1  -9  671.48   10.94
  -1   1   9  586.90   10.14
  -1  -1   9  599.85    9.99
  -1  -1  -9  592.41   10.20
  -1   1  -9  599.68   10.24
   1   1   9  600.93   11.22
   1  -1   9  593.71   10.99
   1   1 -10 1245.29   18.59
   1  -1 -10 1190.39   16.37
   1  -1 -10 1195.22   18.17
  -1   1  10 1173.78   17.31
  -1  -1  10 1153.27   16.82
  -1  -1 -10 1176.11   17.34
  -1   1 -10 1198.78   17.79
   1   1  10 1194.51   18.51
   1  -1  10 1192.72   18.42
   1   1 -11  584.29   13.12
   1  -1 -11  658.24   10.37
   1   1 -11  649.42   42.83
  -1   1  11  600.49   14.58
  -1  -1  11  628.85   12.47
  -1  -1 -11  649.96   11.26
  -1   1 -11  602.88   11.44
   1   1  11  616.50   11.90
   1  -1  11  627.50   11.98
   1  -1 -12  250.15   19.28
  -1   1  12  224.73    8.12
  -1  -1  12  224.43    8.13
  -1  -1 -12  240.41   12.20
  -1   1 -12  227.44    6.38
   1  -1 -13  997.07   16.24
   1  -1 -13  962.51   16.49
  -1   1  13  982.92   16.78
  -1  -1 -13 1022.99   18.16
  -1  -1  13 1010.65   17.03
  -1   1 -13  988.38   16.90
   1   1  13 1044.09   18.29
   1  -1  13  984.07   17.69
   1  -1 -14 1762.74   28.74
   1  -1 -14 1774.36   27.01
  -1   1  14 1755.41   28.48
  -1  -1 -14 1816.41   28.02
  -1  -1  14 1788.76   27.66
  -1   1 -14 1773.29   27.16
   1  -1  14 1744.50   33.47
   1  -1 -15   82.57   22.10
   1   1 -15   47.00    3.27
  -1  -1 -15   61.79    3.87
  -1   1  15   58.25    3.64
  -1   1 -15   68.94    9.77
   1  -1 -16  509.69   28.63
   1   1 -16  488.20   11.64
  -1  -1 -16  491.87   11.71
  -1   1 -16  492.77   11.97
  -1   1  16  477.08   11.64
  -1  -1  16  495.54   11.87
   1   1  16  473.21   15.02
   1  -1  16  487.65   12.36
   1  -1 -17  233.95   14.83
  -1  -1 -17  211.96   12.64
  -1   1 -17  203.77   10.18
  -1   1  17  215.76   11.83
  -1  -1  17  224.15   11.62
   1  -1  17  205.59    9.60
   1  -1 -18   -0.59    1.81
   1   1 -18    0.29    0.89
  -1  -1 -18   -0.23    1.72
  -1   1 -18   -0.02    0.79
  -1   1  18   -1.39    1.90
  -1  -1  18    1.65    1.56
   1   1  18    2.94    3.84
   1  -1  18    2.37    2.37
   1   1 -19   10.99    2.39
   1  -1 -19   26.65    4.46
  -1  -1 -19   14.04    3.27
   1   1 -19   12.57    1.98
   1  -1 -19   16.03    3.51
   1   1 -19   11.61    2.87
  -1  -1 -19    8.42    1.80
  -1   1 -19   12.25    1.59
  -1   1  19    5.94    0.93
  -1  -1  19   14.88    3.36
   1   1  19   12.81    3.14
   1  -1  19    8.88    2.30
   1  -1 -20   29.20    4.43
   1   1 -20   27.06    4.21
   1  -1 -20   28.32    5.32
  -1  -1 -20   25.40    5.17
  -1   1 -20   18.43    3.46
  -1   1  20   19.33    3.21
  -1  -1  20   24.49    3.14
   1   1  20   29.25    5.13
   1  -1  20   29.93    4.58
   1   1 -21  154.15    6.02
  -1  -1 -21  158.83   11.24
   1   1 -21  155.97    6.14
   1   1 -21  155.99   12.54
  -1  -1 -21  159.30   11.75
  -1   1 -21  151.72    7.90
  -1   1  21  148.35    8.36
  -1  -1  21  149.36   10.31
   1   1  21  143.52    6.91
   1   1 -22   -0.33    1.29
   1  -1 -22    3.25    0.94
  -1  -1 -22    2.00    1.07
   1   1 -22    2.86    0.95
   1  -1 -22    1.38    0.81
   1   1 -22    2.70    1.29
  -1  -1 -22    0.34    1.37
  -1   1 -22   -0.24    1.71
  -1   1  22    4.58    2.58
  -1  -1  22   -1.15    2.27
   1   1  22    5.35    2.27
   1  -1  22    6.59    2.71
   1   1 -23    1.00    0.86
   1  -1 -23    1.36    1.14
  -1  -1 -23    4.61    1.42
   1   1 -23    4.16    1.23
   1  -1 -23    2.66    1.10
   1   1 -23    3.52    1.35
  -1  -1 -23    4.90    2.14
  -1   1 -23    3.52    1.05
  -1   1  23    5.00    1.97
  -1  -1  23    4.56    2.00
   1   1  23    2.49    1.64
   1  -1  23    0.93    2.99
  -1   1 -24   81.54   10.68
   1   1 -24   82.24   10.88
   1  -1 -24    7.55    1.93
   1   1 -24    6.73    1.80
  -1  -1 -24   94.89   14.43
   1   1 -24   83.25   13.06
  -1  -1 -24   74.34   14.66
  -1   1 -24   77.67   12.82
  -1  -1  24   76.48   11.06
   1  -1  24   82.67   10.41
   1  -1  25  170.11   26.03
  -1   1 -26   76.73   10.90
   1   1 -26   70.66   10.08
  -1  -1 -26   68.83   13.68
  -1   1 -26   74.68    9.25
  -1  -1  26   63.73   12.98
   1   1  26   72.12   12.14
   1  -1  26   67.29   10.53
   1   1 -27  158.68    6.91
   1  -1 -27  151.06   25.97
  -1  -1 -27  164.90    7.84
  -1   1 -27  146.41   22.50
  -1   1  27  159.36   13.73
  -1  -1  27  158.16   11.79
   1   1  27  150.63   13.29
   1  -1  27  168.00   14.38
  -1   1 -28    2.03    1.85
   1   1 -28    3.69    1.01
   1  -1 -28    1.45    1.39
   1   1 -28    7.01    1.94
  -1  -1 -28    4.28    1.77
  -1   1 -28    2.59    1.20
  -1   1  28    4.83    1.49
  -1  -1  28    8.66    1.82
   1   1  28    3.40    2.20
   1  -1  28    5.05    1.50
  -1   1 -29   28.14    4.76
   1   1 -29   31.59    5.24
   1  -1 -29   32.57    7.19
   1   1 -29   33.12    7.35
  -1  -1 -29   30.41    5.03
  -1   1 -29   28.79    4.41
  -1   1  29   27.55    4.49
  -1  -1  29   25.61    6.44
   1   1  29   26.55    4.49
   1  -1  29   26.56    6.11
   1  -1 -30    4.56    1.00
  -1   1 -30    7.53    2.34
   1   1 -30    5.23    1.82
   1  -1 -30    6.72    2.26
   1   1 -30    5.11    1.26
  -1  -1 -30    5.75    1.62
  -1   1 -30    6.47    1.89
  -1   1  30    3.32    1.89
  -1  -1  30    4.16    1.66
   1   1  30    3.91    2.88
   1  -1  30    5.62    2.80
   1  -1 -31   -0.41    1.26
  -1   1 -31    1.21    1.52
   1   1 -31    0.23    0.44
  -1   1  31    0.92    1.48
  -1  -1  31    0.55    1.34
   1   1  31    0.75    2.10
   1  -1  31    2.43    2.93
   1  -1 -32    2.34    1.38
  -1   1 -32    2.03    1.40
   1   1 -32    0.25    0.66
  -1  -1  32    0.61    0.88
   1  -1  32    6.77    3.41
   1  -2   0   11.38    3.72
  -1   2   0    0.71    4.90
  -1  -2   0    3.86    3.76
   1   2   0    3.68    1.99
  -1  -2   0   -0.03    1.35
   1  -2   1  371.98   10.20
  -1   2  -1  360.28    8.62
   1  -2  -1  380.38    9.42
  -1   2   1  360.61    7.08
  -1  -2   1  364.35   11.61
   1   2  -1  381.82    7.77
  -1  -2  -1  361.97   11.88
   1   2   1  368.17    7.31
  -1  -2  -1  360.46    6.08
   1   2   1  381.84    6.82
   1  -2   2 2491.76   32.88
  -1   2  -2 2529.58   33.23
   1  -2  -2 2512.64   33.53
  -1   2   2 2478.64   32.24
  -1  -2   2 2530.32   32.09
   1   2  -2 2529.72   33.91
  -1  -2  -2 2500.41   32.55
   1   2   2 2501.70   32.82
  -1  -2  -2 2463.89   31.11
   1   2   2 2502.12   32.00
  -1   2  -2 2411.70   33.23
   1  -2   3 2029.95   29.09
  -1   2  -3 2038.80   28.94
   1  -2  -3 1960.66   26.96
  -1  -2   3 1986.51   25.84
  -1   2   3 1929.92   31.93
   1   2  -3 2045.76   26.75
  -1  -2  -3 1986.67   27.43
   1   2   3 1992.26   27.76
  -1  -2   3 1991.73   24.77
  -1  -2  -3 1972.44   25.59
   1   2   3 1960.44   26.63
  -1   2  -3 2015.97   30.49
   1  -2   3 1934.56   28.90
   1  -2   4 1212.07   29.77
  -1   2  -4 1168.52   18.78
  -1  -2   4 1219.17   18.10
   1   2  -4 1171.48   16.99
   1  -2  -4 1188.56   18.11
  -1   2   4 1186.23   18.80
  -1  -2  -4 1172.93   18.58
   1   2   4 1146.40   17.95
  -1  -2   4 1123.99   15.32
  -1  -2  -4 1165.29   17.05
   1   2   4 1156.49   17.75
  -1   2  -4 1174.60   22.17
   1  -2   4 1152.25   21.26
   1  -2   5   97.03   16.40
  -1   2  -5   72.59    8.76
  -1  -2   5   99.38   12.66
   1   2  -5   70.40    3.69
   1  -2  -5   69.64    4.38
  -1   2   5  101.76   16.01
  -1  -2  -5   80.06    5.24
   1   2   5   76.43    4.74
  -1   2   5   77.10    6.45
   1   2  -5   74.25    5.21
  -1  -2   5   74.70    5.13
  -1  -2  -5   95.52    9.69
   1   2   5   87.21    8.79
  -1   2  -5   83.13   10.80
   1  -2   5   92.51   15.59
  -1   2  -6  781.22   12.53
  -1  -2   6  807.16   11.72
   1   2  -6  794.96   11.30
   1  -2  -6  807.35   12.33
  -1   2   6  807.92   14.11
  -1  -2  -6  779.86   14.38
  -1   2   6  799.69   12.22
   1   2  -6  796.77   11.60
  -1  -2   6  802.67   11.55
  -1  -2  -6  814.46   12.19
   1   2   6  793.05   12.57
  -1   2  -6  793.26   13.49
   1  -2   6  783.39   13.75
  -1  -2   7  103.89   10.41
  -1   2  -7  104.14    4.27
   1   2  -7  102.41    4.91
   1  -2  -7   97.74    5.52
  -1   2   7   95.60    3.71
  -1  -2  -7  102.30    9.64
   1  -2  -7  108.65    7.28
   1   2  -7  103.58    3.12
  -1   2   7  109.24    7.56
  -1  -2   7  103.27    5.29
  -1  -2  -7  114.31    8.61
   1   2   7  102.38    6.15
  -1   2  -7   94.44    5.39
   1  -2   7   95.30    6.20
  -1   2  -8  127.04    9.83
   1   2  -8  121.63    2.73
   1  -2  -8  123.39    3.37
  -1   2   8  115.71    4.96
  -1  -2  -8  120.05    4.55
   1  -2  -8  121.15    3.43
   1   2  -8  124.73    3.35
  -1   2   8  121.82    3.85
  -1  -2   8  121.94    6.90
  -1  -2  -8  123.04    3.53
   1   2   8  123.91    4.64
  -1   2  -8  131.47   18.41
   1  -2   8  120.20    4.97
  -1   2  -9   39.61    3.28
   1   2  -9   39.51    2.46
   1  -2  -9   37.37    4.98
  -1   2   9   37.32    7.61
  -1  -2  -9   44.70    9.06
   1  -2  -9   39.74    3.16
  -1   2   9   39.19    3.35
  -1  -2   9   36.45    2.24
  -1  -2  -9   34.28    2.22
  -1   2  -9   34.62    6.67
   1  -2   9   44.41    8.02
  -1   2 -10  186.51    6.03
   1   2 -10  190.54    6.65
   1  -2 -10  183.78    5.81
  -1  -2 -10  182.75    5.63
  -1   2  10  170.62    4.87
   1  -2 -10  186.91    4.42
   1   2 -10  200.86    4.56
  -1   2  10  203.23   16.25
  -1  -2 -10  187.61    4.49
  -1  -2  10  187.64    4.55
  -1   2 -10  206.94   22.47
   1   2  10  189.63    5.26
   1  -2  10  185.38    5.45
  -1   2 -11  155.49    4.66
   1   2 -11  175.75    4.52
   1  -2 -11  165.32    5.71
  -1   2  11  149.94    4.86
   1  -2 -11  169.37   10.05
  -1   2  11  156.33    9.65
  -1  -2 -11  170.22    4.61
  -1  -2  11  164.16    9.34
  -1   2 -11  169.37   21.43
   1   2  11  199.86   42.10
   1  -2  11  164.04    5.55
  -1   2 -12 1363.73   21.49
   1   2 -12 1408.35   20.02
   1  -2 -12 1411.10   20.97
   1  -2 -12 1389.49   21.75
   1   2 -12 1365.09   21.16
  -1   2  12 1323.43   22.15
  -1  -2 -12 1420.05   22.11
  -1  -2  12 1360.27   22.38
  -1   2 -12 1355.72   21.76
   1  -2  12 1406.77   22.83
  -1   2 -13   48.01    7.02
   1   2 -13    5.67    2.12
   1  -2 -13    3.25    2.21
   1  -2 -13   10.51    4.91
  -1   2  13    5.13    2.17
  -1  -2 -13    9.62    2.91
  -1  -2  13    6.47    2.34
  -1   2 -13    8.55    2.26
  -1   2 -14  266.01    8.32
   1   2 -14  308.46    8.18
   1  -2 -14  322.86    7.95
  -1  -2 -14  284.91    8.00
   1  -2 -14  301.11   12.66
   1   2 -14  296.03    7.89
  -1  -2 -14  320.08   14.71
  -1   2  14  302.37    8.14
  -1  -2  14  310.69    8.32
  -1   2 -14  318.48    8.42
   1  -2  14  307.99    9.71
  -1   2 -15  217.20   14.43
   1   2 -15  226.10    8.13
   1  -2 -15  225.15    7.58
  -1  -2 -15  212.81    7.23
   1  -2 -15  231.54   13.59
   1   2 -15  211.75    6.38
  -1  -2 -15  226.75   10.06
  -1   2  15  196.04    6.35
  -1   2 -15  216.99   12.02
  -1  -2  15  230.48    7.63
   1  -2  15  224.34    8.70
  -1   2 -16   74.81    6.29
   1   2 -16   88.14    4.13
   1  -2 -16   95.51   14.11
   1  -2 -16   86.55   13.87
   1   2 -16   85.15    6.28
  -1  -2 -16   93.96    6.50
  -1   2  16   82.61    4.61
  -1   2 -16   90.17   11.54
  -1  -2  16   80.24    5.02
   1   2  16  106.42   23.30
   1  -2  16   90.99   10.64
  -1   2 -17    0.99    0.75
   1   2 -17    1.57    1.83
  -1  -2 -17    7.04    4.17
   1  -2 -17    2.17    1.88
  -1  -2 -17    1.09    0.70
  -1   2  17   -0.18    1.27
  -1   2 -17    1.90    0.78
  -1  -2  17    5.93    2.21
   1  -2  17    0.31    1.43
  -1   2 -18  107.98    7.18
   1   2 -18  106.99    4.26
  -1  -2 -18  114.90    6.32
   1  -2 -18  106.01    6.28
   1   2 -18  113.42    8.96
  -1  -2 -18  106.51   16.83
  -1   2 -18  117.17    8.73
  -1   2  18  108.96   17.19
  -1  -2  18  109.06   10.29
   1   2  18  121.20    8.22
   1  -2  18  101.20    8.94
  -1   2 -19   44.66    8.40
   1   2 -19   52.06    5.23
   1  -2 -19   49.45    8.37
  -1  -2 -19   48.72    7.90
   1  -2 -19   44.68   10.04
   1   2 -19   48.12    9.63
  -1  -2 -19   45.30    7.51
  -1   2 -19   42.91    7.06
  -1   2  19   50.60    8.25
  -1  -2  19   51.93    9.87
   1   2  19   41.65    4.23
   1  -2  19   50.10    8.38
  -1   2 -20    3.58    2.00
   1   2 -20    3.74    1.61
   1  -2 -20    4.31    2.37
  -1  -2 -20    3.09    1.88
   1  -2 -20    6.21    1.75
   1   2 -20    3.68    1.31
  -1  -2 -20    1.64    0.76
  -1   2 -20    2.55    1.16
  -1   2  20    5.71    2.59
  -1  -2  20    6.99    1.75
   1   2  20    2.24    2.09
   1  -2  20    6.83    3.56
  -1   2 -21   69.47   10.89
   1   2 -21   67.18    4.99
   1  -2 -21   73.31    8.90
  -1  -2 -21   71.78   11.76
   1  -2 -21   71.39   12.32
   1   2 -21   66.76   12.11
  -1  -2 -21   67.06    6.25
  -1   2  21   69.76    5.40
   1   2  21   73.46    5.41
   1  -2  21   78.67   13.24
  -1   2 -22  187.20   12.48
   1   2 -22  180.20    7.94
   1  -2 -22  182.48    7.99
  -1  -2 -22  197.45   14.94
   1  -2 -22  192.13   19.65
  -1   2  22  191.71   12.77
  -1  -2  22  187.31   11.97
   1  -2  22  198.53   17.33
  -1   2 -23  155.27   10.53
   1   2 -23  163.82   11.23
   1  -2 -23  168.62   10.08
  -1  -2 -23  167.34    8.64
   1   2 -23  145.52    6.61
   1  -2 -23  169.03   10.54
  -1   2 -23  168.66   24.52
  -1   2  23  178.86   23.03
   1  -2  23  142.51    9.98
  -1   2 -24   23.71    3.86
   1   2 -24   23.40    4.03
   1  -2 -24   -0.18    1.31
  -1  -2 -24   32.39    3.97
   1   2 -24    0.71    1.31
   1  -2 -24   26.68    3.86
   1   2 -24   24.42    4.18
  -1  -2 -24   29.71    4.59
  -1   2 -24   23.01    3.95
  -1   2  24   25.92    5.58
  -1  -2  24   24.50    5.48
   1   2  24   25.30    3.91
   1  -2  24   28.15    5.93
  -1   2 -25    4.55    1.57
   1   2 -25    8.28    2.02
  -1  -2 -25    6.44    1.94
   1  -2 -25    8.41    2.09
   1   2 -25    5.63    1.95
  -1  -2 -25    6.88    2.25
  -1   2 -25   10.06    2.49
  -1   2  25    5.80    2.24
  -1  -2  25   10.44    2.59
   1   2  25   12.21    3.35
   1  -2  25    6.00    2.26
  -1   2 -26    1.12    0.92
   1   2 -26    0.38    0.64
  -1  -2 -26    0.09    0.94
   1  -2 -26    2.25    1.27
   1   2 -26    0.96    0.74
  -1  -2 -26    4.16    1.48
  -1   2 -26    2.45    0.92
  -1   2  26   -2.94    2.01
  -1  -2  26   -0.02    1.45
   1   2  26    2.49    2.00
   1  -2  26    1.26    1.35
  -1   2 -27   62.80   11.41
   1   2 -27   68.34    6.84
   1  -2 -27   60.95    8.42
   1   2 -27   65.98   12.56
  -1  -2 -27   61.53    7.08
  -1   2 -27   57.17   10.23
  -1   2  27   57.04   11.42
  -1  -2  27   66.51   11.24
   1   2  27   61.84   14.49
   1  -2  27   58.21    4.97
  -1   2 -28   12.73    2.78
   1   2 -28   16.10    2.34
   1  -2 -28   14.67    2.88
   1   2 -28   15.42    2.67
  -1  -2 -28   12.30    2.51
  -1   2 -28   13.47    3.45
  -1   2  28   17.64    3.33
  -1  -2  28   13.25    2.92
   1   2  28   14.21    2.72
   1  -2  28    5.78    2.77
  -1   2 -29    2.67    1.02
   1   2 -29    1.47    0.64
   1  -2 -29    2.12    1.06
   1   2 -29    2.32    0.94
  -1  -2 -29    0.78    0.88
  -1   2 -29    1.74    0.94
  -1   2  29    3.14    2.47
  -1  -2  29    2.00    1.89
   1   2  29    2.48    0.84
   1  -2  29    2.05    2.59
  -1   2 -30   15.61    3.37
   1   2 -30   17.06    3.21
   1  -2 -30   19.48    4.08
   1   2 -30   17.53    4.07
  -1   2 -30   16.93    3.82
  -1   2  30   16.35    3.24
  -1  -2  30   20.74    3.97
   1   2  30   16.40    3.37
   1  -2  30   18.88    4.10
  -1   2 -31   26.63    5.24
   1   2 -31   27.24    4.82
  -1   2  31   26.20    5.57
  -1  -2  31   27.68    5.93
   1   2  31   28.20    6.64
   1  -2  31   34.04    5.23
  -1   2 -32   15.26    3.11
   1   2 -32   20.08    4.06
  -1  -2  32   17.47    4.92
   1  -3   0   34.95    9.43
  -1   3   0   30.92    8.99
  -1  -3   0   23.06    5.79
   1   3   0   25.44    7.33
  -1  -3   0    9.39    2.97
   1  -3   1  774.49   16.57
  -1   3  -1  753.09   14.74
   1  -3  -1  746.21   14.25
  -1   3   1  786.68   16.08
  -1  -3   1  744.53   14.50
  -1  -3  -1  754.23   14.36
   1   3  -1  740.91   13.16
   1   3   1  744.71   19.66
  -1  -3  -1  759.01   10.66
   1   3   1  741.34   10.80
  -1  -3   1  768.56   11.31
   1  -3   2  300.12    9.43
  -1   3  -2  286.11    7.37
   1  -3  -2  282.60   10.62
  -1   3   2  292.53    9.18
  -1  -3   2  303.55    8.90
   1   3  -2  290.05   10.93
  -1  -3  -2  292.42   11.65
   1   3   2  278.42   15.39
  -1  -3   2  282.91    2.45
  -1  -3  -2  297.34    4.60
   1   3   2  281.01    5.24
  -1   3  -2  309.50   12.83
   1  -3   3 1041.54   16.72
  -1   3  -3 1040.32   15.55
   1  -3  -3  964.50   25.63
  -1  -3   3  996.96   16.23
  -1   3   3 1071.54   17.59
   1   3  -3 1017.45   14.87
  -1  -3  -3 1056.21   16.47
   1   3   3 1056.48   15.88
  -1  -3   3 1067.29   13.40
  -1  -3  -3 1067.35   14.37
   1   3   3 1048.95   16.38
  -1   3  -3 1040.85   25.17
   1  -3   4  139.20   10.58
  -1   3  -4  134.48    7.82
  -1  -3   4  149.57    7.67
   1  -3  -4  140.65    7.55
   1   3  -4  147.34    5.17
  -1   3   4  149.19   10.90
  -1  -3  -4  133.77    4.57
   1   3   4  140.50    9.59
  -1  -3   4  157.07    2.75
  -1  -3  -4  154.53    3.53
   1   3   4  152.02    4.02
  -1   3  -4  149.26   19.81
   1  -3   4  110.36    5.88
   1  -3   5   -6.57    6.93
  -1   3  -5   -8.41    4.66
  -1  -3   5   -3.08    3.70
   1   3  -5   -0.91    2.88
   1  -3  -5   -5.80    4.46
  -1   3   5   -3.81    4.06
  -1  -3  -5   -4.40    3.68
   1   3   5   -6.60    3.85
  -1   3   5   -3.01    2.45
  -1  -3   5   -0.76    1.21
  -1  -3  -5   -1.66    1.87
   1   3   5   -6.08    2.92
  -1   3  -5   -8.54    4.75
   1  -3   5   -6.57    4.67
   1  -3   6   21.06    5.43
  -1   3  -6   24.27    5.87
  -1  -3   6   20.04    6.71
   1   3  -6   31.52    6.22
   1  -3  -6   27.91    5.37
  -1   3   6   15.11    4.97
  -1  -3  -6   30.21    6.95
   1   3   6   24.22    4.50
  -1   3   6   28.89    6.02
   1   3  -6   23.92    2.13
  -1  -3  -6   27.93    2.68
  -1  -3   6   29.26    5.67
   1   3   6   27.24    5.02
  -1   3  -6   14.54    4.86
   1  -3   6   21.60    5.86
   1  -3   7    2.25    1.30
  -1   3  -7    1.56    1.53
  -1  -3   7    1.23    1.02
   1   3  -7    2.89    2.26
   1  -3  -7    0.79    2.21
  -1   3   7   -0.41    2.56
  -1  -3  -7    1.94    1.47
   1   3   7    1.66    1.19
  -1   3   7    2.54    1.10
   1   3  -7    2.02    1.03
  -1  -3  -7    1.58    1.37
  -1  -3   7    4.55    1.37
   1   3   7    3.44    1.61
  -1   3  -7    2.06    1.58
   1  -3   7   -0.49    3.09
   1  -3   8  140.78    4.76
  -1  -3   8  135.41    7.05
  -1   3  -8  138.87    4.17
   1   3  -8  138.67    5.45
   1  -3  -8  140.01    3.76
  -1   3   8  136.17    4.39
  -1  -3  -8  130.12    8.25
   1   3   8  128.04    5.73
   1  -3  -8  136.85    3.80
  -1   3   8  140.61    7.97
  -1   3  -8  148.38    8.88
   1  -3   8  148.41    9.44
  -1  -3   9 1110.13   15.45
  -1   3  -9 1095.52   17.18
   1   3  -9 1090.80   15.83
   1  -3  -9 1079.67   15.74
  -1   3   9 1061.48   15.69
  -1  -3  -9 1070.68   16.69
   1  -3  -9 1071.72   16.11
   1   3  -9 1079.11   28.63
  -1   3   9 1072.09   17.31
   1   3   9 1082.37   18.83
  -1   3  -9 1069.32   16.24
   1  -3   9 1080.87   16.98
  -1  -3  10   61.20    6.87
  -1   3 -10   57.53    5.02
   1   3 -10   58.80    3.48
   1  -3 -10   61.03    5.84
  -1   3  10   54.13    7.44
   1  -3 -10   62.69    4.52
  -1   3  10   59.76   10.44
   1   3  10  109.21   27.36
  -1   3 -10   57.30    9.72
   1  -3  10   52.07    3.68
  -1   3 -11  953.55   15.71
   1   3 -11  953.53   14.41
   1  -3 -11  960.97   15.68
  -1  -3 -11  914.53   15.91
  -1   3  11  926.68   15.71
   1  -3 -11  943.93   15.85
   1   3 -11  930.04   16.45
  -1   3  11  920.53   15.63
  -1  -3 -11  940.66   15.62
  -1   3 -11  949.45   15.96
   1   3  11  914.68   15.55
   1  -3  11  938.90   16.49
  -1   3 -12  182.13    6.69
   1   3 -12  182.78    7.78
   1  -3 -12  186.09    5.23
  -1  -3 -12  201.27   24.55
  -1   3  12  172.30    5.06
   1  -3 -12  189.14    5.26
   1   3 -12  196.28    5.33
  -1   3  12  179.45    5.64
  -1  -3 -12  203.92   14.36
  -1   3 -12  183.50    5.09
   1  -3  12  190.95   12.19
  -1   3 -13  169.30   14.62
   1   3 -13  175.65   10.37
   1  -3 -13  162.54    5.51
  -1  -3 -13  184.31   34.10
  -1   3  13  157.69    5.34
   1  -3 -13  159.27    5.51
   1   3 -13  156.01    5.25
  -1   3  13  162.68   30.59
  -1  -3 -13  172.20    6.40
  -1   3 -13  144.72    5.04
   1  -3  13  158.15    6.47
  -1   3 -14   36.83    8.21
   1   3 -14   39.15    8.25
   1  -3 -14   39.83    4.60
  -1  -3 -14   40.68    8.14
   1  -3 -14   43.58    8.18
   1   3 -14   39.51    7.22
  -1  -3 -14   41.88    2.82
  -1   3  14   39.66    8.11
  -1   3 -14   43.45    7.65
   1  -3  14   37.69    4.08
  -1   3 -15   -1.06    2.02
   1   3 -15    1.29    1.20
   1  -3 -15    0.27    1.00
  -1  -3 -15    3.22    3.29
   1  -3 -15    0.94    0.61
   1   3 -15   -1.30    1.80
  -1  -3 -15   -0.73    1.28
  -1   3  15    1.29    1.22
  -1   3 -15    1.79    1.70
  -1  -3  15   -1.24    1.87
   1   3  15   -0.28    2.39
   1  -3  15   -1.51    2.79
  -1   3 -16    4.61    1.71
   1   3 -16   15.73    2.81
   1  -3 -16   13.89    2.82
  -1  -3 -16    6.41    2.43
   1   3 -16   14.57    2.68
  -1  -3 -16   12.40    3.05
  -1   3  16   11.32    2.65
  -1   3 -16   12.17    2.06
  -1  -3  16   15.60    2.69
   1   3  16   10.64    2.61
   1  -3  16   10.77    3.18
  -1   3 -17   39.09    8.46
   1   3 -17   49.91    5.04
   1  -3 -17   51.97    8.44
  -1  -3 -17   48.19    8.17
   1  -3 -17   45.87    7.50
  -1   3  17   38.85    3.38
  -1   3 -17   46.26    7.91
   1  -3  17   51.50    8.41
  -1   3 -18  147.02    9.66
   1   3 -18  157.14    6.18
   1  -3 -18  158.74    6.36
  -1  -3 -18  158.70   15.19
   1  -3 -18  175.46   12.73
   1   3 -18  164.12   12.57
  -1  -3 -18  155.65    7.10
  -1   3  18  153.57    9.71
  -1   3 -18  166.70   15.12
  -1  -3  18  165.04   13.14
   1   3  18  180.97   14.46
   1  -3  18  146.01    6.39
  -1   3 -19    7.28    2.55
   1   3 -19    3.09    1.75
  -1  -3 -19    1.93    1.69
   1  -3 -19    0.79    0.95
   1   3 -19    2.21    1.23
  -1  -3 -19    2.23    1.27
  -1   3 -19    1.39    0.84
  -1   3  19   -0.94    2.24
  -1  -3  19    1.26    1.11
   1   3  19    1.63    2.10
   1  -3  19    4.84    3.15
  -1   3 -20    0.81    0.70
   1   3 -20    2.79    1.06
   1  -3 -20   -1.14    1.62
  -1  -3 -20    1.53    1.29
   1  -3 -20    4.02    1.69
   1   3 -20    1.38    1.51
  -1   3 -20    1.12    0.73
  -1   3  20    3.28    2.04
  -1  -3  20    2.11    1.50
   1   3  20    1.55    2.24
   1  -3  20    4.45    3.12
  -1   3 -21   90.04    7.37
   1   3 -21   95.08    5.63
   1  -3 -21   95.93    8.23
  -1  -3 -21   88.91   11.16
   1  -3 -21   96.69   11.75
   1   3 -21   91.50   13.74
  -1  -3 -21   89.53   12.34
  -1   3 -21   89.87   14.73
  -1   3  21  102.85    9.31
  -1  -3  21  101.78   16.72
   1   3  21   84.87    6.04
   1  -3  21   80.92    5.91
  -1   3 -22   32.53    4.46
   1   3 -22   28.91    6.67
   1  -3 -22   23.94    3.12
   1  -3 -22   20.52    4.89
   1   3 -22   34.51   10.37
  -1  -3 -22   32.09    5.50
  -1   3 -22   34.38    6.28
  -1   3  22   32.83    4.20
  -1  -3  22   36.74    4.41
   1  -3  22   30.65    5.21
   1   3 -23  268.57   12.26
   1  -3 -23  191.60    9.08
   1  -3 -23  259.47   16.55
  -1  -3 -23  290.54   15.03
  -1   3  23  278.42   18.75
  -1  -3  23  278.21   20.50
   1  -3  23  274.50   24.21
  -1   3 -24   43.90    7.87
   1   3 -24   50.35    7.62
  -1  -3 -24   54.86   11.34
   1  -3 -24   54.23    8.32
   1   3 -24   55.76    7.35
  -1  -3 -24   51.12    9.60
  -1   3 -24   41.71    6.92
   1   3  24   53.84    8.21
   1  -3  24   41.66    4.42
  -1   3 -25    8.87    2.02
   1   3 -25   11.18    1.72
  -1  -3 -25    4.21    1.54
   1  -3 -25    7.68    1.94
   1   3 -25   10.59    1.92
  -1  -3 -25   11.85    2.51
  -1   3 -25   10.28    1.79
  -1   3  25   11.97    2.85
  -1  -3  25   11.86    1.95
   1   3  25   13.53    3.26
   1  -3  25    6.27    2.73
  -1   3 -26   14.26    2.59
   1   3 -26   17.70    3.22
   1  -3 -26   14.15    2.75
   1   3 -26   13.60    2.90
  -1  -3 -26   16.15    2.38
  -1   3 -26   15.46    2.83
  -1   3  26   11.39    2.34
  -1  -3  26   18.41    3.62
   1   3  26   17.30    3.01
   1  -3  26   11.92    3.92
  -1   3 -27    2.77    1.13
   1   3 -27    2.18    0.72
   1  -3 -27   -0.25    1.77
   1   3 -27   -0.02    1.42
  -1  -3 -27    0.83    1.20
  -1   3 -27    2.15    0.97
  -1   3  27   -0.79    2.16
  -1  -3  27   -0.54    1.30
   1   3  27    0.35    2.25
   1  -3  27   -0.68    2.42
  -1   3 -28   12.12    2.39
   1   3 -28   13.42    1.97
   1  -3 -28   13.64    2.41
   1   3 -28   10.93    2.08
  -1  -3 -28   10.15    2.08
  -1   3 -28   11.34    2.45
  -1   3  28    9.74    2.16
  -1  -3  28   17.39    3.87
   1   3  28   10.50    1.66
   1  -3  28   11.75    3.67
  -1   3 -29   12.53    1.92
   1   3 -29   11.41    2.22
   1  -3 -29   11.56    1.97
   1   3 -29    2.12    1.05
  -1  -3 -29    7.22    2.12
  -1   3 -29    9.77    2.26
  -1   3  29   10.84    2.56
  -1  -3  29    6.17    1.70
   1   3  29    6.57    2.82
   1  -3  29    8.07    2.73
  -1   3 -30    3.24    1.63
   1   3 -30   -0.44    1.11
   1   3 -30   -1.00    1.36
  -1   3 -30    3.57    0.98
  -1   3  30    1.55    1.50
  -1  -3  30   -0.02    1.38
   1   3  30    1.16    1.20
   1  -3  30    2.52    1.48
  -1   3 -31   40.19    8.82
   1   3 -31   43.13    6.96
  -1  -3  31   41.68    8.64
   1  -3  31   35.88    7.57
   1  -4   0  -10.27    4.79
  -1   4   0   -8.94    4.59
  -1  -4   0   -7.53    5.15
   1   4   0   -5.27    3.87
  -1  -4   0   -0.22    0.26
   1   4   0   -1.00    0.64
   1  -4   1  415.78    8.13
   1  -4  -1  430.51    7.99
  -1   4  -1  427.78    8.60
  -1   4   1  426.28    7.43
  -1  -4   1  437.23   95.66
  -1  -4  -1  437.55   95.71
   1   4  -1  436.03   95.37
   1   4   1  436.14   95.36
  -1  -4  -1  459.85  100.30
   1   4   1  443.60   96.78
   1  -4   2 1867.15   26.06
  -1   4  -2 1853.39   25.53
   1  -4  -2 1864.90   25.95
  -1  -4   2 1939.17   26.47
  -1   4   2 1894.81   26.29
   1   4  -2 1866.15   25.27
  -1  -4  -2 1857.75   25.93
   1   4   2 1904.98   26.27
  -1  -4  -2 1911.88   23.70
   1   4   2 1857.59   23.25
   1  -4   3 2721.38   36.54
  -1   4  -3 2644.41   34.77
   1  -4  -3 2686.15   35.33
  -1  -4   3 2666.21   34.73
  -1   4   3 2707.40   35.94
   1   4  -3 2633.32   34.20
  -1  -4  -3 2636.99   34.72
   1   4   3 2710.12   35.92
  -1  -4  -3 2717.52   33.67
   1   4   3 2649.64   33.14
  -1  -4   3 2647.94   31.84
  -1   4  -3 2613.50   34.30
   1  -4   4 1154.18   17.52
  -1   4  -4 1167.59   17.43
  -1  -4   4 1158.26   16.99
   1  -4  -4 1189.94   17.41
   1   4  -4 1153.44   16.48
  -1   4   4 1162.05   17.83
  -1  -4  -4 1151.00   17.44
   1   4   4 1181.26   18.00
  -1  -4  -4 1170.89   16.51
   1   4   4 1189.49   16.27
  -1  -4   4 1170.03   14.86
  -1   4  -4 1161.77   19.16
   1  -4   5  373.47    6.76
  -1   4  -5  369.24    6.42
  -1  -4   5  367.88    5.97
   1   4  -5  384.14   36.20
   1  -4  -5  371.57    8.33
  -1   4   5  362.87    7.32
  -1  -4  -5  363.62    6.56
   1   4   5  371.54    7.55
  -1   4   5  373.72    7.54
  -1  -4  -5  376.25   32.35
   1   4   5  387.14    5.48
  -1  -4   5  375.09    3.95
  -1   4  -5  383.00   10.57
   1  -4   5  356.76    9.63
   1  -4   6   35.60    6.30
  -1   4  -6   42.00    5.75
  -1  -4   6   39.53    7.64
   1   4  -6   40.61    6.61
   1  -4  -6   42.16    8.27
  -1   4   6   38.40    7.86
  -1  -4  -6   36.90    3.27
   1   4   6   38.73    8.82
  -1   4   6   20.59    6.67
  -1  -4   6   50.30    8.02
  -1   4  -6   32.30    2.99
   1  -4   6   38.53    4.06
   1  -4   7 1541.88   21.90
  -1  -4   7 1555.88   21.23
  -1   4  -7 1546.72   21.84
   1   4  -7 1517.86   20.59
   1  -4  -7 1544.31   21.68
  -1   4   7 1546.20   21.97
  -1  -4  -7 1536.35   22.22
   1   4   7 1510.46   22.15
  -1   4   7 1529.52   23.12
   1   4  -7 1563.36   20.46
   1   4   7 1530.69   21.12
  -1  -4   7 1539.90   20.21
  -1   4  -7 1565.94   21.95
   1  -4   7 1496.99   21.54
   1  -4   8  326.80    6.06
  -1  -4   8  326.10    5.16
  -1   4  -8  338.74    6.31
   1   4  -8  334.25    6.17
   1  -4  -8  343.39    6.00
  -1   4   8  338.33    6.40
  -1  -4  -8  336.58    6.60
   1   4   8  324.20    6.72
  -1   4   8  328.87    7.20
   1   4  -8  336.54   16.01
  -1   4  -8  335.80    5.96
   1  -4   8  318.97   14.11
   1  -4   9  135.37   13.61
  -1  -4   9  123.55    7.05
  -1   4  -9  129.51    5.17
   1   4  -9  122.90    3.56
   1  -4  -9  129.60    4.70
  -1  -4  -9  135.57    8.51
  -1   4   9  121.32    4.18
   1   4   9  119.02    5.23
  -1   4   9  133.78   12.69
   1   4  -9  120.23   11.75
  -1  -4   9  142.75    5.99
  -1   4  -9  130.80   12.70
   1  -4   9  129.30    9.97
   1  -4  10  400.92    8.82
  -1  -4  10  369.44    7.23
  -1   4 -10  366.02    8.13
   1   4 -10  368.10    7.29
   1  -4 -10  369.39    7.95
  -1  -4 -10  363.65    8.56
  -1   4  10  368.36    8.23
   1   4  10  358.41    8.60
   1  -4 -10  353.69    7.89
   1   4 -10  359.99   27.55
  -1   4  10  374.12    8.27
   1   4  10  366.99   10.82
  -1  -4  10  348.25    7.04
  -1   4 -10  375.43    9.87
   1  -4  10  359.17   10.15
  -1  -4  11  287.71    6.31
  -1   4 -11  279.49    6.99
   1   4 -11  284.52    6.80
   1  -4 -11  278.63    7.97
  -1  -4 -11  289.85   10.08
  -1   4  11  268.40    7.53
   1   4  11  266.93    7.42
   1  -4 -11  273.87    6.87
   1   4 -11  269.96   16.63
  -1   4  11  290.72    8.60
  -1  -4  11  277.41    7.18
  -1   4 -11  271.99    6.87
   1  -4  11  273.64   13.24
  -1  -4  12  102.11    8.92
  -1   4 -12   99.47    4.59
   1   4 -12   92.74    4.09
   1  -4 -12   94.63    4.24
  -1  -4 -12   93.06    9.40
  -1   4  12   89.05    4.51
   1  -4 -12   88.90    7.04
   1   4 -12   81.26   16.36
  -1   4  12   92.01    5.38
  -1   4 -12   98.39    6.61
   1  -4  12  105.77   10.74
  -1   4 -13  116.11    5.68
   1   4 -13  106.56    3.96
   1  -4 -13  113.49    4.62
  -1  -4 -13  110.93    9.52
  -1   4  13  104.86    4.94
   1  -4 -13  106.47    6.98
   1   4 -13  112.73   14.10
  -1   4  13  112.08   10.20
  -1   4 -13  117.19    7.90
   1   4  13  110.25    5.17
  -1  -4  13  105.56    4.33
   1  -4  13  122.97    9.88
  -1   4 -14    2.94    1.89
   1   4 -14    3.75    1.97
   1  -4 -14    3.54    1.58
  -1  -4 -14    3.30    1.82
  -1   4  14    5.31    1.92
   1  -4 -14    0.38    0.96
   1   4 -14    3.71    2.39
  -1   4  14    0.76    0.79
  -1   4 -14    1.29    0.93
   1  -4  14    2.84    1.59
  -1   4 -15   91.68    8.48
   1   4 -15  106.97    8.87
   1  -4 -15  101.63    5.01
  -1  -4 -15  111.90   17.71
  -1   4  15   97.54   12.72
   1  -4 -15  103.15    7.06
   1   4 -15   99.31    5.66
  -1  -4 -15  105.68    6.66
  -1   4  15   96.26   12.25
  -1   4 -15  109.68   10.34
   1   4  15  113.03    8.84
   1  -4  15   93.21    5.48
   1   4 -16   20.08    4.19
   1  -4 -16   24.55    4.32
  -1  -4 -16   21.13    4.18
   1  -4 -16   19.24    3.09
   1   4 -16   22.78    4.13
  -1  -4 -16   21.01    2.95
  -1   4  16   23.50    4.14
  -1   4 -16   17.98    3.75
  -1  -4  16   22.44    5.40
   1  -4  16   22.90    4.76
  -1   4 -17   11.01    2.97
   1   4 -17    5.36    1.54
   1  -4 -17    6.06    1.74
  -1  -4 -17    4.53    1.80
   1  -4 -17    8.11    1.63
   1   4 -17    9.16    1.71
  -1  -4 -17    7.70    1.47
  -1   4  17    9.56    1.17
  -1   4 -17    7.13    1.17
   1   4  17   11.63    3.16
  -1  -4  17    8.86    3.06
   1  -4  17    8.08    2.36
  -1   4 -18    3.61    1.90
   1   4 -18    1.39    1.43
   1  -4 -18    7.93    2.63
   1  -4 -18   10.12    3.80
  -1   4  18    7.19    2.15
  -1   4 -18    9.35    1.92
   1  -4  18    7.15    1.69
  -1   4 -19  707.74   13.82
   1   4 -19  767.63   10.07
   1  -4 -19  770.01   11.21
   1  -4 -19  788.16   12.46
   1   4 -19  756.64   10.93
  -1   4 -19  741.72   12.52
  -1   4  19  724.73   14.90
   1   4  19  724.40   12.40
   1  -4  19  733.33   15.40
  -1   4 -20   25.65   11.10
   1   4 -20   28.69    5.96
   1  -4 -20    9.96    2.04
   1  -4 -20   28.77    5.19
   1   4 -20   32.65    5.37
  -1  -4 -20   33.25   11.72
  -1   4 -20   26.42    3.42
  -1   4  20   34.76    7.33
   1  -4  20   35.73    7.31
  -1   4 -21    9.91    2.52
   1   4 -21    9.63    2.06
   1  -4 -21    8.18    2.37
  -1  -4 -21   11.80    2.72
   1  -4 -21   12.01    4.56
   1   4 -21   16.03    2.48
  -1   4 -21   13.52    2.91
  -1   4  21   14.92    3.21
   1   4  21   13.95    2.66
  -1  -4  21   17.55    2.94
   1  -4  21   11.00    3.16
  -1   4 -22   85.65    6.00
   1   4 -22   89.46    6.16
   1  -4 -22   88.55   11.75
  -1  -4 -22   79.89    7.65
   1  -4 -22   97.66    6.66
   1   4 -22   85.16   13.12
  -1  -4 -22   86.55   11.77
  -1   4  22   81.48   11.77
   1   4  22   90.56    7.74
  -1  -4  22   80.65    8.65
   1  -4  22   96.21   11.71
  -1   4 -23    1.37    0.94
   1   4 -23    1.22    1.05
   1  -4 -23    0.45    0.45
  -1  -4 -23    4.63    2.24
   1  -4 -23    4.09    1.18
   1   4 -23    2.40    0.97
  -1  -4 -23    6.77    1.85
  -1   4 -23    2.93    0.80
  -1   4  23    3.76    1.21
   1   4  23    2.22    2.49
  -1  -4  23    2.45    1.17
  -1   4 -24    5.07    2.01
   1  -4 -24   -0.27    1.24
  -1  -4 -24    7.23    2.24
  -1   4 -24    7.46    2.54
  -1   4  24    4.72    3.12
   1   4  24    6.42    1.79
  -1  -4  24    1.58    1.03
   1  -4  24    1.39    2.53
  -1   4 -25  217.75    9.78
   1  -4 -25  222.31   12.36
   1   4 -25  195.30    7.15
  -1  -4 -25  235.97   16.38
  -1   4 -25  212.39   18.20
  -1   4  25  214.25    9.09
   1   4  25  219.01   13.79
  -1  -4  25  210.93    8.65
   1  -4  25  222.07   26.90
  -1   4 -26    2.45    0.91
  -1  -4 -26   -0.49    1.47
   1  -4 -26    2.69    1.29
   1   4 -26    2.83    1.10
  -1  -4 -26    5.34    1.33
  -1   4 -26    2.84    1.50
  -1   4  26    0.77    2.22
   1   4  26    5.26    2.58
  -1  -4  26    4.39    1.37
   1  -4  26    3.62    1.44
  -1   4 -27   -0.05    1.42
   1   4 -27   -1.06    1.08
   1  -4 -27   -1.20    1.98
   1   4 -27   -1.43    1.28
  -1  -4 -27    1.48    1.40
  -1   4 -27   -0.21    1.56
  -1   4  27   -0.40    2.09
   1   4  27    1.62    2.07
  -1  -4  27    2.79    2.27
   1  -4  27   -2.01    2.13
  -1   4 -28   35.27    5.75
   1   4 -28   41.41    5.60
   1  -4 -28   46.57    9.10
  -1  -4 -28   40.81    9.44
  -1   4 -28   26.85    5.26
  -1   4  28   35.79    7.91
   1   4  28   46.20    5.23
  -1  -4  28   37.23    6.43
   1  -4  28   40.68    7.52
  -1   4 -29    0.71    1.17
   1   4 -29    4.27    1.09
   1  -4 -29    2.55    1.24
  -1  -4 -29    4.21    2.01
  -1   4 -29    0.82    1.42
  -1   4  29    2.67    1.79
   1   4  29    4.57    1.43
  -1  -4  29    4.34    2.44
   1  -4  29    0.68    1.66
  -1   4 -30    4.73    1.64
   1   4 -30    3.78    0.99
  -1   4 -30   -0.62    1.46
  -1   4  30    3.22    2.14
   1   4  30    4.21    1.76
  -1  -4  30    2.45    1.35
   1  -4  30    4.66    3.81
  -1   4 -31    5.54    1.90
   1   4 -31    4.75    1.55
  -1  -4  31    3.69    1.77
   1  -4  31    7.16    3.02
   1  -5   0   -4.61    2.68
  -1   5   0   -1.31    3.14
  -1  -5   0   -4.07    3.04
   1   5   0   -2.40    2.73
   1  -5   1  356.22    6.55
   1  -5  -1  360.70    7.52
  -1   5  -1  353.42    6.74
  -1   5   1  357.79    7.16
  -1  -5   1  360.73    7.14
  -1  -5  -1  351.55    6.51
   1   5  -1  359.78    6.45
   1   5   1  369.07    6.81
   1   5   1  355.49    3.98
   1  -5   2  618.24   11.08
   1  -5  -2  596.91   13.03
  -1   5  -2  609.14   11.20
  -1  -5   2  619.61   10.84
  -1   5   2  623.67   11.38
  -1  -5  -2  613.32   10.96
   1   5  -2  591.43   10.60
   1   5   2  609.87   11.66
  -1  -5  -2  632.12    8.61
   1   5   2  606.56    8.49
   1  -5   3   31.02    6.25
  -1   5  -3   33.70    8.06
  -1  -5   3   41.51    7.76
   1  -5  -3   39.63    7.15
  -1   5   3   37.56    9.52
   1   5  -3   40.61    9.04
  -1  -5  -3   38.72    6.96
   1   5   3   28.09    4.48
  -1  -5  -3   38.24    3.92
   1   5   3   32.43    6.76
  -1   5  -3   18.84    5.62
   1  -5   4  104.05   16.91
  -1   5  -4   98.65    4.31
  -1  -5   4   81.12    3.77
   1  -5  -4  104.02    3.93
   1   5  -4  104.90    7.26
  -1   5   4   81.82    5.70
  -1  -5  -4   96.51    5.23
   1   5   4   95.38    4.46
   1   5  -4  105.76    2.07
  -1  -5  -4  106.95    3.01
   1   5   4  104.59    4.02
  -1   5  -4  103.68    5.32
  -1  -5   4  106.37    4.07
   1  -5   5   26.55    7.16
  -1   5  -5   35.87    6.31
  -1  -5   5   42.16    7.28
   1  -5  -5   46.36    9.13
   1   5  -5   42.18    7.55
  -1   5   5   37.84    8.56
  -1  -5  -5   43.38    8.40
   1   5   5   36.66    4.42
  -1   5   5   37.99    6.04
  -1  -5  -5   54.56    5.26
  -1  -5   5   39.11    4.05
  -1   5  -5   39.34    5.21
   1  -5   6 4297.73   21.20
  -1  -5   6 4429.44   18.90
  -1   5  -6 4275.08   58.64
   1   5  -6 4210.60   57.25
   1  -5  -6 4353.49   21.94
  -1   5   6 4245.25   58.34
  -1  -5  -6 4256.66   58.60
   1   5   6 4288.92   22.85
  -1   5   6 4292.86   19.00
   1   5   6 4304.34   23.85
  -1  -5   6 4214.02   55.46
  -1   5  -6 4410.41   20.25
   1  -5   6 4040.58   55.01
   1  -5   7  296.97    7.43
  -1  -5   7  295.07    6.64
  -1   5  -7  293.44    7.38
   1   5  -7  287.35    9.30
   1  -5  -7  292.49   10.01
  -1   5   7  291.79    8.99
  -1  -5  -7  291.63    7.59
   1   5   7  294.07    8.02
  -1   5   7  272.60    6.63
  -1  -5  -7  313.94   51.90
  -1  -5   7  286.03    6.94
  -1   5  -7  299.74    7.12
   1  -5   7  283.28    7.51
   1  -5   8  146.28    4.60
  -1  -5   8  155.50    4.43
  -1   5  -8  156.61    7.38
   1   5  -8  148.90    4.57
   1  -5  -8  151.43    4.73
  -1  -5  -8  152.77    5.54
  -1   5   8  147.01    6.05
   1   5   8  156.27    5.49
  -1   5   8  149.24    4.71
   1   5  -8  151.22    8.24
  -1  -5  -8  162.25   12.70
  -1  -5   8  153.23    5.54
  -1   5  -8  153.85    4.72
   1  -5   8  160.26    7.57
   1  -5   9   16.57    2.81
  -1  -5   9   11.68    3.74
  -1   5  -9   17.08    3.73
   1   5  -9   17.52    3.64
   1  -5  -9   15.54    2.60
  -1  -5  -9   12.41    3.49
  -1   5   9   13.37    4.19
   1   5   9   13.88    4.15
  -1   5   9   13.21    4.02
   1   5  -9    8.92    3.61
  -1  -5   9   17.49    2.82
  -1   5  -9   17.42    3.07
   1  -5   9    7.89    2.98
   1  -5  10   69.92    9.98
  -1  -5  10   61.55    6.92
  -1   5 -10   70.16    6.89
   1   5 -10   67.94    4.22
   1  -5 -10   71.59    9.82
  -1  -5 -10   69.42    7.83
  -1   5  10   67.09   11.73
   1   5  10   64.42    4.18
  -1   5  10   60.83    4.45
   1   5 -10   31.22    7.16
   1   5  10   80.15   10.50
  -1   5 -10   72.65    9.77
  -1  -5  10   62.94    3.06
   1  -5  10   69.64    5.95
   1  -5  11   29.55    6.89
  -1  -5  11   35.17    6.10
  -1   5 -11   30.48    7.64
   1   5 -11   39.36    7.98
   1  -5 -11   31.34    3.05
  -1  -5 -11   30.11    6.23
  -1   5  11   33.45    7.55
   1   5  11   31.95    7.10
   1   5 -11   26.12    9.91
  -1  -5 -11   34.36    7.29
  -1   5  11   31.20    5.71
  -1   5 -11   35.38    4.04
  -1  -5  11   39.99    7.42
   1  -5  11   36.17    8.32
   1  -5  12  150.81   12.85
  -1  -5  12  132.52   10.91
  -1   5 -12  132.37   13.34
   1   5 -12  129.36    4.65
   1  -5 -12  136.49    5.80
  -1  -5 -12  128.31    5.59
  -1   5  12  120.05   11.47
   1   5  12  129.95   15.04
   1   5 -12  125.35    5.44
  -1  -5 -12  137.87    8.68
  -1   5  12  131.13    8.16
  -1   5 -12  138.18   11.70
  -1  -5  12  124.52    5.00
   1  -5  12  136.20   12.53
  -1  -5  13   95.43    5.61
  -1   5 -13   82.74    7.68
   1   5 -13   98.29   10.10
   1  -5 -13   91.54    9.75
  -1   5  13   88.45   16.36
   1   5  13   81.68    7.23
   1  -5 -13   98.79   10.95
   1   5 -13   82.47    3.42
  -1  -5 -13   96.01    9.36
  -1   5  13   84.77    4.76
  -1   5 -13   83.83    4.74
  -1  -5  13   88.11    6.25
   1  -5  13   84.70    5.95
  -1   5 -14  269.51   14.91
   1   5 -14  267.30    8.32
   1  -5 -14  274.10    8.96
  -1  -5 -14  253.39    8.55
  -1   5  14  252.90    7.83
   1  -5 -14  262.13    7.84
   1   5 -14  250.56    6.68
  -1  -5 -14  273.05   13.90
  -1   5  14  252.07    9.78
  -1   5 -14  255.48   12.56
  -1  -5  14  255.17    9.14
   1  -5  14  257.67    9.76
  -1   5 -15   21.99    4.05
   1   5 -15   24.15    3.75
   1  -5 -15   26.71    4.87
  -1  -5 -15   22.01    4.09
  -1   5  15   18.87    3.69
   1  -5 -15   21.53    4.67
   1   5 -15   17.92    4.30
  -1  -5 -15   14.26    3.98
  -1   5  15   18.58    4.04
  -1   5 -15   22.80    2.97
  -1  -5  15   15.53    8.73
   1  -5  15   23.89    4.26
  -1   5 -16   71.16    6.21
   1   5 -16   71.93    5.82
   1  -5 -16   83.27   11.00
  -1  -5 -16   67.73    5.75
  -1   5  16   59.81    5.21
   1  -5 -16   73.75   13.70
   1   5 -16   62.48    4.56
  -1  -5 -16   84.99    5.06
  -1   5  16   67.71   10.88
  -1   5 -16   69.42   10.76
   1   5  16   77.10    6.61
  -1  -5  16   72.03   14.49
   1  -5  16   74.99   15.23
  -1   5 -17    8.22    2.20
   1   5 -17    8.95    2.59
   1  -5 -17    8.78    2.87
  -1  -5 -17    5.25    3.75
  -1   5  17    8.82    2.65
   1   5 -17    9.67    2.66
  -1   5  17   11.62    2.79
  -1   5 -17   11.22    2.21
  -1  -5  17   10.73    3.12
   1  -5  17    2.94    1.16
  -1   5 -18  159.53    9.99
   1   5 -18  176.64    7.65
   1  -5 -18  170.11    7.32
  -1  -5 -18  180.28    6.95
   1  -5 -18  194.12   16.95
   1   5 -18  170.49    5.91
  -1   5  18  175.17    8.05
  -1   5 -18  165.91   20.73
   1   5  18  194.15   19.26
   1  -5  18  176.23   19.24
  -1   5 -19    3.79    2.49
   1   5 -19    3.81    1.30
   1  -5 -19    2.78    3.23
  -1  -5 -19    2.10    2.51
   1  -5 -19    1.65    1.48
   1   5 -19    4.25    1.57
  -1  -5 -19    2.59    1.82
  -1   5  19    2.75    1.76
  -1   5 -19   -0.29    1.14
  -1  -5  19   13.37    3.82
   1  -5  19    2.71    2.46
  -1   5 -20    0.44    1.24
   1   5 -20   -0.97    1.96
  -1  -5 -20    7.04    2.33
  -1   5 -20    3.98    1.58
  -1   5  20    5.96    3.30
   1   5  20    3.78    2.37
  -1  -5  20    4.25    2.85
   1  -5  20    3.38    3.70
  -1   5 -21  287.90   18.08
   1   5 -21  313.62   11.75
   1  -5 -21  306.90   12.93
  -1  -5 -21  327.39   13.58
   1   5 -21  317.11   13.09
  -1  -5 -21  293.64   24.89
  -1   5 -21  305.96   18.00
  -1   5  21  307.87   14.67
   1   5  21  341.70   27.60
  -1  -5  21  300.53   17.84
   1  -5  21  300.31   13.01
  -1   5 -22    6.57    2.41
   1   5 -22   -0.09    1.38
   1  -5 -22    2.05    1.02
  -1  -5 -22   -0.97    2.11
   1  -5 -22    1.33    1.09
  -1  -5 -22    1.54    1.58
  -1   5 -22    1.23    1.34
  -1   5  22   -2.73    2.00
   1   5  22    2.87    1.62
  -1  -5  22    1.71    1.00
   1  -5  22   -1.02    2.28
  -1   5 -23   12.98    3.20
   1   5 -23   17.83    4.43
  -1  -5 -23   18.74    4.22
   1  -5 -23   20.37    4.67
   1   5 -23   18.12    4.02
  -1  -5 -23   20.72    4.90
  -1   5 -23   15.47    3.57
  -1   5  23   20.73    4.57
   1   5  23   17.82    3.79
  -1  -5  23   15.79    4.39
  -1   5 -24    3.06    1.21
   1   5 -24    2.40    1.28
  -1  -5 -24    3.86    2.81
   1  -5 -24    1.66    1.10
   1   5 -24    1.93    0.82
  -1  -5 -24    2.27    0.72
  -1   5 -24    5.24    1.44
  -1   5  24    1.95    2.09
   1   5  24    6.50    2.03
  -1  -5  24    0.77    2.03
   1  -5  24    3.94    3.13
  -1   5 -25   10.47    1.74
   1   5 -25   13.49    2.76
  -1  -5 -25   -0.58    1.53
   1  -5 -25   13.67    2.67
   1   5 -25   -0.06    0.60
  -1  -5 -25   14.04    2.12
  -1   5 -25    9.17    2.06
  -1   5  25   14.44    3.06
   1   5  25   12.84    2.43
  -1  -5  25    8.65    2.10
   1  -5  25    9.24    2.99
  -1   5 -26   17.70    3.14
   1   5 -26   18.69    3.25
   1  -5 -26   19.57    3.80
  -1  -5 -26   19.65    3.93
  -1   5 -26    9.96    2.19
  -1   5  26   13.70    3.05
   1   5  26   15.92    2.68
  -1  -5  26   13.03    2.21
   1  -5  26   19.91    4.75
  -1   5 -27   14.70    2.72
   1   5 -27   14.92    3.05
   1  -5 -27   16.29    2.70
  -1  -5 -27   15.57    2.68
  -1   5 -27    1.39    0.86
  -1   5  27   11.22    2.48
   1   5  27   13.54    3.11
  -1  -5  27   12.45    3.25
   1  -5  27   13.59    3.45
  -1   5 -28    1.11    0.97
   1   5 -28    1.36    1.54
   1  -5 -28    4.40    1.77
  -1  -5 -28    2.04    0.84
  -1   5 -28   -0.43    1.30
  -1   5  28   -1.22    2.27
   1   5  28    4.21    1.61
  -1  -5  28    1.70    1.78
   1  -5  28    0.75    1.18
  -1   5 -29    1.66    0.82
   1   5 -29    0.52    0.86
  -1  -5 -29    3.62    1.40
  -1   5 -29    0.64    0.54
  -1   5  29    0.79    2.47
   1   5  29    2.53    2.45
  -1  -5  29    2.16    0.99
   1  -5  29    3.73    1.60
  -1   5 -30    9.50    1.96
   1   5 -30    8.20    2.13
   1   5  30   11.56    3.02
  -1  -5  30    7.76    3.25
   1  -5  30    8.42    2.63
   1  -6   0    2.48    1.69
  -1   6   0    0.20    1.93
  -1  -6   0   -2.04    2.43
   1   6   0    0.79    1.18
   1   6   0    1.16    0.46
   1  -6   1   52.80    8.96
   1  -6  -1   41.15    6.71
  -1   6  -1   55.25    6.46
  -1  -6   1   58.37    3.78
  -1   6   1   51.28   13.21
  -1  -6  -1   53.42   10.32
   1   6  -1   59.49   11.06
   1   6   1   52.32    7.58
   1   6   1   48.86    1.38
   1  -6   2  959.63   16.31
   1  -6  -2  933.21   15.97
  -1   6  -2  937.99   16.32
  -1  -6   2  958.66   15.98
  -1   6   2  944.76   16.62
  -1  -6  -2  946.21   16.17
   1   6  -2  919.88   16.09
   1   6   2  923.05   16.06
   1   6   2  961.41   13.59
   1  -6   3  159.06    4.99
  -1  -6   3  160.42    4.92
  -1   6  -3  160.37    5.99
   1  -6  -3  158.89    5.04
  -1   6   3  151.77    5.35
  -1  -6  -3  157.04    5.11
   1   6  -3  158.88    6.96
   1   6   3  168.33    5.84
  -1  -6  -3  155.49    3.26
   1   6   3  155.57    3.32
  -1   6  -3  156.91    8.62
   1  -6   4  785.63   14.28
  -1  -6   4  782.98   14.18
  -1   6  -4  748.54   13.86
   1  -6  -4  773.11   14.01
   1   6  -4  752.60   13.56
  -1   6   4  763.12   14.28
  -1  -6  -4  779.65   14.23
   1   6   4  779.69   14.54
  -1   6   4  779.05   12.95
  -1  -6  -4  772.20   11.68
   1   6   4  768.44   16.97
  -1   6  -4  771.00   13.32
   1  -6   5 1249.96   20.42
  -1  -6   5 1230.71   19.34
  -1   6  -5 1213.18   21.63
   1  -6  -5 1204.45   19.69
   1   6  -5 1198.57   19.15
  -1  -6  -5 1215.05   20.13
  -1   6   5 1179.26   21.93
   1   6   5 1215.00   20.22
  -1   6   5 1242.79   19.11
  -1  -6  -5 1222.31   17.99
  -1   6  -5 1212.70   20.51
  -1  -6   5 1192.43   16.31
   1  -6   6  261.63    7.15
  -1  -6   6  264.33    6.87
  -1   6  -6  251.83    6.94
   1  -6  -6  269.90    7.51
   1   6  -6  254.81    6.67
  -1  -6  -6  258.66    7.18
  -1   6   6  256.99    8.00
   1   6   6  247.37    7.38
  -1   6   6  259.38    6.29
  -1  -6  -6  260.56    6.66
  -1   6  -6  250.97   13.94
  -1  -6   6  255.60    5.96
   1  -6   7   63.22   13.70
  -1  -6   7   85.47   11.73
  -1   6  -7   86.52    9.94
   1  -6  -7   75.51    6.38
  -1  -6  -7   93.37   12.68
  -1   6   7   83.30   16.83
   1   6   7   86.46   13.12
  -1   6   7   84.44    7.57
  -1   6  -7   84.55   12.48
  -1  -6   7   83.05    4.16
   1  -6   8  175.81    9.35
  -1  -6   8  179.63   12.84
  -1   6  -8  176.43    6.53
   1   6  -8  162.26    4.82
   1  -6  -8  173.87    5.38
  -1  -6  -8  168.35   12.07
  -1   6   8  167.01    5.53
   1   6   8  173.25    6.18
  -1  -6  -8  178.10   10.27
  -1   6   8  167.53    4.87
   1   6   8  169.29    6.58
  -1   6  -8  167.62    4.86
  -1  -6   8  171.78    5.31
   1  -6   8  160.32    5.70
   1  -6   9  272.95    8.02
  -1  -6   9  275.53    7.32
  -1   6  -9  276.47    9.01
   1   6  -9  262.23    7.36
   1  -6  -9  266.07    9.19
  -1  -6  -9  268.41   10.96
  -1   6   9  260.67    9.69
   1   6   9  259.42    8.27
  -1  -6  -9  283.10    7.65
  -1   6   9  269.75    7.47
   1   6  -9  269.87    5.91
  -1   6  -9  270.03    9.30
  -1  -6   9  259.66    7.95
   1  -6   9  265.41    8.25
   1  -6  10  103.21   10.51
  -1  -6  10  104.75    7.51
  -1   6 -10  113.74   11.42
   1   6 -10  113.04    7.66
   1  -6 -10  104.49    4.76
  -1  -6 -10  112.41   10.64
  -1   6  10  102.91    5.70
   1   6  10  102.13   11.94
  -1  -6 -10  116.83    7.54
  -1   6  10  101.89    7.41
   1   6 -10   99.51    5.86
  -1   6 -10  110.64    4.89
  -1  -6  10  107.58    4.69
   1  -6  10  108.83    7.93
   1  -6  11  139.55    5.64
  -1  -6  11  132.56    9.88
  -1   6 -11  135.60    5.54
   1   6 -11  139.42    5.87
   1  -6 -11  138.16    7.02
  -1  -6 -11  140.11    6.30
  -1   6  11  128.18    6.02
   1   6  11  126.94    5.92
  -1  -6 -11  145.05    9.62
   1   6 -11  125.18    4.99
  -1   6  11  138.96   10.57
   1   6  11  153.16   12.25
  -1   6 -11  139.94   14.80
  -1  -6  11  132.78    5.82
   1  -6  11  139.99    7.04
   1  -6  12    1.35    2.02
  -1  -6  12    2.02    0.69
  -1   6 -12    1.88    1.18
   1   6 -12   -0.06    1.41
   1  -6 -12    2.45    2.18
  -1  -6 -12    1.68    2.39
  -1   6  12    0.49    2.44
   1   6  12    1.37    2.03
  -1  -6 -12    2.10    1.35
   1   6 -12   -3.75    0.97
  -1   6  12    1.76    1.05
  -1   6 -12    2.90    2.01
  -1  -6  12    2.04    1.23
   1  -6  12    1.54    2.43
   1  -6  13  108.18   11.49
  -1  -6  13  101.25    9.06
  -1   6 -13   99.53   13.44
   1   6 -13  106.43    6.22
   1  -6 -13  111.22   15.03
  -1  -6 -13  105.09    6.99
  -1   6  13   84.14   18.36
   1   6  13   99.19   12.75
   1   6 -13   96.89    4.45
  -1   6  13  102.92    6.62
   1   6  13  108.75    8.56
  -1   6 -13  105.33    8.83
  -1  -6  13   98.58    6.60
   1  -6  13  104.77   15.02
  -1  -6  14  355.94   20.58
  -1   6 -14  368.99    8.30
   1   6 -14  353.22    8.50
   1  -6 -14  371.63    8.17
  -1  -6 -14  348.69    8.86
  -1   6  14  360.70    8.48
   1   6  14  340.09    9.52
   1   6 -14  346.75    5.98
  -1   6  14  376.28   18.72
  -1   6 -14  359.48    7.55
  -1  -6  14  351.65    8.99
   1  -6  14  357.83    9.46
  -1  -6  15   30.12    5.89
  -1   6 -15   35.64    5.88
   1   6 -15   33.96    3.88
   1  -6 -15   29.62    6.08
  -1  -6 -15   12.80    4.75
  -1   6  15   24.39    5.49
   1   6  15   27.72    4.93
  -1  -6 -15   34.78    8.14
   1   6 -15   33.22    4.88
  -1   6  15   30.72    4.02
  -1   6 -15   29.95    4.11
   1   6  15   34.75    6.26
  -1  -6  15   24.70    5.11
   1  -6  15   32.99    7.50
  -1   6 -16  260.22   16.42
   1   6 -16  251.73    6.00
   1  -6 -16  247.42    7.05
  -1  -6 -16  231.52    7.52
  -1   6  16  227.48   13.00
  -1  -6 -16  254.93    8.82
  -1   6  16  241.04   15.63
  -1   6 -16  254.14    7.02
   1   6  16  287.68   21.79
  -1  -6  16  246.80   10.05
   1  -6  16  260.41   18.81
  -1   6 -17   94.95   16.37
   1   6 -17  110.26   10.80
   1  -6 -17  102.90   16.65
  -1  -6 -17   93.81    5.66
  -1   6  17   87.77   17.52
   1  -6 -17  101.67    9.48
  -1  -6 -17   98.52    4.66
  -1   6  17   96.34   11.87
  -1   6 -17   96.94   12.66
   1   6  17  101.79    9.08
  -1  -6  17   90.36    8.03
   1  -6  17   90.39   16.50
  -1   6 -18   17.01    2.47
   1   6 -18   18.51    3.10
   1  -6 -18   18.36    3.56
  -1  -6 -18   15.08    4.42
  -1   6  18   13.82    2.76
   1  -6 -18   21.49    3.88
  -1  -6 -18   21.90    4.05
   1   6 -18   16.64    3.38
  -1   6  18   16.89    2.01
  -1   6 -18   16.23    2.26
  -1  -6  18   17.46    2.66
   1  -6  18   20.44    4.51
  -1   6 -19   -2.37    1.78
   1   6 -19    0.37    0.83
   1  -6 -19    1.12    1.02
  -1  -6 -19   -1.03    2.17
   1  -6 -19    1.27    1.25
  -1  -6 -19    0.43    1.06
   1   6 -19    1.11    1.24
  -1   6  19   -1.14    1.96
  -1   6 -19   -2.00    1.75
   1   6  19    0.90    1.36
  -1  -6  19    1.13    2.55
   1  -6  19   -0.52    2.83
  -1   6 -20   80.43    6.05
   1   6 -20   83.59   13.47
   1  -6 -20   82.54   11.83
  -1  -6 -20   78.57    9.40
   1  -6 -20   74.86    6.29
  -1  -6 -20   79.19   11.92
   1   6 -20   72.26    5.87
  -1   6 -20   72.49   10.47
  -1   6  20   74.36    5.91
   1   6  20   68.52    5.54
  -1  -6  20   75.01   14.71
   1  -6  20   68.37    6.10
  -1   6 -21    1.92    1.33
   1   6 -21    2.32    1.40
   1  -6 -21    6.27    1.97
   1  -6 -21   -1.19    1.86
  -1  -6 -21    2.78    0.79
   1   6 -21    2.68    0.79
  -1   6 -21    2.03    0.81
  -1   6  21   -1.69    2.01
  -1  -6  21    1.82    1.04
   1  -6  21    1.72    1.30
  -1   6 -22   30.23    6.82
   1   6 -22   39.07    7.05
  -1  -6 -22   35.42    6.45
   1  -6 -22   33.87    5.68
  -1  -6 -22   29.77    4.84
   1   6 -22   18.77    5.46
  -1   6 -22   31.76    5.30
  -1   6  22   33.85    4.38
   1   6  22   34.61    5.65
  -1  -6  22   33.80    5.25
   1  -6  22   34.26    6.52
  -1   6 -23    1.55    1.54
   1   6 -23    2.41    0.84
   1  -6 -23   -0.48    1.29
  -1  -6 -23   -0.11    1.87
   1  -6 -23    2.95    1.18
  -1  -6 -23    5.05    2.06
   1   6 -23   -1.15    1.17
  -1   6 -23    3.94    1.77
  -1   6  23    1.54    1.63
   1   6  23    3.67    1.69
  -1  -6  23    1.35    1.90
   1  -6  23    5.31    2.36
  -1   6 -24    1.27    1.66
   1   6 -24    4.17    1.28
  -1  -6 -24    4.41    2.83
   1  -6 -24    1.18    0.74
  -1  -6 -24    4.63    1.46
  -1   6 -24   -0.07    1.29
  -1   6  24    3.62    2.05
   1   6  24    7.67    3.18
  -1  -6  24    4.45    1.73
   1  -6  24   -0.34    2.10
  -1   6 -25   23.24    4.13
   1   6 -25   24.31    4.82
  -1  -6 -25   -1.05    1.46
   1  -6 -25   24.61    5.63
  -1  -6 -25   25.11    5.87
  -1   6 -25    0.58    0.63
  -1   6  25   23.35    3.56
   1   6  25   26.31    5.97
  -1  -6  25   25.23    5.80
   1  -6  25   28.71    6.46
  -1   6 -26    1.18    1.34
   1   6 -26   -0.53    0.85
   1  -6 -26    2.06    0.95
  -1  -6 -26    0.81    2.03
  -1   6 -26    2.26    1.14
  -1   6  26    0.09    1.96
   1   6  26    4.74    2.69
  -1  -6  26   -1.82    2.03
   1  -6  26    0.62    1.39
  -1   6 -27    2.60    1.34
   1   6 -27    1.11    0.95
   1  -6 -27   -0.61    1.82
  -1  -6 -27    3.57    2.19
  -1   6  27    0.31    2.17
   1   6  27   -1.05    1.96
  -1  -6  27    2.36    1.01
   1  -6  27   -1.61    2.22
  -1   6 -28   -0.39    1.62
   1   6 -28    0.50    0.65
   1  -6 -28    1.82    0.90
  -1  -6 -28    1.22    1.34
  -1   6  28    1.99    2.38
   1   6  28    0.33    1.96
  -1  -6  28    3.75    2.14
   1  -6  28    1.01    1.28
  -1   6 -29   -0.58    1.63
   1   6 -29   -0.24    0.82
  -1   6  29   -2.18    2.23
   1   6  29   -0.95    1.97
  -1  -6  29    0.78    0.95
   1  -6  29   -1.40    2.50
  -1   6 -30    1.56    1.34
   1   6 -30    2.75    1.72
  -1  -6  30    2.23    1.84
   1  -6  30   -1.35    2.58
   1  -7   0   -4.30    2.45
  -1  -7   0   -0.13    2.30
  -1   7   0    2.80    1.38
   1   7   0    2.43    1.98
   1   7   0    0.05    0.19
   1  -7   1  803.66   14.89
   1  -7  -1  780.62   14.77
  -1  -7   1  791.71   14.48
  -1   7  -1  741.28   14.24
  -1  -7  -1  803.07   14.80
  -1   7   1  746.12   14.43
   1   7  -1  760.05   14.20
   1   7   1  755.66   14.34
   1   7   1  764.38   10.70
   1  -7   2   56.93    4.17
   1  -7  -2   60.35   12.64
  -1  -7   2   57.08    4.15
  -1   7  -2   57.67    5.90
  -1  -7  -2   62.63    8.97
  -1   7   2   55.29    4.94
   1   7  -2   68.74   11.06
   1   7   2   54.02    4.16
   1   7   2   55.18    2.74
  -1   7  -2   57.27    7.02
   1  -7   3    4.01    2.26
  -1  -7   3    3.57    2.70
   1  -7  -3    3.35    2.68
  -1   7  -3    2.54    1.45
  -1  -7  -3    5.19    2.18
  -1   7   3    3.64    1.81
   1   7  -3    5.99    3.08
   1   7   3   -0.24    2.23
   1   7   3    3.46    1.30
  -1   7  -3    7.20    2.44
   1  -7   4    4.58    1.69
  -1  -7   4    4.48    1.75
  -1   7  -4    6.65    2.16
   1  -7  -4    7.19    2.63
  -1  -7  -4    4.95    2.98
   1   7  -4    3.69    1.90
  -1   7   4    4.05    1.78
   1   7   4    1.03    2.47
  -1   7   4    3.27    1.47
   1   7   4    0.66    0.98
  -1   7  -4    1.70    1.07
   1  -7   5  403.54   10.52
  -1  -7   5  360.41    9.03
  -1   7  -5  380.73   11.33
   1  -7  -5  390.41   10.12
   1   7  -5  373.58   12.19
  -1  -7  -5  386.63   10.18
  -1   7   5  372.87   10.44
   1   7   5  381.21   10.56
  -1  -7  -5  381.02    7.83
   1   7  -5  388.10    6.58
  -1   7   5  406.62    9.11
   1   7   5  380.64    8.71
  -1   7  -5  360.36   10.13
   1  -7   6   51.80   10.89
  -1  -7   6   34.43    3.49
  -1   7  -6   49.54   12.42
   1  -7  -6   51.12    9.92
   1   7  -6   45.86    5.29
  -1  -7  -6   49.69    3.75
  -1   7   6   43.90    5.00
   1   7   6   46.32    8.27
  -1  -7  -6   52.74    6.61
  -1   7   6   53.50    3.90
   1   7  -6   48.60    2.35
  -1   7  -6   48.97    6.19
   1  -7   7  475.10   11.65
  -1  -7   7  475.77   11.06
  -1   7  -7  457.76   11.21
   1  -7  -7  465.73   11.38
   1   7  -7  456.05   11.37
  -1  -7  -7  461.75   11.75
  -1   7   7  458.30   11.62
   1   7   7  477.07   13.27
  -1  -7  -7  488.12   10.80
  -1   7   7  468.65   10.37
  -1   7  -7  476.70   10.62
  -1  -7   7  459.38   10.23
   1  -7   8    1.67    1.70
  -1  -7   8    1.54    1.23
  -1   7  -8    1.58    0.96
   1  -7  -8    2.80    1.11
   1   7  -8    0.77    2.08
  -1  -7  -8   -0.51    2.50
  -1   7   8    0.67    1.51
   1   7   8    2.68    1.25
  -1  -7  -8    0.58    0.49
  -1   7   8   -0.06    1.44
  -1   7  -8   -0.24    2.22
  -1  -7   8    1.30    0.71
   1  -7   9  140.58    5.81
  -1  -7   9  155.87   10.27
  -1   7  -9  148.93    6.04
   1   7  -9  147.16    7.01
   1  -7  -9  150.22    5.93
  -1  -7  -9  151.34    6.92
  -1   7   9  139.24    6.67
   1   7   9  154.25   17.24
  -1  -7  -9  154.75   10.83
  -1   7   9  150.33    9.47
   1   7   9  137.96    5.76
  -1   7  -9  151.63   10.50
  -1  -7   9  146.29    5.46
   1  -7  10   67.72   13.90
  -1  -7  10   63.14    5.76
  -1   7 -10   62.10    4.73
   1   7 -10   66.92    6.36
   1  -7 -10   68.85   13.20
  -1  -7 -10   66.06    4.47
  -1   7  10   64.58   13.87
   1   7  10   63.38    5.10
  -1  -7 -10   62.77    3.11
   1   7 -10   55.33    2.20
  -1   7  10   64.71    5.91
  -1   7 -10   64.61    4.04
  -1  -7  10   63.31    6.05
   1  -7  10   67.77    8.90
   1  -7  11  152.75    6.31
  -1  -7  11  162.98   10.13
  -1   7 -11  156.90    6.99
   1   7 -11  148.04    6.79
   1  -7 -11  144.88   12.75
  -1  -7 -11  157.57   13.30
  -1   7  11  154.43   15.49
   1   7  11  154.90   13.49
  -1  -7 -11  159.32   13.88
   1   7 -11  144.79    4.76
  -1   7  11  148.05    7.80
   1   7  11  151.78    8.83
  -1   7 -11  155.85    6.31
  -1  -7  11  148.07    6.08
   1  -7  11  149.17    7.31
   1  -7  12   19.36    3.40
  -1  -7  12   12.16    1.98
  -1   7 -12   14.12    2.59
   1   7 -12   15.13    2.88
   1  -7 -12   14.17    2.27
  -1  -7 -12   15.48    2.47
  -1   7  12    8.25    3.04
   1   7  12   15.07    3.27
  -1  -7 -12   14.40    2.33
   1   7 -12   10.36    2.32
  -1   7  12   13.17    2.44
  -1   7 -12   11.13    2.73
  -1  -7  12   17.11    2.82
   1  -7  12    5.93    2.32
   1  -7  13    6.34    2.44
  -1  -7  13    2.67    1.69
  -1   7 -13    3.61    1.10
   1   7 -13    4.29    2.79
   1  -7 -13   -0.34    2.31
  -1  -7 -13   -3.12    2.38
  -1   7  13    4.16    1.91
   1   7  13    4.29    1.37
  -1  -7 -13    1.34    0.95
   1   7 -13   -0.95    1.92
  -1   7  13    3.31    0.97
   1   7  13    3.64    1.60
  -1   7 -13    3.00    1.82
  -1  -7  13    1.90    0.83
   1  -7  13    4.13    1.43
   1  -7  14    1.94    1.45
  -1  -7  14    0.46    1.01
  -1   7 -14    3.98    1.43
   1   7 -14    0.53    1.42
   1  -7 -14    4.93    3.37
  -1  -7 -14   -0.57    2.49
  -1   7  14   -1.91    2.29
   1   7  14    3.44    1.91
  -1  -7 -14    0.96    0.90
   1   7 -14   -1.51    1.66
  -1   7  14   -0.06    2.05
  -1   7 -14    1.70    0.78
   1   7  14    1.21    1.10
  -1  -7  14    3.79    2.98
   1  -7  14   -0.54    2.54
   1  -7  15    1.51    2.32
  -1  -7  15    1.46    1.24
  -1   7 -15    0.60    0.61
   1   7 -15   -0.10    1.80
   1  -7 -15    1.82    1.43
  -1  -7 -15   -0.65    2.56
  -1   7  15    1.96    2.21
   1   7  15    1.19    1.49
   1   7 -15    6.71    1.84
  -1   7  15    2.65    1.25
  -1   7 -15    0.54    0.71
   1   7  15    2.72    1.81
  -1  -7  15    1.17    2.25
   1  -7  15    0.70    1.31
  -1  -7  16  271.74    8.25
  -1   7 -16  274.15   13.96
   1   7 -16  267.96    8.25
   1  -7 -16  274.80   10.51
  -1  -7 -16  275.40    9.90
  -1   7  16  255.24   15.11
   1   7  16  266.91   10.01
   1   7 -16  275.02    8.33
  -1   7  16  264.72   16.69
  -1   7 -16  284.60    8.63
  -1  -7  16  281.00    9.33
   1  -7  16  273.04   16.51
  -1   7 -17  106.89    8.78
   1   7 -17  106.85    8.11
   1  -7 -17  106.51   14.91
  -1  -7 -17   98.74    7.08
  -1   7  17   93.05    5.50
  -1  -7 -17   99.61    7.80
   1   7 -17   93.80    8.27
  -1   7  17   99.27   13.10
  -1   7 -17   88.28   14.61
  -1  -7  17   99.90    6.68
   1  -7  17   95.66   15.17
  -1   7 -18   85.55    9.02
   1   7 -18   94.53    8.43
   1  -7 -18   79.58    5.32
  -1  -7 -18   86.61   18.30
  -1   7  18   78.29    8.51
  -1  -7 -18   82.70   13.41
   1   7 -18   92.33    4.97
  -1   7  18   84.74    5.94
  -1   7 -18   83.12   13.77
   1   7  18   91.13    8.42
  -1  -7  18   85.18    9.85
   1  -7  18   80.25   13.22
  -1   7 -19  125.03   12.68
   1   7 -19  128.29   10.49
   1  -7 -19  125.77    7.34
  -1   7  19  102.23   15.34
  -1  -7 -19  116.80   10.79
   1   7 -19  112.77    5.65
  -1   7 -19  128.24    9.27
   1   7  19  122.45   19.07
  -1  -7  19  122.36   16.97
   1  -7  19  117.46    9.93
  -1   7 -20   25.13    5.07
   1   7 -20   18.26    2.94
   1  -7 -20   21.90    6.03
  -1  -7 -20   25.79    4.40
  -1   7  20   18.91    3.81
  -1  -7 -20   18.25    3.65
   1   7 -20   11.17    2.58
  -1   7 -20   23.16    3.24
  -1   7  20   21.32    5.27
   1   7  20   20.74    5.40
  -1  -7  20   21.50    6.42
   1  -7  20   20.58    3.76
  -1   7 -21   25.56    4.99
   1   7 -21   29.32    4.58
   1  -7 -21    7.20    2.44
  -1  -7 -21   27.66    3.89
  -1  -7 -21   29.12    6.19
  -1   7 -21   18.63    4.22
  -1   7  21   22.90    5.35
   1   7  21   29.01    5.41
  -1  -7  21   25.37    3.97
   1  -7  21   28.14    4.75
  -1   7 -22    1.40    1.32
   1   7 -22    2.89    0.87
   1  -7 -22    0.79    1.61
  -1  -7 -22    0.81    1.31
  -1  -7 -22    0.60    1.04
  -1   7 -22   -1.29    1.32
  -1   7  22    4.56    2.32
  -1  -7  22    3.03    2.08
   1  -7  22   -1.36    2.16
  -1   7 -23   34.04    5.32
   1   7 -23   32.44    5.93
  -1  -7 -23   34.42    5.21
  -1  -7 -23   33.06    4.89
  -1   7  23   34.89    7.39
   1   7  23   38.50    6.50
  -1  -7  23   36.48    3.74
   1  -7  23   39.58    7.67
  -1   7 -24   -0.76    1.49
   1   7 -24   -1.71    1.26
  -1  -7 -24    1.11    1.02
  -1  -7 -24   -0.29    1.54
  -1   7  24    0.20    1.95
   1   7  24    0.17    1.96
  -1  -7  24   -1.78    1.97
   1  -7  24   -0.02    2.10
  -1   7 -25    6.43    1.50
   1   7 -25    3.27    0.96
  -1  -7 -25   -0.94    1.55
  -1  -7 -25    6.77    2.27
  -1   7  25    8.33    1.92
   1   7  25    9.40    2.34
  -1  -7  25    8.29    2.97
   1  -7  25    5.75    2.11
  -1   7 -26    1.07    0.82
   1   7 -26    2.36    1.38
  -1  -7 -26   -0.55    1.81
  -1   7  26   -2.05    1.91
   1   7  26   -0.49    1.85
  -1  -7  26   -0.04    1.83
   1  -7  26    6.00    2.81
  -1   7 -27    1.88    0.92
   1   7 -27    0.45    0.82
  -1  -7 -27    1.76    1.14
  -1   7  27    2.38    2.12
   1   7  27   -1.28    1.85
  -1  -7  27    1.72    2.06
   1  -7  27   -0.04    2.31
  -1   7 -28    6.58    2.04
   1   7 -28    5.96    1.12
  -1  -7 -28    7.09    1.00
  -1   7  28   11.52    2.53
   1   7  28    7.33    2.01
  -1  -7  28    4.30    2.15
   1  -7  28    9.21    2.67
  -1   7 -29    6.65    1.60
   1   7  29    6.99    2.54
  -1  -7  29    9.23    2.70
   1  -7  29   11.98    3.53
   1  -8   0   -2.28    2.54
  -1  -8   0   -0.60    2.78
  -1   8   0   -3.92    2.51
   1   8   0   -2.51    2.28
   1  -8   1   26.44    6.32
   1  -8  -1   38.32    5.18
  -1  -8   1   38.69    4.31
  -1  -8  -1   45.05    5.64
  -1   8  -1   33.69    7.56
  -1   8   1   28.98    5.87
   1   8  -1   26.33    3.59
   1   8   1   26.02   10.88
   1   8   1   17.99    2.87
   1  -8   2   56.61    9.70
   1  -8  -2   58.16   11.03
  -1  -8   2   48.93    4.46
  -1   8  -2   53.45   12.50
  -1  -8  -2   46.57   11.77
  -1   8   2   45.45    4.17
   1   8  -2   55.18    9.94
   1   8   2   45.56    5.81
   1   8   2   47.25    3.04
  -1   8  -2   52.10    6.60
   1  -8   3   -1.06    2.51
  -1  -8   3   -0.38    2.27
   1  -8  -3   -0.03    1.18
  -1   8  -3   -3.13    2.58
  -1  -8  -3    3.30    1.15
  -1   8   3    3.29    2.49
   1   8  -3    1.66    1.61
   1   8   3    2.08    3.48
  -1   8   3   -0.02    1.36
   1   8   3    0.03    0.37
  -1   8  -3    0.21    0.78
   1  -8   4   99.20   15.90
  -1  -8   4   89.57    8.40
   1  -8  -4  102.76   17.74
  -1   8  -4   92.36   14.90
  -1  -8  -4   86.75    7.42
   1   8  -4   87.55    4.77
  -1   8   4   96.40   17.06
   1   8   4   86.81   10.40
  -1   8   4   95.87    8.06
   1   8   4   87.22    3.78
  -1   8  -4   90.33   11.67
   1  -8   5    4.51    1.69
  -1  -8   5    4.00    2.30
   1  -8  -5   11.57    3.60
  -1   8  -5   12.09    2.74
  -1  -8  -5   12.99    3.75
   1   8  -5    6.91    2.34
  -1   8   5    7.59    2.67
   1   8   5    9.13    3.22
  -1   8   5    7.23    1.72
  -1   8  -5    7.66    1.66
   1  -8   6  584.18   13.95
  -1  -8   6  591.81   13.60
  -1   8  -6  560.47   14.11
   1  -8  -6  586.36   13.97
   1   8  -6  540.79   14.40
  -1  -8  -6  564.56   13.76
  -1   8   6  549.72   13.61
   1   8   6  558.46   15.29
   1   8  -6  571.97    9.72
  -1   8   6  585.11   12.45
   1   8   6  548.62   11.78
  -1   8  -6  574.76   15.17
   1  -8   7   29.47    4.68
  -1  -8   7   24.93    5.57
  -1   8  -7   24.81    3.56
   1  -8  -7   34.67    5.34
   1   8  -7   29.01    3.74
  -1  -8  -7   31.11    6.73
  -1   8   7   28.58    4.72
   1   8   7   28.85    5.37
   1   8  -7   27.82    2.72
  -1   8   7   31.56    6.07
  -1   8  -7   26.53    2.83
   1  -8   8   60.07    9.27
  -1  -8   8   62.23    9.87
  -1   8  -8   63.83   14.19
   1  -8  -8   62.83    5.37
   1   8  -8   62.05   11.80
  -1  -8  -8   58.34    4.45
  -1   8   8   57.54    5.05
   1   8   8   61.11   13.49
  -1  -8  -8   64.34    8.35
  -1   8   8   61.28    5.90
   1   8   8   43.37    8.18
  -1   8  -8   61.61    9.58
   1  -8   9   20.01    4.41
  -1  -8   9   22.06    2.74
  -1   8  -9   25.30    4.00
   1  -8  -9   26.42    3.46
   1   8  -9   26.73    6.23
  -1  -8  -9   26.48    4.05
  -1   8   9   14.43    3.41
   1   8   9   19.11    4.12
  -1  -8  -9   24.27    4.20
  -1   8   9   21.78    4.50
   1   8   9   17.47    4.44
  -1   8  -9   20.84    2.71
  -1  -8   9   26.56    2.68
   1  -8  10   11.71    2.24
  -1  -8  10   18.05    3.84
  -1   8 -10   17.59    3.33
   1   8 -10   19.19    3.18
   1  -8 -10   17.77    3.84
  -1  -8 -10   14.96    3.12
  -1   8  10   17.80    3.48
   1   8  10   16.55    4.77
  -1  -8 -10   17.55    3.26
  -1   8  10   17.74    3.26
   1   8  10    8.43    2.69
  -1   8 -10   19.20    2.82
  -1  -8  10   16.61    2.47
   1  -8  11    3.68    1.31
  -1  -8  11    1.14    1.42
  -1   8 -11   -2.48    2.12
   1   8 -11    0.12    2.05
   1  -8 -11   -0.85    2.51
  -1  -8 -11    1.15    1.47
  -1   8  11    1.73    2.17
   1   8  11    0.02    2.72
  -1  -8 -11   -0.04    1.10
  -1   8  11    2.55    1.26
   1   8  11   -1.09    1.78
  -1   8 -11    1.58    1.58
  -1  -8  11    1.41    0.73
   1  -8  12  205.48   16.61
  -1  -8  12  187.38   15.00
  -1   8 -12  193.29   14.02
   1   8 -12  202.99   17.48
   1  -8 -12  199.13    7.08
  -1  -8 -12  189.10   14.52
  -1   8  12  181.50   14.44
   1   8  12  182.65   14.84
  -1  -8 -12  195.88   13.50
   1   8 -12  181.69    5.04
  -1   8  12  179.58   10.43
   1   8  12  193.95    6.44
  -1   8 -12  198.92    5.89
  -1  -8  12  185.93    9.43
   1  -8  12  184.52   14.43
   1  -8  13  277.16   15.03
  -1  -8  13  264.77    8.29
  -1   8 -13  264.72    7.73
   1   8 -13  269.44    9.20
   1  -8 -13  267.22   10.76
  -1  -8 -13  276.37    9.58
  -1   8  13  263.49    8.15
   1   8  13  261.82   10.64
  -1  -8 -13  262.40    9.29
   1   8 -13  282.58    5.17
  -1   8  13  267.71    6.90
   1   8  13  288.97    7.05
  -1   8 -13  284.93    6.77
  -1  -8  13  258.17    6.21
   1  -8  13  266.13    8.40
   1  -8  14  968.85   22.64
  -1  -8  14  946.41   21.28
  -1   8 -14  940.70   22.33
   1   8 -14  913.85   20.93
   1  -8 -14  955.67   22.79
  -1  -8 -14  917.89   23.71
  -1   8  14  933.22   22.47
   1   8  14  892.93   25.27
  -1  -8 -14  909.91   20.47
   1   8 -14  924.10   19.49
  -1   8  14  927.54   24.84
  -1   8 -14  966.40   22.56
  -1  -8  14  904.08   20.25
   1  -8  14  903.82   23.82
   1  -8  15  312.61   25.74
  -1  -8  15  308.85    9.40
  -1   8 -15  312.30   13.07
   1   8 -15  291.56    9.19
   1  -8 -15  305.14   10.28
  -1  -8 -15  303.07   11.17
  -1   8  15  287.39   12.05
   1   8  15  292.54   10.39
  -1  -8 -15  290.99   25.96
   1   8 -15  290.00    7.96
  -1   8  15  300.28   11.38
  -1   8 -15  300.13   11.04
  -1  -8  15  283.12   12.98
   1  -8  15  277.95   17.40
   1  -8  16   20.52    3.65
  -1  -8  16   22.95    5.00
  -1   8 -16   22.88    5.01
   1   8 -16   24.87    3.19
   1  -8 -16   21.58    3.87
  -1  -8 -16   30.49    5.76
  -1   8  16   21.67    3.48
   1   8  16   18.38    4.62
  -1  -8 -16   10.15    2.51
   1   8 -16   18.01    3.37
  -1   8  16   25.22    4.75
  -1   8 -16   25.33    3.66
   1   8  16   25.65    4.36
  -1  -8  16   27.59    4.50
   1  -8  16   27.73    4.01
  -1  -8  17   22.44    4.34
  -1   8 -17   30.83    5.85
   1   8 -17   29.06    2.92
   1  -8 -17   26.38    4.31
  -1  -8 -17   17.77    4.65
  -1   8  17   24.97    5.87
   1   8  17   29.47    5.58
  -1   8  17   25.76    5.80
  -1   8 -17   29.15    4.95
  -1  -8  17   23.68    4.07
   1  -8  17   21.39    3.52
  -1   8 -18  561.38   21.62
   1   8 -18  570.02   20.23
   1  -8 -18  572.76   21.03
  -1   8  18  546.40   20.55
  -1  -8 -18  587.03   21.07
  -1   8  18  577.99   21.15
  -1   8 -18  455.00   16.70
  -1  -8  18  547.40   19.88
   1  -8  18  547.85   22.58
  -1  -8 -19  115.24   21.58
  -1  -8 -19   67.57   11.52
   1   8 -19   -0.52    1.04
  -1   8 -19   55.25    9.10
  -1  -8  19  118.78   16.13
   1  -8  19  110.07   18.26
  -1  -8 -20   81.70   14.57
  -1   8  20   53.23   11.12
  -1  -8 -20   67.70    9.97
  -1   8 -20    3.97    1.76
   1  -8  20   68.98   12.45
  -1   8 -21    4.84    2.45
   1   8 -21    6.07    1.59
   1  -8 -21    1.47    0.69
  -1  -8 -21   10.81    2.20
  -1   8  21    1.38    2.29
  -1  -8 -21    6.70    2.16
  -1   8  21    5.00    1.54
   1   8  21    5.41    2.15
  -1  -8  21    4.60    1.80
   1  -8  21    6.36    1.87
  -1   8 -22   37.85    3.55
   1   8 -22   43.33    4.15
  -1  -8 -22   36.83    6.48
  -1  -8 -22   35.93    7.83
  -1   8  22   39.00    5.06
   1   8  22   40.00    3.84
  -1  -8  22   31.80    6.27
   1  -8  22   35.12    5.36
  -1   8 -23    4.39    1.73
   1   8 -23    5.44    1.73
  -1  -8 -23    5.48    1.93
  -1  -8 -23    6.14    1.59
  -1   8  23    2.77    1.67
   1   8  23    5.67    1.52
  -1  -8  23    4.45    2.01
   1  -8  23    3.61    1.31
  -1   8 -24    0.68    1.66
   1   8 -24    2.69    0.89
  -1  -8 -24    1.96    1.17
  -1  -8 -24    0.98    0.94
  -1   8  24    5.19    2.09
   1   8  24    1.21    2.08
  -1  -8  24    1.13    1.19
   1  -8  24    2.04    1.33
  -1   8 -25   39.12    3.93
   1   8 -25   35.52    6.13
  -1  -8 -25   31.59    6.46
  -1   8  25   35.17    5.50
   1   8  25   36.15    5.98
  -1  -8  25   35.31    3.64
   1  -8  25   26.06    5.69
  -1   8 -26   36.45    4.08
   1   8 -26   39.13    7.36
  -1  -8 -26   35.44    8.84
  -1   8  26   41.20    4.09
   1   8  26   36.03    6.87
  -1  -8  26   31.61    6.33
   1  -8  26   30.00    5.99
  -1   8 -27   21.21    2.82
   1   8 -27   23.83    4.61
  -1  -8 -27   22.72    5.62
  -1   8  27   26.06    3.84
   1   8  27   23.55    7.99
  -1  -8  27   23.35    4.25
   1  -8  27   22.14    6.50
  -1   8 -28   23.53    3.35
   1   8 -28   16.88    4.39
  -1   8  28   22.76    4.08
   1   8  28   17.72    3.60
  -1  -8  28   13.03    2.94
   1  -8  28   11.16    3.97
   1  -9   0    1.07    1.02
  -1  -9   0    5.25    2.85
  -1   9   0   -2.44    2.78
   1   9   0    2.20    1.40
   1  -9   1   87.00   12.99
   1  -9  -1   97.46   18.14
  -1  -9   1   93.41    9.17
  -1  -9  -1   85.46    8.20
  -1   9  -1   85.33   13.67
  -1   9   1   89.06    5.40
   1   9  -1   93.97   17.78
   1   9   1   90.55    9.75
   1   9   1   83.29    2.97
   1  -9   2   10.28    2.12
   1  -9  -2   15.35    3.35
  -1  -9   2   11.37    3.08
  -1  -9  -2   14.01    3.96
  -1   9  -2    6.57    2.33
  -1   9   2   11.51    3.71
   1   9  -2    9.42    3.30
   1   9   2    9.78    3.69
   1   9   2    9.46    1.48
  -1   9  -2   13.94    2.03
   1  -9   3    9.83    3.28
  -1  -9   3   11.26    3.76
   1  -9  -3    4.98    1.57
  -1   9  -3    6.15    3.84
  -1  -9  -3    6.26    2.71
  -1   9   3    8.05    2.55
   1   9  -3    4.57    2.02
   1   9   3   11.11    3.70
  -1   9   3    6.97    1.15
   1   9   3    5.37    1.12
  -1   9  -3    2.83    1.63
   1  -9   4   67.81   11.43
  -1  -9   4   74.98    7.72
   1  -9  -4   70.65   14.66
  -1   9  -4   76.70    9.87
  -1  -9  -4   71.33   11.80
   1   9  -4   67.70   12.16
  -1   9   4   63.91   14.46
   1   9   4   70.58    7.21
  -1   9   4   68.16    5.02
   1   9   4   66.44    3.02
  -1   9  -4   69.13    7.91
   1  -9   5  108.04   10.64
  -1  -9   5  115.67   11.88
   1  -9  -5  122.24   16.23
  -1   9  -5  108.61   18.64
  -1  -9  -5  119.84    8.48
   1   9  -5   99.76    5.82
  -1   9   5  101.07   11.46
   1   9   5  113.00    6.18
  -1   9   5  124.22   11.98
   1   9   5  103.43    6.63
  -1   9  -5  103.34   13.75
   1  -9   6  181.40   18.30
  -1  -9   6  166.60    8.89
   1  -9  -6  178.20    7.05
  -1   9  -6  181.41   20.78
  -1  -9  -6  170.87    6.55
   1   9  -6  161.89    8.92
  -1   9   6  162.79   15.43
   1   9   6  176.38   17.05
  -1   9   6  178.87   10.91
   1   9   6  168.97    4.51
  -1   9  -6  162.79   11.33
   1  -9   7  157.83   14.70
  -1  -9   7  156.87   13.95
  -1   9  -7  141.77   12.54
   1  -9  -7  141.20    5.99
  -1  -9  -7  143.68   11.49
   1   9  -7  165.38   16.55
  -1   9   7  129.49   22.62
   1   9   7  136.97   21.79
   1   9  -7  147.36    1.59
  -1   9   7  146.64    4.48
   1   9   7  133.28    6.68
  -1   9  -7  155.79    4.91
   1  -9   8  144.74   14.49
  -1  -9   8  167.48   18.54
  -1   9  -8  159.86   17.21
   1  -9  -8  149.83   20.01
   1   9  -8  160.10   13.92
  -1  -9  -8  138.32   11.63
  -1   9   8  136.95    7.18
   1   9   8  149.70   15.48
   1   9  -8  143.09    2.51
  -1   9   8  158.74   10.78
   1   9   8  139.94    4.08
  -1   9  -8  150.37    7.63
   1  -9   9  163.67   16.72
  -1  -9   9  166.39   15.86
  -1   9  -9  181.64   19.44
   1  -9  -9  143.04    6.11
   1   9  -9  152.73    8.87
  -1  -9  -9  159.57   16.57
  -1   9   9  156.68   18.84
   1   9   9  150.45   15.03
   1   9  -9  150.77    2.97
  -1   9   9  164.67   14.29
   1   9   9  147.34    4.36
  -1   9  -9  161.70   11.28
   1  -9  10   65.91    9.61
  -1  -9  10   67.42   12.34
  -1   9 -10   67.63    7.32
   1  -9 -10   68.58   12.28
   1   9 -10   60.14    5.81
  -1  -9 -10   64.29    8.22
  -1   9  10   64.96   14.02
   1   9  10   55.88    8.62
  -1   9  10   67.91    5.51
  -1   9 -10   64.35   10.55
   1  -9  11   12.70    2.42
  -1  -9  11   13.05    2.86
  -1   9 -11    4.69    2.43
   1  -9 -11   12.33    2.74
   1   9 -11    8.90    2.41
  -1  -9 -11    9.98    3.81
  -1   9  11    7.46    3.64
   1   9  11   13.22    3.98
  -1  -9 -11    8.48    1.83
  -1   9  11   11.33    2.01
  -1   9 -11    8.12    2.33
  -1  -9  11   10.92    1.96
   1  -9  12   22.69    4.04
  -1  -9  12   23.31    3.52
  -1   9 -12   19.74    4.15
   1   9 -12   24.42    3.12
   1  -9 -12   19.57    4.00
  -1  -9 -12   10.89    2.84
  -1   9  12   15.27    2.75
   1   9  12   20.16    4.73
  -1  -9 -12   20.19    3.48
  -1   9  12   18.57    3.62
   1   9  12   19.46    2.66
  -1   9 -12   15.93    3.25
  -1  -9  12   21.17    3.60
   1  -9  13   15.23    3.78
  -1  -9  13   12.06    2.19
  -1   9 -13   21.05    4.51
   1   9 -13   11.72    2.33
   1  -9 -13    9.21    2.60
  -1  -9 -13   17.73    4.23
  -1   9  13   16.30    3.50
   1   9  13   10.72    2.97
  -1  -9 -13   16.92    3.94
   1   9 -13   10.54    3.15
  -1   9  13   17.84    3.94
  -1   9 -13   16.47    2.50
   1   9  13   14.18    4.07
  -1  -9  13   24.36    3.66
   1  -9  14   72.74   11.76
  -1  -9  14   67.62   12.40
  -1   9 -14   82.07    8.45
   1   9 -14   70.57    4.80
   1  -9 -14   76.34   15.61
  -1  -9 -14   76.42   13.77
  -1   9  14   66.20   12.71
   1   9  14   62.99   17.93
  -1  -9 -14   81.29   10.04
   1   9 -14   72.75    4.39
  -1   9  14   77.53    9.45
  -1   9 -14   73.48   11.25
   1   9  14   79.94    7.66
  -1  -9  14   78.54    9.94
   1  -9  14   75.17   10.91
   1  -9  15  129.14   13.42
  -1  -9  15  130.48   11.51
  -1   9 -15  131.91   11.77
   1   9 -15  119.65   11.49
   1  -9 -15  136.38    7.49
  -1  -9 -15  132.74   15.49
  -1   9  15  120.96    7.44
   1   9  15  130.52   14.53
  -1  -9 -15  136.26   10.54
   1   9 -15  130.15    5.59
  -1   9  15  126.36    9.64
  -1   9 -15  128.10    6.23
   1   9  15  131.92   11.98
  -1  -9  15  123.80    8.41
   1  -9  15  131.92   17.59
   1  -9  16  118.03   21.47
  -1  -9  16  127.44   12.63
  -1   9 -16  123.78   10.85
   1   9 -16  130.11   11.12
   1  -9 -16  142.59   18.93
  -1  -9 -16  127.07   12.99
  -1   9  16  116.77   16.84
   1   9  16  116.15   14.47
  -1  -9 -16  138.43    9.70
   1   9 -16  102.12    4.85
  -1   9  16  131.35   10.62
  -1   9 -16   87.64    4.83
   1   9  16  143.06   17.62
  -1  -9  16  128.27   12.71
   1  -9  16  124.95   13.68
   1  -9  17   91.15   17.84
  -1  -9  17  100.78   13.28
  -1   9 -17  125.03   10.24
   1   9 -17  103.11    9.24
   1  -9 -17  104.97   12.75
  -1  -9 -17  109.34   10.58
  -1   9  17   99.79    6.95
   1   9  17   92.57    6.48
  -1  -9 -17  117.87   10.79
  -1   9  17  107.54    9.51
   1   9  17  120.46   10.48
  -1  -9  17  107.54   15.71
   1  -9  17  102.03   14.95
  -1  -9  18   -0.53    1.99
  -1   9 -18   -0.01    1.71
   1   9 -18    0.34    1.21
   1  -9 -18   -1.80    2.09
  -1  -9 -18   -1.33    1.73
  -1   9  18    2.78    1.59
   1   9  18   -1.74    2.12
  -1  -9 -18    0.04    1.52
   1   9 -18    2.11    0.81
  -1   9  18    2.56    1.54
  -1   9 -18   -1.26    1.14
   1   9  18    1.59    1.15
  -1  -9  18    0.87    1.84
   1  -9  18   -0.51    2.07
  -1   9 -19   11.54    2.03
   1   9 -19   11.26    2.15
   1  -9 -19   14.04    2.58
  -1  -9 -19    9.63    3.55
  -1   9  19   10.88    2.82
   1   9  19   13.78    2.92
  -1  -9 -19    9.32    1.39
  -1   9  19   15.71    3.30
   1   9  19   14.03    3.03
  -1  -9  19   12.91    3.05
   1  -9  19   11.92    1.83
  -1   9 -20    1.51    1.31
   1   9 -20    2.70    1.54
   1  -9 -20    0.98    1.07
  -1  -9 -20    3.85    1.51
  -1   9  20   -0.17    1.99
  -1  -9 -20    0.56    0.68
  -1   9  20    1.33    2.01
   1   9  20    2.07    1.30
  -1  -9  20    2.05    0.94
   1  -9  20    0.61    0.86
  -1   9 -21   -1.06    1.65
   1   9 -21    3.35    1.51
   1  -9 -21    0.78    0.64
  -1  -9 -21   -1.00    2.00
  -1   9  21    1.99    1.06
  -1  -9 -21    1.56    0.64
  -1   9  21    0.81    1.35
   1   9  21   -1.52    1.75
  -1  -9  21    1.33    1.14
   1  -9  21    1.72    1.84
  -1   9 -22   16.68    2.77
   1   9 -22   19.34    3.22
  -1  -9 -22   18.88    3.79
  -1   9  22   13.16    3.96
  -1  -9 -22   20.01    4.13
  -1   9  22   19.22    4.19
   1   9  22   18.88    3.46
  -1  -9  22   15.87    2.67
   1  -9  22   16.12    3.02
  -1   9 -23   20.56    3.24
   1   9 -23   23.03    2.82
  -1  -9 -23   12.53    3.01
  -1  -9 -23   15.90    2.55
  -1   9  23   16.13    2.96
   1   9  23   23.04    5.14
  -1  -9  23   15.23    2.42
   1  -9  23   20.74    3.66
  -1   9 -24    3.44    2.74
   1   9 -24    0.42    1.35
  -1  -9 -24    2.23    0.95
  -1  -9 -24   -2.08    1.55
  -1   9  24   -0.08    1.77
   1   9  24   -0.13    1.94
  -1  -9  24    1.96    1.66
   1  -9  24    2.69    1.16
  -1   9 -25    1.91    2.01
   1   9 -25   -0.01    1.49
  -1  -9 -25   -0.34    1.49
  -1  -9 -25    2.36    1.14
  -1   9  25    4.27    3.01
   1   9  25    0.60    1.56
  -1  -9  25    4.02    2.01
   1  -9  25    2.44    1.33
  -1   9 -26   37.12    4.45
   1   9 -26   34.34    3.61
  -1  -9 -26   26.91    7.54
  -1   9  26   30.65    4.98
   1   9  26   28.51    6.50
  -1  -9  26   31.22    5.48
   1  -9  26   30.78    4.87
  -1   9 -27    1.53    2.02
   1   9 -27    0.04    1.45
  -1   9  27   -2.94    2.32
   1   9  27   -1.17    1.91
  -1  -9  27    0.98    1.35
   1  -9  27    1.21    2.27
   1 -10   0    5.72    3.05
  -1 -10   0    1.03    1.37
  -1  10   0    5.04    3.77
   1  10   0   -0.22    2.45
   1 -10   1  117.52   12.24
   1 -10  -1  127.82   15.81
  -1 -10   1  121.27    5.78
  -1 -10  -1  118.87   11.23
  -1  10  -1  119.79   14.91
  -1  10   1  122.15   14.59
   1  10  -1  115.52   11.01
   1  10   1  121.52   12.10
   1  10   1  119.73    1.95
   1  10   1  117.98    4.70
  -1  10  -1  124.12   13.31
   1 -10   2   10.06    3.40
   1 -10  -2    6.82    4.35
  -1 -10   2    6.46    2.00
  -1 -10  -2    7.06    1.74
  -1  10  -2    9.81    1.27
  -1  10   2    6.59    2.44
   1  10  -2    5.02    2.54
   1  10   2   10.29    2.96
  -1  10   2    9.05    2.29
   1  10   2    7.72    1.29
  -1  10  -2    6.32    1.90
   1 -10   3    9.73    3.06
  -1 -10   3   16.85    3.89
   1 -10  -3   14.78    3.88
  -1 -10  -3   15.42    3.14
  -1  10  -3   16.17    2.92
  -1  10   3    7.11    2.57
   1  10  -3   10.67    1.98
   1  10   3    6.98    2.72
  -1  10   3   11.20    1.77
   1  10   3   14.50    2.01
  -1  10  -3   15.00    1.98
   1 -10   4   32.98    6.55
  -1 -10   4   32.08    6.94
   1 -10  -4   38.80    7.90
  -1 -10  -4   29.05    4.12
  -1  10  -4   37.38    4.84
   1  10  -4   37.16    7.88
  -1  10   4   30.46    5.66
   1  10   4   35.99    4.89
  -1  10   4   37.77    6.43
   1  10   4   41.05    5.43
  -1  10  -4   36.39    4.86
   1 -10   5   25.55    4.94
  -1 -10   5   33.36    3.71
   1 -10  -5   31.31    6.25
  -1  10  -5   24.43    4.43
  -1 -10  -5   35.43    6.40
   1  10  -5   32.58    6.40
  -1  10   5   29.97    5.87
   1  10   5   26.07    3.82
  -1  10   5   29.78    5.38
   1  10   5   31.85    5.07
  -1  10  -5   28.92    4.00
   1 -10   6  241.28    7.95
  -1 -10   6  230.12   10.39
   1 -10  -6  241.43    9.14
  -1  10  -6  251.81   23.73
  -1 -10  -6  230.39    7.62
   1  10  -6  218.02    7.10
  -1  10   6  221.78    7.84
   1  10   6  223.63    8.22
  -1  10   6  228.96    5.50
  -1  10  -6  244.53    5.95
   1 -10   7   11.73    2.44
  -1 -10   7    3.72    2.00
   1 -10  -7    6.74    3.40
  -1  10  -7   -0.29    1.61
  -1 -10  -7    3.72    2.10
   1  10  -7    4.62    1.78
  -1  10   7   -0.22    2.56
   1  10   7    0.34    1.11
  -1  10   7    0.80    0.68
  -1  10  -7    2.36    1.99
   1 -10   8    5.84    1.95
  -1 -10   8    1.61    1.99
   1 -10  -8    1.09    1.38
  -1  10  -8    2.39    1.02
  -1 -10  -8    0.70    1.52
   1  10  -8    2.70    2.36
  -1  10   8    2.16    2.02
   1  10   8    2.74    1.55
  -1  10   8    2.11    0.85
   1  10   8    2.43    2.03
  -1  10  -8    2.25    1.02
   1 -10   9   63.20   13.07
  -1 -10   9   60.84    8.59
  -1  10  -9   54.42    9.74
   1 -10  -9   56.56   11.53
  -1 -10  -9   56.16   10.12
   1  10  -9   56.42    5.73
  -1  10   9   48.56    6.91
   1  10   9   56.80    7.94
   1  10  -9   60.90    3.16
  -1  10   9   55.97    3.85
   1  10   9   60.38    6.18
  -1  10  -9   57.29    7.61
   1 -10  10   34.19    6.89
  -1 -10  10   39.62    6.42
  -1  10 -10   38.60    6.27
   1 -10 -10   39.06    7.40
   1  10 -10   40.78    4.47
  -1 -10 -10   34.76    4.40
  -1  10  10   34.23    7.96
   1  10  10   46.37    5.21
   1  10 -10   41.74    4.10
  -1  10  10   38.76    7.19
   1  10  10   42.53    7.37
  -1  10 -10   43.22    6.24
   1 -10  11   11.90    3.03
  -1 -10  11   14.05    3.06
  -1  10 -11    9.10    2.13
   1 -10 -11   19.73    4.31
   1  10 -11   17.09    3.30
  -1 -10 -11   12.75    3.27
  -1  10  11   13.97    3.24
   1  10  11   18.21    3.64
  -1  10  11   16.69    3.90
   1  10  11   18.43    3.56
  -1  10 -11   19.14    2.69
   1 -10  12   -0.42    2.37
  -1 -10  12   -1.45    2.34
  -1  10 -12   -1.29    1.94
   1 -10 -12    0.30    2.66
   1  10 -12   -0.35    1.96
  -1 -10 -12   -0.99    2.72
  -1  10  12   -0.83    2.13
   1  10  12    2.99    1.69
  -1  10  12    1.43    0.99
  -1  10 -12    3.12    1.34
   1 -10  13   60.66   10.97
  -1 -10  13   60.09   11.31
  -1  10 -13   66.11    5.07
   1  10 -13   59.69   12.92
  -1 -10 -13   63.22   13.30
  -1  10  13   46.70   10.12
   1  10  13   51.82    5.69
  -1  10  13   63.67    9.31
  -1  10 -13   51.70    8.74
   1  10  13   66.97    5.61
  -1 -10  13   52.92    6.70
   1 -10  14   56.00    9.67
  -1 -10  14   55.96    9.65
   1  10 -14   63.60   11.38
  -1 -10 -14   62.09    7.69
  -1  10  14   50.35   11.26
   1  10  14   62.47    5.95
   1  10 -14   64.65    7.12
  -1  10  14   64.26    8.44
  -1  10 -14   22.41    6.78
   1  10  14   62.19    5.72
  -1 -10  14   57.28    7.81
   1 -10  15    0.83    1.34
  -1 -10  15    3.00    1.32
  -1  10 -15    1.50    1.94
   1  10 -15    3.28    1.81
   1 -10 -15    1.52    1.28
  -1 -10 -15    4.83    2.87
   1  10  15    5.45    1.79
   1  10 -15    1.49    0.93
  -1  10  15    2.34    0.75
  -1  10 -15   -1.09    1.05
   1  10  15   -0.43    1.55
  -1 -10  15    0.79    0.62
   1  10 -16    0.14    0.72
  -1  10 -16    0.35    0.45
   1 -10  17   81.28   14.47
  -1 -10  17   95.20    8.70
  -1  10 -17  102.59   10.32
   1  10 -17   89.78    4.56
   1 -10 -17   88.80   12.25
  -1 -10 -17   93.57    5.80
  -1  10  17   64.69   17.41
   1  10  17   84.50    5.57
  -1 -10 -17   92.26    7.10
  -1  10  17   91.16    8.66
   1  10  17   89.88   16.70
  -1 -10  17   79.59   12.66
   1 -10  17   80.55   12.28
   1 -10  18   -0.87    2.18
  -1 -10  18    0.59    1.05
  -1  10 -18    2.66    1.40
   1  10 -18   -1.02    1.55
   1 -10 -18    3.99    1.54
  -1 -10 -18    5.41    2.42
  -1  10  18    1.59    2.27
   1  10  18   -0.98    2.29
  -1 -10 -18    5.43    1.40
  -1  10  18    5.41    1.94
   1  10  18    2.69    0.98
  -1 -10  18    4.03    1.58
   1 -10  18    2.28    1.55
  -1 -10  19    1.45    1.26
  -1  10 -19    3.09    1.93
   1  10 -19    2.45    1.08
   1 -10 -19    0.03    1.74
  -1 -10 -19    2.27    1.17
  -1  10  19    0.95    1.36
   1  10  19    2.03    2.33
  -1 -10 -19    4.30    1.15
  -1  10  19    3.39    2.20
   1  10  19    2.24    1.68
  -1 -10  19    1.67    1.30
   1 -10  19    3.02    2.37
  -1  10 -20   35.14    6.80
   1  10 -20   34.71    3.17
  -1 -10 -20   32.15    4.49
  -1  10  20   25.78    6.53
  -1 -10 -20   33.74    4.97
  -1  10  20   35.23    6.09
   1  10  20   33.15    7.63
  -1 -10  20   30.64    5.06
   1 -10  20   33.77    4.99
  -1  10 -21   28.44    4.61
   1  10 -21   25.89    3.00
  -1 -10 -21   25.47    3.89
  -1  10  21   18.42    5.11
  -1 -10 -21   23.61    4.55
  -1  10  21   27.64    6.37
   1  10  21   26.37    4.54
  -1 -10  21   27.01    3.91
   1 -10  21   24.44    3.45
  -1  10 -22   18.79    2.69
   1  10 -22   21.34    4.09
  -1 -10 -22   11.91    3.03
  -1  10  22   14.86    3.22
  -1 -10 -22   20.08    3.40
  -1  10  22   21.18    4.57
   1  10  22   18.79    6.01
  -1 -10  22   16.33    3.68
   1 -10  22   18.78    4.16
   1  10 -23   61.42    7.02
  -1  10  23   43.64   11.18
  -1 -10 -23   56.05   10.30
  -1  10  23   57.05   12.08
   1  10  23   60.70    9.15
  -1 -10  23   49.35   10.01
   1 -10  23   55.65    9.04
  -1  10 -24   28.31    3.56
   1  10 -24   25.78    4.97
  -1 -10 -24   25.88    4.08
  -1  10  24   23.57    3.51
   1  10  24   28.60    5.91
  -1 -10  24   14.50    3.53
   1 -10  24   21.75    4.51
  -1  10 -25    8.59    2.76
   1  10 -25    6.29    1.90
  -1 -10 -25   13.97    2.77
  -1  10  25    6.86    2.91
   1  10  25    7.65    2.71
  -1 -10  25   12.24    2.29
   1 -10  25    7.72    1.98
   1 -11   0    0.87    1.37
  -1 -11   0    0.09    2.72
  -1  11   0    0.44    1.56
   1  11   0    1.06    2.34
   1 -11   1   69.51   11.09
   1 -11  -1   64.91   11.31
  -1 -11   1   62.55    7.77
  -1 -11  -1   61.02    4.84
  -1  11  -1   62.93    6.04
  -1  11   1   63.62    7.92
   1  11  -1   54.35    8.62
   1  11   1   52.13    9.03
  -1  11   1   63.73    6.55
  -1  11  -1   58.89    7.49
   1 -11   2  101.15   13.12
   1 -11  -2   86.84   18.43
  -1 -11   2   86.78    5.61
  -1 -11  -2   90.89    9.47
  -1  11  -2   87.06    6.00
  -1  11   2   90.32   11.89
   1  11  -2   95.41    9.14
   1  11   2   85.03   15.95
  -1  11   2   98.10    8.34
   1  11   2   87.95    3.21
  -1  11  -2   87.00   10.83
   1 -11   3  116.78   11.40
  -1 -11   3  122.27   15.96
   1 -11  -3  115.44    6.23
  -1 -11  -3  109.28   11.28
  -1  11  -3  117.09   11.92
  -1  11   3   99.20   23.09
   1  11  -3  119.33   12.65
   1  11   3  115.09   10.76
  -1  11   3  113.56    4.67
   1  11   3  110.73    3.83
  -1  11  -3  112.41   12.94
   1 -11   4  227.24   20.80
  -1 -11   4  226.03    8.49
   1 -11  -4  216.30    8.66
  -1 -11  -4  232.80    9.14
  -1  11  -4  232.43   26.91
   1  11  -4  211.29   16.66
  -1  11   4  204.01    9.05
   1  11   4  219.67    9.85
  -1  11   4  220.86    7.53
   1  11   4  223.15    6.06
  -1  11  -4  219.55   14.28
   1 -11   5  273.53   28.65
  -1 -11   5  268.11   12.33
   1 -11  -5  256.60   13.71
  -1 -11  -5  248.55   11.23
  -1  11  -5  244.80   11.40
   1  11  -5  271.50   12.27
  -1  11   5  253.90   14.98
   1  11   5  232.48   14.13
  -1  11   5  257.99   10.42
   1  11   5  256.39    9.89
  -1  11  -5  262.78   13.58
   1 -11   6  351.66   16.26
  -1 -11   6  356.94   18.11
   1 -11  -6  317.56   14.30
  -1 -11  -6  317.02   13.68
  -1  11  -6  325.88   13.72
   1  11  -6  332.55   13.70
  -1  11   6  328.74   14.11
   1  11   6  332.93   14.45
  -1  11   6  338.94   13.13
   1  11   6  348.90   13.74
  -1  11  -6  360.62   13.38
   1 -11   7   35.32    4.82
  -1 -11   7   35.33    7.79
   1 -11  -7   26.44    6.21
  -1  11  -7   37.29    8.43
  -1 -11  -7   31.57    6.48
   1  11  -7   34.04    3.69
  -1  11   7   35.70    8.98
   1  11   7   38.43    5.61
  -1  11   7   37.71    6.01
   1  11   7   45.03    7.45
  -1  11  -7   39.13    6.21
   1 -11   8    6.45    2.02
  -1 -11   8    9.63    2.09
   1 -11  -8   16.34    3.58
  -1  11  -8   13.47    2.49
  -1 -11  -8   14.95    2.69
   1  11  -8   14.31    4.16
  -1  11   8   10.78    3.16
   1  11   8    8.42    2.45
  -1  11   8   15.77    3.26
   1  11   8   15.25    3.00
  -1  11  -8   19.75    3.27
   1 -11   9   -0.16    2.37
  -1 -11   9   -0.63    2.39
   1 -11  -9   -1.46    2.72
  -1  11  -9    1.42    1.09
  -1 -11  -9    0.76    1.34
   1  11  -9    0.67    0.94
  -1  11   9   -4.12    2.53
   1  11   9   -4.73    2.41
  -1  11   9   -0.87    1.14
   1  11   9   -0.84    1.22
  -1  11  -9    3.56    1.42
   1 -11  10    9.51    2.18
  -1 -11  10   13.27    3.09
   1 -11 -10   11.91    3.27
  -1  11 -10    4.12    2.23
  -1 -11 -10   11.40    2.88
   1  11 -10   13.47    2.41
  -1  11  10    9.22    2.50
   1  11  10   12.42    2.57
  -1  11  10   11.97    2.74
   1  11  10    8.07    2.18
  -1  11 -10   10.02    1.97
   1 -11  11   49.33   10.97
  -1 -11  11   41.87    8.95
   1 -11 -11   44.00   10.82
  -1 -11 -11   52.47    8.75
   1  11 -11   47.91    5.10
  -1  11  11   45.72    4.60
   1  11  11   38.87    5.40
   1  11 -11   50.03    3.51
  -1  11  11   52.60    6.53
   1  11  11   49.49    8.63
  -1  11 -11   27.66    4.98
   1 -11  12   57.85    9.36
  -1 -11  12   64.69    9.25
   1 -11 -12   50.17   11.27
   1  11 -12   58.65    8.90
  -1 -11 -12   66.86   11.42
  -1  11  12   47.72   12.69
   1  11  12   60.18    5.37
   1  11 -12   63.11    5.08
  -1  11  12   60.20   11.03
   1  11  12   67.38    6.85
   1 -11  13   58.73    8.47
  -1 -11  13   52.16    9.13
  -1  11 -13   53.70    8.96
   1 -11 -13   51.83   11.87
   1  11 -13   49.98    8.99
   1  11  13   43.59    7.79
  -1  11  13   55.59    8.78
  -1  11 -13    0.31    0.81
   1 -11  14   24.70    5.75
  -1 -11  14   19.14    5.47
  -1  11 -14   18.61    4.68
   1 -11 -14   21.16    5.02
   1  11 -14   28.73    5.98
  -1 -11 -14   23.77    5.32
  -1  11  14   20.43    6.69
   1  11  14   26.27    4.29
  -1  11  14   19.84    4.17
   1  11  14   27.25    4.58
   1 -11  15   74.64   14.59
  -1 -11  15   76.50   15.24
  -1  11 -15   89.35    8.55
   1 -11 -15   73.47    5.05
   1  11 -15   75.62    6.66
  -1 -11 -15   78.29    7.33
  -1  11  15   75.11    6.60
   1  11  15   78.99   10.25
  -1  11  15   76.48    9.44
   1  11  15   77.48   13.34
   1 -11  16   18.88    4.35
  -1 -11  16   18.50    3.36
  -1  11 -16   19.92    3.55
   1 -11 -16   14.78    3.27
   1  11 -16   17.30    2.68
  -1 -11 -16   13.91    3.82
  -1  11  16    9.95    3.41
   1  11  16   15.22    3.73
  -1  11  16   17.66    3.32
   1  11  16   19.44    4.24
  -1 -11  16   16.32    2.48
   1 -11  17    3.80    2.00
  -1 -11  17    6.82    1.90
  -1  11 -17    7.91    2.69
   1 -11 -17    8.03    2.19
   1  11 -17    2.55    1.68
  -1 -11 -17    8.55    3.33
  -1  11  17    5.23    2.33
   1  11  17    5.01    1.64
  -1  11  17    5.03    1.26
   1  11  17    8.37    1.58
  -1 -11  17    5.25    1.38
   1 -11  18   48.91   11.02
  -1 -11  18   41.77   10.23
  -1  11 -18   56.91    5.04
   1 -11 -18   31.35    5.17
   1  11 -18   54.69    9.07
  -1 -11 -18   52.33    8.91
  -1  11  18   44.58    4.48
   1  11  18   38.68   10.50
  -1  11  18   50.44   11.20
   1  11  18   59.20    8.92
  -1 -11  18   52.27    6.59
   1 -11  19    6.43    2.08
  -1 -11  19    1.65    1.22
  -1  11 -19    5.56    1.68
   1  11 -19    8.25    2.61
   1 -11 -19   -1.24    1.72
  -1 -11 -19    1.13    1.49
  -1  11  19    4.97    2.29
   1  11  19    2.46    1.44
  -1  11  19    2.96    0.94
   1  11  19    2.55    0.58
  -1 -11  19    5.77    1.35
  -1 -11  20    0.01    1.04
  -1  11 -20   -0.06    1.72
   1  11 -20    1.43    0.90
   1 -11 -20    0.08    0.62
  -1 -11 -20    3.09    1.37
  -1  11  20    5.78    3.11
   1  11  20    0.48    2.25
  -1  11  20    2.19    1.19
   1  11  20    1.57    1.13
  -1 -11  20    1.07    0.90
  -1  11 -21   -2.63    1.90
   1  11 -21    2.78    1.32
  -1 -11 -21    1.10    0.75
  -1  11  21    1.60    2.02
  -1  11  21   -0.19    1.88
   1  11  21   -1.58    1.98
  -1 -11  21    0.20    0.94
   1 -11  21   -0.56    1.43
  -1  11 -22    3.89    2.47
   1  11 -22    0.52    1.73
  -1 -11 -22    1.04    2.14
  -1  11  22   -0.49    2.11
  -1  11  22    2.27    2.08
   1  11  22    0.81    1.23
  -1 -11  22    0.33    0.70
   1 -11  22   -1.37    1.56
  -1  11 -23    5.87    1.05
   1  11 -23    1.64    1.77
  -1  11  23    3.03    1.29
  -1  11  23    1.77    2.15
   1  11  23    5.11    2.01
  -1 -11  23    3.26    1.65
   1 -11  23    2.47    1.49
  -1  11 -24   15.46    3.55
   1  11 -24   17.18    4.65
  -1  11  24   19.94    3.59
   1  11  24   17.33    3.32
  -1 -11  24   19.58    3.84
   1 -11  24   13.97    2.29
   1 -12   0   -2.25    2.45
  -1 -12   0   -2.00    2.36
  -1  12   0    0.34    2.48
   1  12   0   -2.43    2.12
  -1  12   0    2.10    0.78
  -1  12   0    3.95    1.97
   1 -12   1   -0.22    2.33
   1 -12  -1    3.82    3.23
  -1 -12   1    0.60    1.38
  -1 -12  -1   -3.08    2.50
  -1  12  -1    0.96    1.21
  -1  12   1    3.92    1.63
   1  12  -1   -1.34    2.29
   1  12   1   -2.81    2.13
  -1  12  -1    0.74    0.52
  -1  12   1    0.40    0.82
  -1  12  -1    4.71    1.58
   1 -12   2  317.08   13.50
   1 -12  -2  340.70   14.38
  -1 -12   2  310.84   14.99
  -1 -12  -2  308.86   13.25
  -1  12  -2  290.48   15.67
  -1  12   2  295.73   15.30
   1  12  -2  323.35   29.46
   1  12   2  292.79   12.82
  -1  12   2  311.75   11.27
  -1  12  -2  287.71   18.92
   1 -12   3   -1.83    2.45
  -1 -12   3   -3.38    2.33
   1 -12  -3    2.13    1.03
  -1 -12  -3   -2.35    2.52
  -1  12  -3    0.87    1.25
  -1  12   3   -5.41    2.49
   1  12  -3   -2.55    1.97
   1  12   3    0.41    2.14
  -1  12   3    2.10    0.73
   1  12   3    0.94    0.50
  -1  12  -3    6.00    1.58
   1 -12   4   88.42   18.21
  -1 -12   4   97.80    6.29
   1 -12  -4   98.77    6.48
  -1 -12  -4   95.79   11.37
  -1  12  -4   89.96   10.58
  -1  12   4   82.94   11.29
   1  12   4   86.92   14.75
  -1  12   4   91.06    4.58
   1  12   4   93.46    3.97
  -1  12  -4   86.99   10.59
   1 -12   5  116.18   12.49
  -1 -12   5   86.36   17.96
   1 -12  -5  107.66   13.41
  -1 -12  -5  100.14   11.82
  -1  12  -5   98.73   10.66
  -1  12   5   97.76   13.39
   1  12   5   84.75   18.23
  -1  12   5  102.41    5.21
   1  12   5  100.40    4.48
  -1  12  -5   93.49    6.52
   1 -12   6   49.74    9.77
  -1 -12   6   44.24    4.63
   1 -12  -6   45.29    8.78
  -1 -12  -6   41.59   10.86
  -1  12  -6   40.53    9.62
  -1  12   6   42.75   10.29
   1  12   6   47.05    4.79
  -1  12   6   50.78    4.95
   1  12   6   51.33    8.24
  -1  12  -6   41.23    5.65
   1 -12   7  138.00   18.49
  -1 -12   7  133.59   19.72
   1 -12  -7  143.81   24.19
  -1 -12  -7  140.53   16.28
  -1  12  -7  143.19   11.79
   1  12  -7  135.35   12.28
  -1  12   7  125.77   18.11
   1  12   7  134.66   13.90
  -1  12   7  135.93   12.59
   1  12   7  133.83    7.75
  -1  12  -7   83.32    9.99
   1 -12   8  238.81   14.63
  -1 -12   8  263.06   24.92
   1 -12  -8  245.30   11.65
  -1  12  -8  252.36   26.30
   1  12  -8  236.23   13.30
  -1  12   8  233.86   12.70
   1  12   8  236.58   12.66
  -1  12   8  250.30   18.46
   1 -12   9  138.21   12.66
  -1 -12   9  120.06   17.69
   1 -12  -9  136.99   15.65
  -1 -12  -9  106.96   17.13
  -1  12  -9  115.39    9.58
   1  12  -9  120.07    5.82
  -1  12   9  123.74    6.55
   1  12   9  111.46   21.69
  -1  12   9  132.97    9.75
   1  12   9  117.66   10.39
   1 -12  10   61.27    8.73
  -1 -12  10   51.33    6.47
  -1 -12 -10   56.15    6.57
   1  12 -10   45.39    7.95
  -1  12  10   51.60    7.29
   1  12  10   46.45   10.81
  -1  12  10   57.97   10.42
   1  12  10   50.89    7.14
   1 -12  11  274.24    8.85
  -1 -12  11  267.18    8.28
   1 -12 -11  271.22    9.34
  -1  12 -11  257.59   25.73
  -1 -12 -11  255.22   24.68
   1  12 -11  260.34    8.22
  -1  12  11  252.03    9.37
   1  12  11  241.67   13.85
  -1  12  11  256.00   10.97
   1  12  11  252.03    6.91
   1 -12  12    4.84    1.53
  -1 -12  12    5.76    1.82
   1 -12 -12    4.30    2.64
  -1  12 -12    7.61    2.97
  -1 -12 -12    4.38    2.87
   1  12 -12    6.35    3.12
  -1  12  12    1.95    2.53
   1  12  12    1.88    2.41
  -1  12  12    6.48    2.12
   1  12  12    4.83    3.01
   1 -12  13    0.05    1.02
  -1 -12  13    0.53    1.04
   1 -12 -13   -0.51    2.13
  -1  12 -13    1.95    1.63
  -1 -12 -13    1.71    1.74
   1  12 -13    0.86    1.28
  -1  12  13    5.25    3.36
   1  12  13    3.48    3.29
  -1  12  13    1.63    0.97
   1  12  13   -0.36    1.05
   1 -12  14   73.77   13.78
  -1 -12  14   73.14   14.29
   1 -12 -14   69.19   15.81
  -1  12 -14   71.99   14.71
  -1 -12 -14   78.03   16.65
   1  12 -14   69.06   14.40
  -1  12  14   58.59   11.68
   1  12  14   82.86    5.90
  -1  12  14   83.93    6.95
   1  12  14   82.46    8.22
   1 -12  15    1.47    1.60
  -1 -12  15    5.31    1.71
  -1  12 -15    5.90    1.99
   1 -12 -15   -2.10    1.96
  -1 -12 -15    2.52    1.11
   1  12 -15    3.67    1.48
  -1  12  15    2.45    2.58
   1  12  15    2.10    1.71
  -1  12  15    2.85    1.40
   1  12  15    2.23    1.21
   1 -12  16   12.90    2.58
  -1 -12  16   13.24    3.14
  -1  12 -16   14.21    2.96
   1 -12 -16   10.14    2.38
   1  12 -16   16.57    3.64
  -1 -12 -16   15.17    3.05
  -1  12  16   15.84    3.56
   1  12  16   14.53    3.45
   1 -12  17    1.71    1.37
  -1 -12  17    1.45    1.22
  -1  12 -17    5.12    2.40
   1 -12 -17   -0.41    1.85
   1  12 -17   -0.38    1.76
  -1 -12 -17   -2.02    2.20
  -1  12  17    5.37    1.92
   1  12  17    1.02    1.56
  -1  12  17    1.65    1.57
   1 -12  18    3.70    1.89
  -1 -12  18    4.32    1.43
  -1  12 -18    5.45    1.98
   1 -12 -18    2.55    1.92
   1  12 -18    9.46    2.27
  -1 -12 -18    2.51    2.29
  -1  12  18    6.00    3.39
   1  12  18    3.05    2.64
  -1  12  18    2.49    1.84
   1  12  18    5.89    1.72
   1 -12  19   13.77    3.88
  -1 -12  19    8.31    1.78
  -1  12 -19   15.86    3.17
   1 -12 -19   -1.11    1.46
   1  12 -19    9.06    2.34
  -1 -12 -19   12.87    3.41
  -1  12  19    9.36    2.21
   1  12  19    5.77    2.42
  -1  12  19   14.06    2.58
   1  12  19   13.35    3.23
  -1 -12  20   46.52   14.36
  -1  12 -20   74.81    8.36
   1  12 -20   68.43    8.04
  -1 -12 -20   68.18   12.52
  -1  12  20   56.94   10.25
   1  12  20   72.71    7.07
  -1  12  20   58.21   15.12
   1  12  20   66.85    5.51
  -1 -12  20   55.28    9.45
  -1  12 -21   21.33    4.03
   1  12 -21   17.29    3.82
  -1  12  21   12.44    3.98
   1  12  21   17.50    5.48
  -1  12  21   18.42    3.40
   1  12  21   18.34    4.31
  -1 -12  21   18.03    2.94
  -1  12 -22   -1.61    2.00
   1  12 -22   -0.49    1.68
  -1  12  22    2.50    1.36
  -1  12  22    0.96    0.89
   1  12  22   -0.55    2.05
  -1 -12  22    1.71    1.28
   1 -13   0    0.65    1.70
  -1 -13   0    0.68    1.11
  -1  13   0   -1.56    2.13
   1  13   0    5.74    2.65
  -1  13   0   -0.32    0.78
   1 -13   1    0.34    1.46
   1 -13  -1    3.36    2.48
  -1 -13   1   -1.34    2.36
  -1 -13  -1   -1.31    2.31
  -1  13  -1   -0.24    2.01
  -1  13   1   -2.13    2.24
   1  13  -1   -0.46    1.95
   1  13   1    0.22    1.70
  -1  13  -1    0.81    0.78
  -1  13   1    0.26    0.39
   1 -13   2   19.59    5.61
   1 -13  -2   14.10    4.05
  -1 -13   2   19.80    5.64
  -1 -13  -2   16.73    4.56
  -1  13  -2   10.57    3.77
  -1  13   2   13.68    3.66
   1  13  -2   17.72    3.91
   1  13   2   19.51    4.66
  -1  13  -2   18.08    4.71
  -1  13   2   13.91    3.62
   1 -13   3   94.22   13.31
  -1 -13   3   81.64   18.70
   1 -13  -3   82.19   13.64
  -1 -13  -3   92.79   10.73
  -1  13  -3   73.54   18.69
  -1  13   3   86.48   12.51
   1  13  -3   93.23    8.71
   1  13   3   83.30    8.80
  -1  13   3   80.61    3.18
   1  13   3   71.95    1.47
   1 -13   4    8.91    2.66
  -1 -13   4    9.87    3.22
   1 -13  -4    8.45    2.48
  -1 -13  -4    6.66    3.38
  -1  13  -4    8.70    3.00
   1  13  -4    9.19    2.79
  -1  13   4    8.56    3.06
   1  13   4    8.73    3.10
  -1  13   4   11.71    2.74
   1  13   4    8.68    1.79
   1 -13   5    1.49    1.47
  -1 -13   5    7.04    2.89
   1 -13  -5    2.00    2.33
  -1 -13  -5   10.92    3.33
  -1  13  -5    3.90    2.27
   1  13  -5    7.97    3.18
  -1  13   5    0.90    2.13
   1  13   5    2.66    2.49
  -1  13   5    4.84    1.48
   1  13   5    3.56    0.97
   1 -13   6    5.60    2.51
  -1 -13   6    2.11    1.98
   1 -13  -6   -0.93    2.32
  -1 -13  -6    3.50    2.96
  -1  13  -6    2.35    1.45
   1  13  -6    0.83    2.15
  -1  13   6    5.60    2.64
   1  13   6    1.45    1.32
  -1  13   6    0.97    0.85
   1  13   6    0.60    0.49
   1 -13   7  104.66   20.37
  -1 -13   7  107.23    9.99
   1 -13  -7  116.19   15.04
  -1 -13  -7   92.27   20.87
  -1  13  -7   96.15    9.17
   1  13  -7   85.31   16.28
  -1  13   7  101.85    6.27
   1  13   7   83.88   19.54
  -1  13   7  105.88   10.71
   1  13   7  109.78    5.44
   1 -13   8    3.41    1.46
  -1 -13   8    7.08    2.20
   1 -13  -8    8.37    2.18
  -1 -13  -8    4.54    2.29
  -1  13  -8    1.28    2.14
   1  13  -8    6.12    2.79
  -1  13   8    9.85    3.09
   1  13   8    3.32    1.53
  -1  13   8    9.38    1.34
   1  13   8    6.41    1.73
   1 -13   9  155.37   15.15
  -1 -13   9  137.38   19.01
   1 -13  -9  140.60   13.19
  -1 -13  -9  147.76    7.09
  -1  13  -9  144.15    9.05
   1  13  -9  152.85   12.91
  -1  13   9  154.54   10.38
   1  13   9  124.27   20.90
  -1  13   9  145.68   11.95
   1  13   9  153.32    5.98
   1 -13  10    5.63    1.98
  -1 -13  10    4.06    1.62
   1 -13 -10   10.60    3.29
  -1 -13 -10    9.09    3.36
  -1  13 -10    6.82    1.76
   1  13 -10    9.19    2.72
  -1  13  10    6.01    1.92
   1  13  10    7.32    2.09
  -1  13  10    7.34    1.35
   1  13  10   10.16    2.44
   1 -13  11    3.15    1.12
  -1 -13  11    1.71    1.21
   1 -13 -11    3.60    1.25
  -1 -13 -11    2.23    1.58
  -1  13 -11   -0.31    1.90
   1  13 -11   -0.84    1.96
  -1  13  11    2.27    2.08
   1  13  11    0.01    1.65
  -1  13  11    3.54    1.07
   1  13  11    6.35    1.39
   1 -13  12   13.49    2.86
  -1 -13  12    7.97    1.79
   1 -13 -12    9.17    1.46
  -1  13 -12   15.19    3.43
  -1 -13 -12    9.63    2.29
   1  13 -12   11.18    2.88
  -1  13  12   10.15    2.89
   1  13  12   11.50    4.12
  -1  13  12   15.09    2.89
   1  13  12   10.12    1.96
   1 -13  13  110.74   21.59
  -1 -13  13  119.75   11.02
   1 -13 -13  117.16   12.97
  -1  13 -13  106.17   17.98
  -1 -13 -13  117.66   20.85
   1  13 -13  121.61    8.73
  -1  13  13   81.87   23.91
   1  13  13  110.43   13.59
  -1  13  13  114.01    6.36
   1  13  13  129.11   12.87
   1 -13  14    5.22    2.07
  -1 -13  14    7.57    2.18
   1 -13 -14    3.87    1.35
  -1  13 -14    5.32    1.27
  -1 -13 -14    2.90    1.10
   1  13 -14    1.67    2.78
  -1  13  14    4.38    2.51
   1  13  14    3.03    2.88
  -1  13  14    2.66    0.87
   1  13  14    1.31    1.14
   1 -13  15   -0.35    0.97
  -1 -13  15    4.95    1.54
   1 -13 -15    6.53    2.69
  -1  13 -15    1.52    2.00
  -1 -13 -15    4.84    2.15
   1  13 -15    2.02    2.01
  -1  13  15    1.46    1.07
   1  13  15    1.96    2.58
  -1  13  15    1.05    0.88
   1  13  15    1.88    0.74
   1 -13  16    0.67    0.77
  -1 -13  16    0.90    0.95
   1 -13 -16   -0.80    1.78
  -1  13 -16    1.61    1.32
  -1 -13 -16    0.35    2.07
   1  13 -16   -0.17    1.91
  -1  13  16   -1.29    2.37
   1  13  16    1.99    2.10
  -1  13  16   -1.55    1.53
   1  13  16   -0.78    1.40
   1 -13  17    0.68    1.14
  -1 -13  17    3.95    2.06
   1 -13 -17    0.14    0.72
  -1  13 -17    4.73    1.96
  -1 -13 -17    2.11    1.27
   1  13 -17   -0.49    1.97
  -1  13  17    2.55    2.39
   1  13  17    3.76    2.79
  -1  13  17    5.31    1.18
   1  13  17   -0.18    1.56
   1 -13  18   -0.11    2.19
  -1 -13  18   -0.62    1.57
   1 -13 -18   -0.02    1.74
  -1  13 -18   -1.04    1.98
   1  13 -18   -0.77    1.97
  -1  13  18    1.15    1.09
   1  13  18   -0.10    2.72
  -1  13  18    2.06    0.83
   1  13  18    2.63    1.23
   1 -13  19   14.78    2.47
  -1 -13  19   11.41    3.65
  -1  13 -19   15.26    2.81
   1  13 -19   15.39    2.98
  -1  13  19   17.01    4.25
   1  13  19   14.04    3.74
  -1  13  19   14.95    3.09
   1  13  19   20.76    4.15
   1 -13  20    1.60    1.55
  -1 -13  20    2.11    1.22
  -1  13 -20    2.00    1.37
   1  13 -20    1.45    1.26
  -1  13  20    1.07    1.28
  -1  13  20    2.00    1.99
   1  13  20    1.79    1.30
   1 -14   0    1.15    2.20
  -1 -14   0    1.33    1.56
  -1  14   0    0.74    1.06
   1  14   0    2.23    0.98
  -1  14   0   -0.44    0.70
   1 -14   1  127.62   14.54
   1 -14  -1  123.13    9.97
  -1 -14   1  111.23   12.53
  -1 -14  -1  126.07    6.56
  -1  14  -1   97.92   17.98
  -1  14   1  104.24   15.92
   1  14  -1   94.61   17.20
   1  14   1  117.30    6.50
   1 -14   2   -0.22    1.31
   1 -14  -2    0.03    2.34
  -1 -14   2    1.05    0.81
  -1 -14  -2    2.32    1.29
  -1  14  -2    0.62    0.98
  -1  14   2   -0.16    1.66
   1  14  -2    1.11    1.76
   1  14   2   -1.37    1.98
  -1  14  -2    1.08    0.66
  -1  14   2    1.40    0.82
   1 -14   3    2.09    1.61
  -1 -14   3    2.40    1.84
   1 -14  -3    4.94    2.41
  -1 -14  -3    2.26    2.51
  -1  14  -3    3.81    1.61
  -1  14   3    1.51    0.93
   1  14  -3    2.89    2.36
   1  14   3    4.74    1.72
  -1  14  -3    1.97    0.78
  -1  14   3    2.64    0.82
   1 -14   4   52.54    9.87
  -1 -14   4   42.96   10.62
   1 -14  -4   44.51    6.29
  -1 -14  -4   53.16    4.52
  -1  14  -4   45.66    5.65
   1  14  -4   39.55    7.84
  -1  14   4   43.31    6.23
   1  14   4   40.37    7.98
  -1  14  -4   50.72    3.71
   1 -14   5   25.66    3.89
  -1 -14   5   29.04    4.26
   1 -14  -5   25.03    4.38
  -1 -14  -5   27.54    3.79
  -1  14  -5   23.19    4.90
   1  14  -5   20.19    4.72
  -1  14   5   33.66    5.19
   1  14   5   23.32    4.42
  -1  14   5   22.11    4.29
   1  14   5   20.76    3.48
   1 -14   6    8.83    1.55
  -1 -14   6    7.45    2.40
   1 -14  -6   14.49    2.51
  -1 -14  -6   10.11    2.71
   1  14  -6   14.39    3.04
  -1  14   6   16.43    3.53
   1  14   6    9.59    2.47
  -1  14   6   14.68    2.21
   1  14   6   12.37    2.00
   1 -14   7    5.65    1.81
  -1 -14   7    4.57    1.60
   1 -14  -7    2.23    1.07
  -1 -14  -7    3.63    1.87
  -1  14  -7    5.44    3.20
   1  14  -7    1.39    0.75
  -1  14   7    1.94    2.34
   1  14   7    1.26    1.40
  -1  14   7    4.05    1.24
   1  14   7    1.57    0.87
   1 -14   8   -1.15    2.13
  -1 -14   8    2.11    1.41
   1 -14  -8    2.41    1.62
  -1 -14  -8    1.64    1.32
  -1  14  -8    2.52    1.00
   1  14  -8    0.95    0.80
  -1  14   8    4.33    3.10
   1  14   8    2.92    1.79
  -1  14   8   -0.28    0.87
   1  14   8   -0.76    0.72
   1 -14   9    6.88    2.10
  -1 -14   9    7.51    1.77
   1 -14  -9    5.02    2.47
  -1 -14  -9    5.13    3.25
  -1  14  -9    5.04    2.43
   1  14  -9    3.58    1.35
  -1  14   9    3.43    1.59
   1  14   9    3.95    1.21
  -1  14   9    5.31    1.14
   1  14   9    7.22    1.30
   1 -14  10   13.94    2.78
  -1 -14  10   15.70    3.20
   1 -14 -10   17.07    3.36
  -1 -14 -10   17.48    3.34
  -1  14 -10   13.29    3.12
   1  14 -10   12.50    3.16
  -1  14  10   11.75    2.97
   1  14  10    9.64    1.86
  -1  14  10   17.01    3.53
   1  14  10   15.09    2.27
   1 -14  11    3.50    1.24
  -1 -14  11    3.52    1.32
   1 -14 -11    5.77    1.29
  -1 -14 -11    1.89    1.43
  -1  14 -11    6.47    1.38
   1  14 -11    7.08    3.05
  -1  14  11    4.67    2.57
   1  14  11    8.71    3.24
  -1  14  11    4.96    1.26
   1  14  11    3.71    1.30
   1 -14  12    0.31    1.83
  -1 -14  12   -0.85    2.10
   1 -14 -12   -0.37    1.99
  -1 -14 -12    3.41    2.25
  -1  14 -12   -0.79    1.81
   1  14 -12   -0.78    1.84
  -1  14  12    2.04    1.60
   1  14  12    0.67    1.17
  -1  14  12   -0.64    1.27
   1  14  12   -0.55    0.95
   1 -14  13   11.86    2.20
  -1 -14  13   10.97    2.77
   1 -14 -13   11.02    2.15
  -1 -14 -13   13.67    2.93
  -1  14 -13   11.79    2.03
   1  14 -13   14.71    2.52
  -1  14  13    5.99    2.42
   1  14  13    9.27    3.23
  -1  14  13   12.47    3.35
   1  14  13   10.28    2.56
   1 -14  14    5.06    1.33
  -1 -14  14    7.49    2.22
   1 -14 -14    2.94    2.26
  -1  14 -14    6.90    2.17
   1  14 -14    4.62    3.15
  -1  14  14    5.17    3.40
   1  14  14    3.16    2.89
  -1  14  14    6.77    1.98
   1  14  14    8.03    1.65
   1 -14  15    5.13    1.70
  -1 -14  15    0.56    0.84
  -1  14 -15    2.12    1.90
   1  14 -15   -2.37    2.09
  -1  14  15    1.69    1.76
   1  14  15    0.15    2.82
  -1  14  15    0.63    0.91
   1  14  15    0.60    0.39
   1 -14  16    3.29    1.63
  -1 -14  16    7.98    2.08
  -1  14 -16    9.48    1.68
   1  14 -16   11.89    2.32
  -1  14  16    6.97    3.00
   1  14  16    7.76    4.28
  -1  14  16   10.31    2.02
   1  14  16    7.83    2.10
   1 -14  17    3.47    2.33
  -1 -14  17    1.12    1.26
  -1  14 -17    1.84    1.16
   1  14 -17    3.15    1.55
  -1  14  17   -0.64    2.72
   1  14  17    2.56    3.16
  -1  14  17    0.95    1.15
   1  14  17   -0.49    1.56
   1 -15   0   -0.69    2.16
  -1 -15   0   -0.72    2.07
  -1  15   0   -2.89    2.22
   1  15   0   -2.99    2.21
  -1  15   0    0.59    0.36
   1 -15   1   -1.00    1.62
   1 -15  -1    0.29    2.23
  -1 -15   1    0.70    1.22
  -1 -15  -1   -1.75    2.19
  -1  15  -1    3.09    1.65
  -1  15   1    2.07    2.39
   1  15  -1    2.35    1.66
   1  15   1    1.68    3.12
  -1  15  -1    1.14    0.85
  -1  15   1   -0.23    0.59
   1 -15   2    4.10    1.86
   1 -15  -2    3.01    2.36
  -1 -15   2    6.48    2.75
  -1 -15  -2    2.58    1.14
  -1  15  -2    1.77    1.50
  -1  15   2    2.10    1.20
   1  15  -2    2.30    1.12
   1  15   2    0.01    2.22
  -1  15   2    4.82    1.09
   1 -15   3   32.89    5.05
  -1 -15   3   30.53    6.70
   1 -15  -3   37.50    5.43
  -1 -15  -3   32.70    6.14
  -1  15  -3   30.04    6.13
  -1  15   3   33.28    5.25
   1  15  -3   36.99    4.42
   1  15   3   32.94    4.26
  -1  15   3   30.71    6.49
   1 -15   4    4.22    1.69
  -1 -15   4    8.12    3.24
   1 -15  -4    4.40    1.11
  -1 -15  -4    2.28    0.94
  -1  15  -4   -0.59    2.29
   1  15  -4    1.94    2.03
  -1  15   4    0.85    2.26
   1  15   4    3.07    2.51
   1 -15   5   32.88    5.39
  -1 -15   5   38.89    5.77
   1 -15  -5   32.21    7.15
  -1 -15  -5   28.08    6.25
  -1  15  -5   31.71    4.97
   1  15  -5   25.32    5.96
  -1  15   5   35.37    5.74
   1  15   5   27.80    4.39
  -1  15   5   28.75    5.52
   1 -15   6   -0.22    1.04
  -1 -15   6    1.63    1.12
   1 -15  -6    1.71    1.18
  -1 -15  -6    0.78    2.05
  -1  15  -6   -1.16    2.21
   1  15  -6    2.19    1.08
  -1  15   6    1.08    2.34
   1  15   6    0.78    0.84
  -1  15  -6   -0.10    0.47
  -1  15   6    0.95    0.55
   1  15   6   -0.21    0.39
   1 -15   7    3.31    1.24
  -1 -15   7    1.94    1.33
   1 -15  -7    6.83    2.30
  -1 -15  -7   -0.81    2.04
  -1  15  -7   -2.04    2.17
   1  15  -7    1.37    2.15
  -1  15   7    0.31    2.25
   1  15   7    3.27    1.44
  -1  15  -7    2.24    0.65
  -1  15   7    2.48    1.02
   1  15   7    0.94    0.46
   1 -15   8    2.75    1.41
  -1 -15   8   -0.07    1.80
   1 -15  -8    1.71    1.07
  -1 -15  -8   -1.00    2.31
  -1  15  -8    0.40    2.09
   1  15  -8    2.84    2.21
  -1  15   8    3.58    3.46
   1  15   8   -0.34    2.44
   1  15   8    1.91    0.79
   1 -15   9   -1.15    2.09
  -1 -15   9    0.30    1.12
  -1  15  -9    4.14    2.42
  -1  15   9    1.01    1.69
   1  15   9   -0.88    2.60
  -1  15   9    0.92    0.63
   1  15   9    3.14    0.89
   1 -15  10    5.80    1.72
  -1 -15  10    4.80    1.58
  -1  15 -10    5.12    2.95
   1  15 -10    6.24    2.02
  -1  15  10    9.82    4.05
   1  15  10    4.99    2.99
  -1  15  10    3.99    0.99
   1  15  10    4.54    1.48
   1 -15  11   13.08    2.79
  -1 -15  11   13.65    2.42
  -1  15 -11   23.18    4.33
   1  15 -11   17.65    3.67
  -1  15  11    8.38    3.31
   1  15  11   15.80    4.35
  -1  15  11   18.49    4.46
   1  15  11   15.21    3.57
  -1 -15  12   38.83    8.78
  -1  15 -12   38.06    7.79
   1  15 -12   43.88    7.55
  -1  15  12   42.91   10.00
   1  15  12   32.22   10.72
  -1  15  12   42.03    9.97
   1  15  12   46.78    5.09
  -1 -15  13   12.19    2.91
  -1  15 -13   14.17    3.14
   1  15 -13   11.90    3.35
  -1  15  13    6.83    3.20
  -1  15  13   20.42    3.41
   1  15  13   14.51    3.06
  -1 -15  14   12.87    2.62
  -1  15 -14    9.90    2.64
   1  15 -14    9.89    3.20
  -1  15  14    9.68    2.61
   1  15  14   11.78    2.25
  -1  16   0    5.01    2.83
   1  16   0    4.38    3.20
  -1  16   0   -0.44    0.50
  -1  16  -1    4.90    3.90
  -1  16   1    3.93    2.36
   1  16  -1    1.32    2.11
   1  16   1    1.63    1.65
  -1  16  -1    0.50    0.28
  -1  16   1   -0.06    0.53
  -1  16  -2    0.20    1.37
  -1  16   2    3.45    2.10
   1  16  -2   -3.61    1.96
   1  16   2    0.48    2.14
  -1  16   2    0.14    0.67
  -1  16  -3    2.23    2.60
  -1  16   3    2.43    3.27
   1  16  -3    1.04    2.02
   1  16   3   -0.51    2.28
  -1  16   3    1.32    0.58
  -1  16  -4   -0.08    1.62
   1  16  -4    3.13    1.60
  -1  16   4   -0.44    2.79
   1  16   4    3.04    3.56
  -1  16   4    1.08    0.37
  -1 -16   5    7.26    1.53
  -1  16  -5    8.65    2.80
   1  16  -5    7.57    1.78
  -1  16   5    9.86    3.31
   1  16   5    6.71    2.47
  -1  16   5    9.98    2.49
  -1  16  -6   16.40    4.66
   1  16  -6   30.40    4.58
  -1  16   6   19.25    3.67
  -1  16  -7   -1.27    2.23
   1  16  -7   -0.62    2.09
  -1  16   7    0.77    0.72
  -1  16  -8    1.08    2.27
   1  16  -8    1.60    2.11
  -1  16   8    0.58    0.42
  -2   0   2 2010.56   26.08
  -2   0  -2 1950.59   30.06
  -2   0   3   11.34    4.17
  -2   0  -3   17.01    6.52
   2   0   3   13.54    4.21
  -2   0   4 1456.10   18.28
  -2   0  -4 1412.14   21.14
   2   0   4 1416.31   21.48
  -2   0   5   -1.55    0.81
  -2   0  -5   -6.02    4.49
   2   0   5   -7.96    4.57
  -2   0   6   55.06    2.30
  -2   0  -6   48.75    9.05
   2   0   6   56.03   11.81
   2   0  -7   -0.52    0.35
  -2   0   7   -0.72    1.72
  -2   0  -7   -2.83    2.55
   2   0   7   -1.71    3.16
   2   0  -8 3773.14   45.02
  -2   0   8 3895.60   49.34
  -2   0  -8 3843.54   49.97
   2   0   8 3831.70   49.75
  -2   0   9    0.64    1.33
  -2   0  -9   -0.19    2.42
   2   0   9    6.62    2.77
  -2   0  10   53.05    3.20
  -2   0 -10   62.42   11.59
   2   0  10   66.57   12.71
  -2   0  11    1.11    1.00
  -2   0 -11    7.23    2.91
   2   0  11    0.11    1.29
   2   0 -12 1055.05   17.59
  -2   0  12 1108.65   18.11
  -2   0 -12 1102.04   18.62
   2   0  12 1120.31   20.97
   2   0 -13   -1.77    1.75
  -2   0  13    1.39    0.87
  -2   0 -13    4.24    3.25
   2   0  13   -2.42    2.82
   2   0 -14  346.19    8.88
  -2   0  14  352.97   20.45
  -2   0 -14  356.86   10.14
   2   0  14  374.61   10.62
   2   0 -15    0.65    0.60
  -2   0  15   -0.59    1.82
  -2   0 -15   -1.36    1.95
   2   0  15    3.68    4.34
  -2   0  16    1.81    1.52
  -2   0 -16    1.59    2.08
   2   0  16    1.66    3.15
   2   0 -17    0.80    1.56
  -2   0  17    3.50    2.43
  -2   0 -17    0.31    0.84
   2   0  17   -0.71    3.38
   2   0 -18  189.98    4.32
   2   0 -18  184.27    5.94
  -2   0  18  183.43    8.94
  -2   0 -18  182.83   10.16
   2   0  18  186.54    7.45
   2   0 -19   -1.59    1.16
   2   0 -19    1.09    0.94
  -2   0  19    2.52    1.46
  -2   0 -19    0.31    0.93
   2   0  19    0.29    2.94
   2   0 -20    1.23    0.50
   2   0 -20   -0.08    1.59
  -2   0 -20    4.24    1.77
  -2   0  20    0.55    0.84
   2   0  20    2.68    2.94
   2   0 -21    8.95    2.46
  -2   0 -21   -0.40    1.94
  -2   0  21    0.69    1.37
   2   0  21    3.19    2.94
   2   0 -22  293.41   10.80
   2   0 -22  297.26   11.42
  -2   0 -22  279.00   15.26
  -2   0  22  268.22   15.51
   2   0  22  272.29   12.43
   2   0 -23   -0.85    0.99
   2   0 -23    0.84    1.28
  -2   0 -23   -0.81    1.82
  -2   0  23   -3.34    2.03
   2   0  23   -0.79    2.73
   2   0 -24   27.00    4.36
  -2   0 -24   35.13    4.55
   2   0 -24   34.62    6.49
  -2   0 -24   27.21    3.49
  -2   0  24   28.96    3.83
   2   0  24   34.07    4.68
   2   0 -25    0.37    0.55
  -2   0 -25   -0.35    1.92
   2   0 -25   -0.87    1.14
  -2   0 -25    0.94    1.12
  -2   0  25   -1.84    1.88
   2   0  25    0.04    2.51
   2   0 -26    8.55    1.74
  -2   0 -26    3.16    2.31
   2   0 -26    9.68    2.19
  -2   0 -26    5.20    1.26
  -2   0  26    5.53    2.99
   2   0  26    6.18    3.56
   2   0 -27    0.60    0.62
  -2   0 -27    0.11    0.95
   2   0 -27   -0.09    1.77
  -2   0 -27   -0.65    1.99
  -2   0  27   -2.59    1.93
   2   0  27   -1.78    2.40
   2   0 -28   18.87    3.46
   2   0 -28   22.69    4.73
  -2   0 -28   18.48    4.42
  -2   0  28   19.31    3.47
   2   0  28   23.46    4.50
  -2   0 -29   -1.91    1.75
   2   0 -29   -0.21    0.54
   2   0 -29   -0.18    1.74
  -2   0 -29    1.66    1.33
  -2   0  29    0.76    1.08
   2   0  29    1.00    2.51
  -2   0 -30    9.46    1.99
   2   0 -30    8.52    1.48
   2   0 -30    4.22    1.93
  -2   0  30    5.89    2.12
   2   0  30    6.14    3.09
  -2   0 -31    1.16    0.97
   2   0 -31    0.38    0.40
  -2   0  31    1.53    1.44
  -2   1   0  231.01    7.63
   2  -1  -1   66.38   10.87
  -2   1  -1   62.50   11.13
  -2   1   1   66.45   10.44
  -2  -1  -1   93.64   10.73
  -2   1  -2 7388.43   89.70
  -2   1   2 6889.86   83.96
  -2  -1   2 6889.68   82.92
  -2  -1  -2 7067.55   88.07
  -2   1  -2 6955.29   86.79
  -2   1  -3  940.18   14.25
  -2   1   3  919.04   17.11
  -2  -1   3  925.09   13.54
  -2  -1  -3  841.84   21.07
  -2   1  -3  906.41   33.99
   2   1   3  881.38   14.23
  -2   1   4 3811.58   47.52
  -2  -1   4 3821.04   45.80
  -2  -1  -4 3767.44   49.04
  -2   1  -4 3691.39   47.60
   2   1   4 3746.21   48.04
   2  -1   4 3562.84   53.26
  -2   1   5 3663.69   44.69
  -2  -1  -5 3630.43   46.48
  -2   1  -5 3562.44   46.09
   2   1   5 3590.63   46.61
   2  -1   5 3593.41   46.75
  -2   1   6   43.91    6.23
  -2  -1   6   40.31    6.83
  -2  -1  -6   40.11    8.35
  -2   1  -6   38.22    7.16
   2   1   6   38.77    9.76
   2  -1   6   40.84    8.63
  -2   1   7  359.12    7.80
  -2   1   7  368.67    6.10
  -2  -1   7  381.33    8.50
  -2  -1  -7  362.73    7.29
  -2   1  -7  362.73    7.37
   2   1   7  359.04    7.05
   2  -1   7  363.97    7.43
  -2   1   8  266.30    3.39
  -2   1   8  286.42    5.63
  -2  -1   8  276.96    4.94
  -2  -1  -8  277.58    5.70
  -2   1  -8  306.23   18.42
   2   1   8  282.96    6.44
   2  -1   8  266.22    6.74
   2   1  -9   95.72    1.41
  -2   1   9   89.92    2.79
  -2   1   9  105.19   11.89
  -2  -1   9   93.78    3.34
  -2  -1  -9  100.42    4.82
  -2   1  -9   66.80   11.51
   2   1   9   99.13    4.52
   2  -1   9   96.80    6.82
   2   1 -10  176.76    2.63
   2   1 -10  177.25    2.12
  -2   1  10  161.84    4.79
  -2  -1  10  166.34    4.50
  -2  -1 -10  164.79    5.90
  -2   1 -10  184.64   11.83
   2   1  10  182.23   12.50
   2  -1  10  164.57    5.87
   2   1 -11  112.73    3.85
   2   1 -11  101.77    2.21
  -2   1  11  112.21    5.92
  -2  -1  11   95.62    7.12
  -2  -1 -11  117.72    7.79
  -2   1 -11  112.41    8.15
   2   1  11  100.80    4.87
   2  -1  11  113.93    6.89
   2   1 -12   20.21    2.62
   2   1 -12   20.64    4.14
  -2   1  12   17.53    3.98
  -2  -1  12   19.85    2.83
  -2  -1 -12   21.69    4.40
  -2   1 -12   22.01    4.72
   2   1  12   15.42    3.72
   2  -1  12   19.33    3.99
   2   1 -13  288.91    6.30
   2   1 -13  284.95    9.22
  -2   1  13  275.63    8.23
  -2  -1  13  277.62    7.46
  -2  -1 -13  289.45    8.18
  -2   1 -13  284.05   33.99
   2   1  13  297.92   15.13
   2  -1  13  277.69    8.79
   2   1 -14   80.28    3.43
   2  -1 -14   83.35   12.38
   2   1 -14   74.65    9.20
  -2   1  14   76.18    5.37
  -2  -1  14   77.57   13.57
  -2  -1 -14   85.31   10.33
  -2   1 -14   78.51   11.05
   2   1  14   80.24    8.68
   2  -1  14   76.56    5.00
   2   1 -15   65.96   10.60
   2  -1 -15   58.86    4.88
   2  -1 -15   72.78   13.33
   2   1 -15   60.22    4.30
  -2   1  15   56.38   11.01
  -2  -1  15   59.59    9.82
  -2  -1 -15   63.51    3.92
  -2   1 -15   65.25   11.10
   2   1  15   67.08    4.90
   2  -1  15   62.06   15.14
   2   1 -16   71.88    4.60
   2  -1 -16   74.51    3.38
   2  -1 -16   69.26   12.48
   2   1 -16   75.77    5.25
  -2   1  16   71.61   13.23
  -2  -1  16   78.62   12.62
  -2  -1 -16   73.69    4.95
  -2   1 -16   72.82   12.12
   2   1  16   74.52    6.50
   2  -1  16   69.56    5.58
   2   1 -17  255.34    6.40
   2  -1 -17  260.90    5.32
   2  -1 -17  250.41    6.91
   2   1 -17  260.51    7.04
  -2   1  17  246.51   11.20
  -2  -1  17  261.07    8.44
  -2  -1 -17  280.38   23.22
  -2   1 -17  276.01   14.70
   2   1  17  248.78    7.68
   2  -1  17  249.45   11.68
   2  -1 -18   19.97    4.97
   2  -1 -18   21.66    4.03
   2   1 -18   21.85    3.80
  -2   1  18   16.80    3.17
  -2  -1  18   16.78    3.67
  -2  -1 -18   15.44    2.80
  -2   1 -18   20.13    3.52
   2   1  18   22.73    5.76
   2  -1  18   22.04    4.47
   2   1 -19    1.62    1.14
   2  -1 -19    1.24    1.95
   2   1 -19    1.92    0.82
  -2  -1 -19    4.51    1.92
   2  -1 -19    2.28    1.48
   2   1 -19    2.28    1.22
  -2   1  19    0.46    0.75
  -2  -1 -19   -1.95    2.07
  -2  -1  19    1.37    1.48
  -2   1 -19    3.57    1.46
   2   1  19    2.85    2.12
   2  -1  19   -1.50    3.06
   2   1 -20   36.02    6.60
   2  -1 -20   35.64    2.69
   2   1 -20   37.42    4.81
  -2  -1 -20   37.34    3.85
   2  -1 -20   31.75    6.74
   2   1 -20   36.01    5.65
  -2  -1 -20   38.56    3.96
  -2   1  20   32.27    5.60
  -2  -1  20   34.11    5.73
  -2   1 -20   34.02    6.38
   2   1  20   37.21    6.06
   2  -1  20   33.44    6.74
   2   1 -21   16.41    2.67
   2  -1 -21   16.55    2.33
   2   1 -21   17.98    3.18
  -2  -1 -21   14.08    3.03
   2  -1 -21   19.36    3.68
   2   1 -21   16.19    3.19
  -2  -1 -21   16.06    2.42
  -2   1  21   16.59    2.68
  -2   1 -21   15.91    2.79
  -2  -1  21   19.04    2.99
   2   1  21   18.87    3.67
   2  -1  21   14.87    4.06
   2   1 -22   -0.73    1.00
   2  -1 -22   -0.78    1.26
   2   1 -22    0.57    0.42
  -2  -1 -22    1.04    1.12
   2  -1 -22    1.34    1.01
   2   1 -22   -1.32    1.92
  -2  -1 -22    0.14    0.95
  -2   1 -22    2.70    1.49
  -2   1  22   -2.18    2.00
  -2  -1  22   -3.60    2.05
   2   1  22    1.64    2.78
   2  -1  22   -0.10    2.48
   2  -1 -23    2.58    1.61
   2   1 -23    3.02    1.08
   2  -1 -23   -1.24    1.98
   2   1 -23   -0.80    1.99
  -2  -1 -23    0.82    0.78
  -2   1 -23   -1.36    1.97
  -2   1  23   -0.26    2.16
  -2  -1  23   -0.04    1.11
   2   1  23   -1.03    2.79
   2  -1  23    1.10    2.42
  -2   1 -24   24.24    5.21
   2   1 -24   22.72    4.97
   2  -1 -24   -0.07    0.92
   2   1 -24   -0.22    0.86
  -2  -1 -24   21.04    4.76
   2  -1 -24   25.05    4.80
   2   1 -24   17.71    4.12
  -2  -1 -24   23.11    5.39
  -2   1 -24   23.46    5.34
  -2   1  24   21.81    5.45
  -2  -1  24   22.03    5.51
   2   1  24   19.64    4.81
   2  -1  24   25.40    4.41
  -2   1 -25    0.83    0.81
   2   1 -25    0.65    0.61
  -2  -1 -25    2.45    1.39
   2  -1 -25    2.16    1.50
   2   1 -25    0.98    1.27
  -2  -1 -25    1.79    1.35
  -2   1 -25   -1.15    1.91
  -2   1  25    3.34    2.88
  -2  -1  25   -1.37    1.91
   2   1  25    5.36    2.55
   2  -1  25   -1.24    2.31
  -2   1 -26    7.08    1.48
   2   1 -26   11.40    2.21
  -2  -1 -26    6.34    1.46
   2  -1 -26   11.36    2.11
   2   1 -26   10.03    2.72
  -2  -1 -26   10.80    1.76
  -2   1 -26    4.47    1.71
  -2   1  26   12.61    2.20
  -2  -1  26    7.96    2.74
   2   1  26    9.78    3.21
   2  -1  26    8.26    2.78
  -2   1 -27   11.51    2.15
   2   1 -27   10.30    1.92
  -2  -1 -27   -1.81    1.54
   2  -1 -27    8.97    1.69
   2   1 -27   10.28    1.99
  -2  -1 -27    9.34    1.69
  -2   1 -27    8.99    1.54
  -2   1  27   12.67    3.15
  -2  -1  27    8.95    1.52
   2   1  27   10.59    3.19
   2  -1  27    4.42    1.69
   2  -1 -28    9.67    1.67
  -2   1 -28   10.79    2.03
   2   1 -28   11.73    2.09
   2  -1 -28    9.72    1.66
   2   1 -28    9.95    2.51
  -2  -1 -28   10.30    2.31
  -2   1 -28    7.49    1.94
  -2   1  28   10.15    2.48
  -2  -1  28    6.84    2.37
   2   1  28    7.22    3.11
   2  -1  28   10.10    2.98
   2  -1 -29   11.53    1.44
  -2   1 -29    9.23    1.85
   2   1 -29   11.19    1.93
   2  -1 -29   10.27    2.17
   2   1 -29    6.49    2.05
  -2  -1 -29   12.91    1.99
  -2   1 -29    8.04    3.10
  -2   1  29    5.04    2.59
  -2  -1  29    9.78    1.86
   2   1  29    7.92    2.65
   2  -1  29   10.74    3.35
   2  -1 -30    0.06    0.50
  -2   1 -30    2.06    1.34
   2   1 -30    0.87    0.37
   2   1 -30    1.21    0.77
  -2   1  30    0.96    1.77
  -2  -1  30    3.97    2.69
   2   1  30    5.09    1.72
   2  -1  30   -0.87    2.81
  -2   1 -31    4.22    1.62
   2  -1 -31    2.26    0.98
   2   1 -31    2.52    0.78
  -2   1  31    4.25    2.46
  -2  -1  31    2.75    1.47
   2  -1  31    1.98    3.02
   2  -2   0 1598.50   22.50
  -2   2   0 1526.18   24.93
  -2  -2   0 1600.13   23.20
  -2  -2   0 1548.45   22.45
   2  -2   1 9421.89 2054.24
   2  -2  -1 9202.08  110.70
  -2   2  -1 9154.70  110.61
  -2   2   1 9209.17  111.89
  -2  -2   1 9261.99 2019.32
  -2  -2  -1 9321.93 2032.41
  -2  -2  -1 9084.02  121.79
   2  -2   2 3490.89   44.14
  -2   2  -2 3318.60   41.89
   2  -2  -2 3372.36   42.22
  -2   2   2 3386.00   42.66
  -2  -2   2 3317.54   40.99
  -2  -2  -2 3326.80   42.34
   2   2  -2 3356.63   41.36
  -2  -2  -2 3318.50   42.69
   2   2   2 3233.35   40.95
   2  -2   3 2861.15   37.19
  -2   2  -3 2714.84   35.14
   2  -2  -3 2676.06   33.86
  -2   2   3 2635.93   35.26
  -2  -2   3 2687.36   33.25
   2   2  -3 2694.20   33.30
  -2  -2  -3 2643.13   34.20
  -2  -2  -3 2666.55   34.85
   2   2   3 2709.79   35.30
  -2   2  -3 2631.45   35.65
  -2   2  -4 2006.93   26.89
   2  -2  -4 1990.35   25.62
  -2   2   4 1993.81   26.04
  -2  -2   4 2014.28   25.13
   2   2  -4 2004.89   24.94
  -2  -2  -4 1958.59   26.87
  -2  -2  -4 1989.22   26.73
   2   2   4 1973.62   26.76
  -2   2  -4 1909.14   27.19
  -2   2  -5 5078.35   62.99
   2  -2  -5 4964.94   60.70
  -2  -2   5 4784.30   73.53
  -2   2   5 4938.98   60.99
   2   2  -5 4984.37   59.85
  -2  -2  -5 4815.01   60.94
  -2  -2   5 5021.96   62.28
  -2  -2  -5 4929.02   61.49
   2   2   5 4918.78   61.57
  -2   2  -5 4886.78   62.11
   2  -2   5 4702.03   59.78
  -2   2  -6   89.63    8.08
  -2  -2   6  101.65    5.34
   2  -2  -6   91.77    2.89
  -2   2   6   93.30    3.68
   2   2  -6   99.42    2.57
  -2  -2  -6  110.97   19.61
  -2  -2   6   92.06    3.22
  -2  -2  -6  101.82    6.53
   2   2   6   93.67    8.33
  -2   2  -6   90.24    4.85
   2  -2   6   99.61   19.96
  -2   2  -7   79.51    5.76
  -2  -2   7   82.13    3.60
   2  -2  -7   83.05    4.34
  -2   2   7   80.72    5.59
   2   2  -7   82.45    2.15
  -2   2   7   82.53    6.48
  -2  -2   7   87.16    4.99
  -2  -2  -7   81.25    5.12
  -2   2  -7   83.24    6.29
   2   2   7   73.68    4.01
   2  -2   7   72.60    4.39
  -2   2  -8 1161.18   17.25
   2   2  -8 1178.68   14.73
  -2   2   8 1146.28   15.84
  -2   2   8 1192.86   18.54
  -2  -2   8 1149.27   16.32
  -2  -2  -8 1140.17   17.06
  -2   2  -8 1178.86   18.40
   2   2   8 1157.39   17.96
   2  -2   8 1130.80   18.16
  -2   2  -9  486.24    9.68
   2   2  -9  494.95    7.19
   2  -2  -9  497.48    8.22
  -2   2   9  480.92    8.28
  -2  -2  -9  469.70    9.85
  -2   2   9  491.21   11.90
  -2  -2   9  482.78    9.09
  -2  -2  -9  480.09    9.46
  -2   2  -9  486.77   10.29
   2   2   9  478.85   11.83
   2  -2   9  468.15   10.59
   2   2 -10   39.50    2.95
   2  -2 -10   42.75    6.56
  -2   2  10   36.05    5.73
  -2  -2 -10   40.97    8.04
  -2   2  10   36.98    5.45
  -2  -2  10   33.92    7.05
  -2  -2 -10   41.20    4.81
  -2   2 -10   39.44    4.35
   2   2  10   38.92    4.37
   2  -2  10   37.98    8.03
  -2   2 -11   74.69    7.45
   2   2 -11   76.59    3.88
   2  -2 -11   69.28    2.53
  -2   2  11   64.85    3.81
  -2  -2 -11   53.02    4.63
   2   2 -11   67.81    2.99
  -2   2  11   72.38    4.03
  -2  -2  11   68.96    6.02
  -2  -2 -11   70.70    3.56
  -2   2 -11   72.07    5.45
   2   2  11   76.87    8.40
   2  -2  11   78.64    6.83
   2   2 -12   47.38    3.58
   2  -2 -12   45.14    2.33
  -2   2  12   43.31    7.29
  -2  -2 -12   40.59    3.67
   2   2 -12   47.87    8.19
  -2   2  12   44.35    7.12
  -2  -2  12   45.99    3.65
  -2  -2 -12   45.82    3.30
  -2   2 -12   42.50    8.32
   2   2  12   50.85    4.73
   2  -2  12   51.69    9.52
  -2   2 -13   -0.92    2.32
   2   2 -13    0.10    0.50
   2  -2 -13   -0.01    1.05
   2   2 -13   -0.96    1.47
  -2   2  13   -0.43    1.67
  -2  -2  13   -0.01    1.54
  -2  -2 -13   -0.65    1.83
  -2   2 -13    1.39    1.22
   2  -2  13   -1.64    2.66
  -2   2 -14   95.05    8.04
   2   2 -14  112.63    5.48
   2  -2 -14  106.77    3.94
   2   2 -14  103.40    4.44
  -2   2  14  104.64    6.44
  -2  -2  14  105.28    5.80
  -2  -2 -14  120.42    6.51
  -2   2 -14  105.97    6.06
   2   2  14  101.14    8.34
   2  -2  14  114.31   20.81
  -2   2 -15   51.57   11.38
   2   2 -15   55.91    3.72
   2  -2 -15   55.11    6.66
  -2  -2 -15   57.64    7.64
   2   2 -15   57.82   10.70
  -2   2  15   50.47    7.35
  -2  -2  15   47.64    3.83
  -2  -2 -15   56.49    9.09
  -2   2 -15   45.49    8.24
   2   2  15   57.76   10.97
   2  -2  15   55.39    7.39
  -2   2 -16   21.41    5.62
   2   2 -16   29.70    3.67
   2  -2 -16   31.92    5.11
  -2  -2 -16   32.74    4.62
   2  -2 -16   26.36    4.66
   2   2 -16   29.16    5.58
  -2   2  16   26.38    5.25
  -2  -2  16   28.17    5.20
  -2  -2 -16   24.95    2.74
  -2   2 -16   28.35    2.90
   2   2  16   36.19    6.73
   2  -2  16   23.89    4.24
  -2   2 -17   -0.69    1.79
   2   2 -17   -0.74    0.94
   2  -2 -17    0.71    1.58
   2  -2 -17    0.72    1.26
   2   2 -17    3.16    1.24
  -2   2  17    0.40    1.15
  -2  -2  17    1.48    1.34
  -2  -2 -17   -2.98    1.76
  -2   2 -17   -0.12    2.79
   2   2  17    3.14    4.05
   2  -2  17    0.45    4.11
  -2   2 -18  287.27    8.90
   2   2 -18  304.44    5.78
   2  -2 -18  306.66    5.94
  -2  -2 -18  291.98   11.83
   2  -2 -18  293.04    7.70
   2   2 -18  295.14    8.78
  -2   2  18  300.79   17.15
  -2  -2 -18  308.66    7.94
  -2  -2  18  286.35    7.30
  -2   2 -18  313.22   20.13
   2   2  18  334.79   26.36
   2  -2  18  294.87    9.09
  -2  -2 -19    2.89    2.86
   2   2 -19    3.56    1.38
   2  -2 -19    0.51    1.35
   2   2 -19    1.91    0.94
  -2   2  19    0.45    2.51
  -2  -2 -19    3.30    1.73
  -2  -2  19    1.81    0.91
  -2   2 -19    0.74    2.19
   2  -2  19   -0.15    3.24
  -2   2 -20   86.44    6.20
   2   2 -20   99.50    7.11
   2  -2 -20   88.84    5.09
  -2  -2 -20   95.82   13.37
   2   2 -20   94.60    8.72
   2  -2 -20   95.31    7.62
   2   2 -20   89.65   15.45
  -2  -2 -20   91.46   10.45
  -2   2  20   95.11   17.24
  -2   2 -20   89.61   14.56
  -2  -2  20   94.75    6.49
   2   2  20   97.16    7.49
   2  -2  20   91.08    6.05
  -2   2 -21   20.39    3.51
   2  -2 -21   23.52    3.70
   2   2 -21   23.92    2.85
  -2  -2 -21   20.82    3.35
   2  -2 -21   17.13    3.60
   2   2 -21   19.38    4.46
  -2  -2 -21   20.68    3.01
  -2   2  21   18.78    3.11
  -2   2 -21   22.05    3.50
  -2  -2  21   18.78    2.75
   2   2  21   25.39    5.27
   2  -2  21   21.33    5.27
  -2   2 -22   51.82    8.80
   2   2 -22   53.62    5.67
   2  -2 -22   56.62    8.98
  -2  -2 -22   58.41    8.39
   2  -2 -22   51.84    8.87
   2   2 -22   51.07   12.07
  -2  -2 -22   48.23    8.28
  -2   2  22   46.35    9.53
  -2   2 -22   50.46    7.44
  -2  -2  22   47.85    9.03
   2   2  22   51.86   10.51
   2  -2  22   45.03    4.73
  -2   2 -23   86.72    6.61
   2   2 -23   97.88    8.96
   2  -2 -23   97.53   19.05
  -2  -2 -23   98.28   10.38
  -2   2 -23   93.94   14.58
  -2   2  23   86.63   18.09
  -2  -2  23   87.97   16.31
   2   2  23   96.79   12.93
   2  -2  23   92.16    6.64
  -2   2 -24    6.44    1.92
   2   2 -24    4.62    1.63
   2  -2 -24   -0.02    0.92
   2   2 -24   -0.04    0.86
  -2  -2 -24    9.95    2.64
   2  -2 -24    7.72    2.70
   2   2 -24    8.19    2.53
  -2  -2 -24   10.60    2.28
  -2   2 -24    5.28    2.05
  -2   2  24   13.08    3.24
  -2  -2  24   10.46    2.53
   2   2  24   14.01    3.16
   2  -2  24   13.23    4.24
  -2   2 -25    1.91    0.99
   2   2 -25   -0.33    0.85
  -2  -2 -25    0.72    2.37
   2  -2 -25    0.84    1.14
   2   2 -25    1.34    1.34
  -2  -2 -25   -0.67    1.70
  -2   2 -25   -0.16    1.89
  -2   2  25    5.14    2.34
  -2  -2  25   -0.29    1.97
   2   2  25   -2.47    2.60
   2  -2  25    0.05    2.35
  -2   2 -26    0.14    1.02
   2   2 -26    3.30    1.00
  -2  -2 -26    1.57    1.90
   2  -2 -26    1.07    1.66
   2   2 -26    1.14    0.92
  -2  -2 -26    2.14    1.24
  -2   2 -26    1.68    1.27
  -2   2  26   -0.09    1.94
  -2  -2  26    1.86    2.11
   2   2  26    3.92    2.96
   2  -2  26    2.96    2.59
  -2   2 -27   12.22    2.14
   2   2 -27   12.29    1.93
  -2  -2 -27    1.26    1.58
   2  -2 -27   13.95    2.78
   2   2 -27   12.50    2.91
  -2  -2 -27   12.09    1.92
  -2   2 -27   13.47    2.30
  -2   2  27    9.30    2.75
  -2  -2  27   11.67    2.61
   2   2  27   10.18    3.83
   2  -2  27    8.24    2.28
  -2   2 -28   26.53    4.85
   2   2 -28   33.40    5.21
   2  -2 -28   30.51    6.73
   2   2 -28   26.15    6.18
  -2  -2 -28   25.53    3.45
  -2   2 -28   29.25    5.37
  -2   2  28   26.43    4.08
  -2  -2  28   27.51    7.81
   2   2  28   28.43    7.45
   2  -2  28   27.58    4.95
  -2   2 -29    3.31    1.44
   2   2 -29    1.29    0.72
   2  -2 -29    1.40    1.46
   2   2 -29    0.44    0.70
  -2  -2 -29    1.58    1.28
  -2   2 -29    4.33    1.59
  -2   2  29    5.50    2.60
  -2  -2  29    0.94    1.63
   2   2  29    5.99    3.27
   2  -2  29    5.41    3.28
  -2   2 -30   51.02    9.80
   2   2 -30   53.16    9.48
   2   2 -30    2.35    0.69
  -2  -2  30   49.04   11.07
  -2   2 -31    3.59    1.62
   2   2 -31    1.95    0.70
  -2   2  31    5.50    3.59
  -2  -2  31    5.09    2.69
   2  -2  31    4.60    2.05
   2  -3   0 1685.92   23.33
  -2   3   0 1669.20   23.41
  -2  -3   0 1663.92   22.50
   2   3   0 1677.72   22.62
  -2  -3   0 1555.74   20.72
   2  -3   1 3450.92   56.62
   2  -3  -1 3624.76   45.83
  -2   3  -1 3503.67   44.71
  -2   3   1 3556.72   45.18
  -2  -3   1 3557.12   44.61
  -2  -3  -1 3545.16   44.87
   2   3  -1 3638.83   45.47
   2   3   1 3563.99   45.02
  -2  -3  -1 3525.60   43.99
   2  -3   2 2551.86   33.57
  -2   3  -2 2536.72   33.39
   2  -3  -2 2574.24   33.40
  -2   3   2 2426.84   32.05
  -2  -3   2 2542.43   32.47
  -2  -3  -2 2533.61   33.34
   2   3  -2 2561.99   32.57
   2   3   2 2513.33   32.88
  -2  -3  -2 2522.59   32.28
   2   3   2 2531.37   32.42
   2  -3   3   97.15    4.68
  -2   3  -3   94.95    6.38
   2  -3  -3  106.64   10.96
  -2   3   3  100.62    4.17
  -2  -3   3  114.05   18.14
   2   3  -3  108.54    3.11
  -2  -3  -3  117.87   11.99
   2   3   3  102.16    3.90
  -2  -3  -3  104.45    7.79
   2   3   3  104.98    5.74
  -2   3  -3  102.90    7.77
   2  -3   4    1.13    1.01
  -2   3  -4   -2.76    3.01
   2  -3  -4   -4.86    3.65
  -2   3   4    0.17    2.94
  -2  -3   4    0.69    2.08
   2   3  -4    0.75    1.38
  -2  -3  -4   -1.11    2.41
   2   3   4    4.45    2.19
  -2  -3  -4    1.58    1.01
   2   3   4    4.20    1.87
  -2   3  -4   -0.34    3.74
   2  -3   5 1257.74   18.53
  -2   3  -5 1214.33   17.91
   2  -3  -5 1214.90   17.58
  -2  -3   5 1211.93   17.24
  -2   3   5 1208.38   17.57
   2   3  -5 1226.29   16.68
  -2  -3  -5 1197.69   17.82
  -2  -3   5 1229.87   16.42
  -2  -3  -5 1216.24   17.22
   2   3   5 1209.12   17.61
  -2   3  -5 1169.43   18.17
   2  -3   6  145.01    4.89
  -2   3  -6  136.99    4.47
  -2  -3   6  142.86    3.10
   2  -3  -6  141.86    5.85
  -2   3   6  140.77    6.25
   2   3  -6  137.68    2.80
  -2  -3  -6  140.84    4.62
  -2  -3   6  146.09    4.07
  -2  -3  -6  137.91    3.90
   2   3   6  139.19    4.40
  -2   3  -6  137.82    7.61
   2  -3   6  124.63    5.73
  -2   3  -7  128.54    4.54
  -2  -3   7  124.69    3.90
   2  -3  -7  122.02    3.62
   2   3  -7  124.99    2.83
  -2   3   7  121.02    4.40
  -2  -3  -7  117.53    4.17
  -2   3   7  122.05    3.97
  -2  -3   7  127.58    3.29
  -2  -3  -7  132.55    6.45
   2   3   7  120.78    4.38
  -2   3  -7  130.22    7.38
   2  -3   7  130.95   13.39
  -2   3  -8    8.40    3.11
  -2  -3   8    3.34    1.30
   2  -3  -8    4.40    2.33
   2   3  -8    2.16    1.06
  -2   3   8    5.58    2.43
  -2  -3  -8    6.28    2.72
  -2   3   8    5.41    2.33
  -2  -3   8    4.83    1.70
  -2  -3  -8    7.49    2.35
   2   3   8    1.60    2.64
  -2   3  -8    3.21    1.78
   2  -3   8    2.57    2.31
  -2  -3   9    0.23    0.46
  -2   3  -9    2.01    1.18
   2  -3  -9   -0.32    1.37
   2   3  -9   -0.16    0.81
  -2   3   9    1.47    0.89
  -2  -3  -9    1.60    1.91
  -2   3   9   -0.25    1.85
  -2  -3   9    0.45    1.19
  -2  -3  -9    0.52    1.37
  -2   3  -9    0.55    1.28
   2   3   9    1.35    2.32
   2  -3   9    2.55    1.99
  -2  -3  10  187.17    4.08
  -2   3 -10  174.59    5.10
   2   3 -10  168.17    4.61
   2  -3 -10  171.62    5.13
  -2   3  10  171.80    5.81
  -2  -3 -10  171.46    5.47
  -2   3  10  170.44    6.76
  -2  -3  10  169.97    5.00
  -2  -3 -10  178.59    4.73
  -2   3 -10  181.22    8.45
   2   3  10  174.96    5.46
   2  -3  10  169.53    6.16
  -2   3 -11   17.60    4.35
   2   3 -11   11.86    3.18
   2  -3 -11   14.07    4.25
  -2   3  11   10.82    3.28
  -2  -3 -11   11.34    3.81
   2   3 -11   13.66    3.91
  -2   3  11    9.75    2.70
  -2  -3  11   11.51    3.47
  -2  -3 -11   11.80    3.21
  -2   3 -11   11.53    3.78
   2   3  11   10.45    3.60
   2  -3  11    8.64    3.54
  -2   3 -12   -0.37    2.12
   2   3 -12   -0.01    0.44
   2  -3 -12    1.83    0.98
  -2   3  12   -1.23    1.42
  -2  -3 -12   -0.60    3.45
   2   3 -12    0.69    0.70
  -2   3  12   -0.05    1.75
  -2  -3  12   -0.19    1.36
  -2  -3 -12    0.83    1.05
  -2   3 -12   -0.71    2.27
   2   3  12    0.29    2.96
   2  -3  12   -3.13    2.54
  -2   3 -13    4.31    1.09
   2   3 -13    4.62    1.31
   2  -3 -13    6.62    1.83
  -2  -3 -13    3.33    1.01
  -2   3  13    5.25    1.88
   2   3 -13    5.84    1.78
  -2   3  13    5.14    1.79
  -2  -3  13    6.94    1.74
  -2  -3 -13    6.83    1.83
  -2   3 -13    3.64    2.42
   2   3  13    3.57    1.37
   2  -3  13    6.49    1.35
  -2   3 -14   31.62    7.33
   2   3 -14   39.21    5.74
   2  -3 -14   35.54    2.84
  -2  -3 -14   33.32    5.65
  -2   3  14   33.97    6.34
   2   3 -14   27.28    6.74
  -2   3  14   32.02    4.44
  -2  -3  14   36.70    6.04
  -2  -3 -14   37.41    5.64
  -2   3 -14   37.13    5.60
   2   3  14   35.45    4.50
   2  -3  14   36.10    4.35
  -2   3 -15   27.39    6.24
   2   3 -15   27.91    4.76
   2  -3 -15   33.13    5.36
  -2  -3 -15   27.43    4.76
   2   3 -15   21.24    3.41
  -2   3  15   24.35    4.62
  -2  -3 -15   26.46    4.02
  -2  -3  15   27.52    5.95
  -2   3 -15   20.32    3.79
   2   3  15   30.89    7.57
   2  -3  15   29.94    4.65
  -2   3 -16    1.90    1.34
   2   3 -16    2.03    0.63
   2  -3 -16    2.03    1.25
  -2  -3 -16    3.17    3.63
   2   3 -16    2.71    1.33
  -2   3  16    4.05    1.60
  -2  -3 -16    3.91    1.94
  -2  -3  16    1.37    0.82
  -2   3 -16    3.07    1.25
   2  -3  16    3.50    1.87
   2   3 -17   14.90    2.33
   2  -3 -17   16.91    3.18
  -2  -3 -17    9.15    4.35
  -2   3  17   12.51    2.24
  -2   3 -17   12.93    3.00
   2   3  17   13.33    5.31
   2  -3  17   10.08    2.85
   2   3 -18  932.98   16.27
   2  -3 -18  935.47   10.55
   2   3 -18  910.48   11.80
  -2   3  18  931.26   13.66
  -2   3 -18  942.58   14.23
   2  -3  18  893.87   18.98
  -2   3 -19  390.71   12.46
   2   3 -19  441.74   10.25
   2  -3 -19  466.90   16.54
   2   3 -19  421.80   41.90
  -2   3  19  435.30   23.68
  -2  -3 -19  471.15   22.86
  -2   3 -19  474.23   33.37
  -2  -3  19  458.89   16.90
   2  -3  19  435.31   24.95
  -2   3 -20   47.45   10.91
   2   3 -20   67.35    7.82
   2  -3 -20   81.91   12.25
  -2  -3 -20   73.53    8.30
   2  -3 -20   76.56   11.05
   2   3 -20   67.89   14.53
  -2  -3 -20   76.22   13.55
  -2   3  20   71.11    5.07
  -2   3 -20   62.21   12.29
  -2  -3  20   84.86   12.52
   2   3  20   78.03   11.56
   2  -3  20   73.89   10.75
  -2   3 -21  210.68   21.70
   2   3 -21  242.17   10.66
   2  -3 -21  246.36    9.83
  -2  -3 -21  264.70   12.63
   2  -3 -21  252.75   20.35
   2   3 -21  231.68   13.82
  -2  -3 -21  234.86   17.56
  -2   3  21  242.38   15.96
  -2   3 -21  242.16   13.00
  -2  -3  21  237.54   10.38
   2   3  21  267.50   17.15
   2  -3  21  246.31   20.18
  -2   3 -22  226.10   16.00
   2  -3 -22  205.19    8.76
   2   3 -22  259.25    9.75
   2  -3 -22  254.67   21.05
   2   3 -22  255.57   10.62
  -2  -3 -22  260.39   30.11
  -2   3  22  254.29   19.55
  -2   3 -22  253.18   16.92
  -2  -3  22  248.67   12.16
   2   3  22  255.89   12.32
   2  -3  22  257.89   24.93
  -2   3 -23   33.99    5.39
  -2  -3 -23   40.33    6.93
   2   3 -23   17.90    2.73
   2  -3 -23   34.97    8.42
   2   3 -23   39.22    7.48
  -2  -3 -23   40.14    6.47
  -2   3 -23   36.57    5.96
  -2   3  23   38.89    7.44
  -2  -3  23   39.67    8.43
   2   3  23   36.01    6.88
   2  -3  23   41.46    7.17
  -2   3 -24   60.64   11.00
   2   3 -24   71.49    6.02
  -2  -3 -24   71.92    5.11
   2  -3 -24   71.22   14.27
   2   3 -24   72.61    8.08
  -2  -3 -24   71.26    9.56
  -2   3 -24   74.09    5.49
  -2   3  24   63.63   12.57
   2   3  24   70.65   15.67
   2  -3  24   65.75    6.28
  -2   3 -25   80.47    5.57
   2   3 -25   93.46    5.02
  -2  -3 -25   85.26   11.36
   2  -3 -25   83.66   12.04
   2   3 -25   88.02    6.91
  -2  -3 -25   82.54    8.78
  -2   3 -25   74.06   14.92
  -2   3  25   80.42   17.60
  -2  -3  25   89.04    9.76
   2   3  25  102.48    6.77
   2  -3  25   83.28    7.60
  -2   3 -26   23.65    3.78
   2   3 -26   20.67    3.52
  -2  -3 -26   11.97    2.67
   2   3 -26   22.47    4.39
  -2  -3 -26   23.01    2.99
  -2   3 -26   22.86    4.84
  -2   3  26   21.37    5.08
  -2  -3  26   20.46    5.23
   2   3  26   26.53    4.25
   2  -3  26   20.09    3.82
  -2   3 -27   10.21    2.09
   2   3 -27   11.57    2.27
  -2  -3 -27   -1.10    1.61
   2   3 -27    3.92    1.19
  -2  -3 -27   11.21    2.27
  -2   3 -27    8.08    2.61
  -2   3  27   11.81    2.74
  -2  -3  27   12.76    2.85
   2   3  27   11.27    2.03
   2  -3  27   10.65    4.11
  -2   3 -28   67.40    9.69
  -2  -3 -28   62.96   13.70
  -2   3 -28   61.97   12.43
  -2   3  28   66.23    9.18
   2  -3  28   64.64   12.73
  -2   3 -29    5.07    1.65
   2   3 -29    8.81    1.61
   2   3 -29    1.66    0.67
  -2  -3 -29    5.15    1.69
  -2   3 -29    3.61    1.20
  -2   3  29    4.72    2.43
  -2  -3  29    1.74    2.16
   2   3  29    4.27    2.95
   2  -3  29    6.18    2.26
  -2   3 -30    3.12    1.70
   2   3 -30    1.35    0.89
  -2   3  30    5.94    4.19
  -2  -3  30    6.38    2.84
   2   3  30    5.28    2.42
   2  -3  30    4.93    2.11
  -2   3 -31   -1.03    1.67
  -2  -3  31   -1.10    2.41
   2  -3  31   -1.42    2.80
   2  -4   0  705.00   11.89
  -2   4   0  690.67   11.83
  -2  -4   0  710.81   11.63
   2   4   0  713.47   11.90
  -2  -4   0  707.56   10.66
   2  -4   1  107.32    4.10
   2  -4  -1  106.67    4.81
  -2   4  -1  113.44    9.61
  -2   4   1  105.39    4.28
  -2  -4   1  109.30    3.77
  -2  -4  -1  112.13    7.58
   2   4  -1  110.12    8.82
   2   4   1  111.89    4.29
  -2  -4  -1  109.00    3.21
  -2  -4   1  110.14    5.00
   2  -4   2   97.46    3.89
   2  -4  -2   98.08    3.47
  -2   4  -2   97.56    4.38
  -2   4   2   93.80    6.89
  -2  -4   2  100.59    3.62
  -2  -4  -2  100.64    7.71
   2   4  -2  108.31    8.14
   2   4   2  101.23    3.96
  -2  -4  -2   99.30    4.03
   2   4   2  106.14    5.74
   2  -4   3  733.78   16.74
  -2   4  -3  734.24   12.42
   2  -4  -3  743.34   11.94
  -2   4   3  732.22   12.29
  -2  -4   3  738.63   11.46
   2   4  -3  745.29   11.62
  -2  -4  -3  729.88   12.47
   2   4   3  741.74   12.63
  -2  -4  -3  735.62   10.81
   2   4   3  749.64   11.54
  -2   4  -3  722.91   13.13
   2  -4   4   -1.18    2.59
  -2   4  -4    0.08    1.11
   2  -4  -4   -2.40    1.80
  -2  -4   4   -1.64    1.92
  -2   4   4   -1.32    2.49
   2   4  -4    1.72    1.59
  -2  -4  -4   -4.64    2.38
   2   4   4   -4.61    2.25
  -2  -4   4   -1.00    0.54
  -2  -4  -4   -1.39    1.46
   2   4   4   -1.89    1.60
  -2   4  -4   -3.41    2.84
   2  -4   5  764.14   12.87
  -2   4  -5  778.97   13.10
   2  -4  -5  775.18   12.24
  -2  -4   5  758.50   11.56
  -2   4   5  791.27   12.99
   2   4  -5  763.46   11.48
  -2  -4  -5  772.43   13.09
   2   4   5  759.78   13.08
  -2  -4   5  766.10   10.73
  -2  -4  -5  775.73   11.75
   2   4   5  759.56   12.04
  -2   4  -5  772.66   15.66
   2  -4   6    0.75    1.23
  -2   4  -6    1.61    1.75
  -2  -4   6    1.36    1.73
   2  -4  -6    4.37    2.62
  -2   4   6    0.90    1.11
   2   4  -6    4.60    2.28
  -2  -4  -6    3.91    1.79
   2   4   6    1.05    1.14
  -2  -4   6    2.46    0.83
  -2  -4  -6    3.77    1.93
   2   4   6    3.62    2.10
  -2   4  -6    1.08    1.24
   2  -4   7  299.32    7.42
  -2   4  -7  301.43    7.41
  -2  -4   7  306.45    6.17
   2  -4  -7  293.99    7.18
   2   4  -7  302.35    6.76
  -2   4   7  291.66    8.16
  -2  -4  -7  299.42    7.63
   2   4   7  296.25    7.82
  -2   4   7  292.73    7.08
  -2  -4   7  300.79    5.69
  -2  -4  -7  292.49    6.38
   2   4   7  298.48    6.97
  -2   4  -7  319.13   19.32
   2  -4   7  270.51    7.76
   2  -4   8  406.83    9.37
  -2   4  -8  375.51   11.62
  -2  -4   8  385.43    7.62
   2  -4  -8  377.89    7.86
   2   4  -8  372.96    7.79
  -2   4   8  375.12    8.05
  -2  -4  -8  370.06    8.90
  -2   4   8  369.01    8.60
  -2  -4   8  379.81    6.94
  -2  -4  -8  382.39    7.84
   2   4   8  379.48    8.48
  -2   4  -8  388.71    9.25
   2  -4   8  372.57   10.74
  -2   4  -9   31.65    6.56
  -2  -4   9   33.40    5.58
   2  -4  -9   37.77    8.57
   2   4  -9   37.59    3.63
  -2   4   9   35.46    6.60
  -2  -4  -9   32.15    3.66
  -2   4   9   32.84    6.47
  -2  -4   9   33.99    6.36
  -2  -4  -9   37.19    4.85
   2   4   9   30.38    9.04
  -2   4  -9   33.83    3.97
   2  -4   9   35.41    6.35
  -2  -4  10  176.86    4.73
  -2   4 -10  174.63    5.20
   2  -4 -10  175.95    5.62
   2   4 -10  180.27    4.33
  -2   4  10  172.89    5.71
  -2  -4 -10  179.07    5.73
  -2   4  10  182.03    9.75
  -2  -4  10  174.95    4.96
  -2  -4 -10  181.53    4.63
   2   4  10  172.23    5.33
  -2   4 -10  191.59   16.07
   2  -4  10  191.23   18.19
  -2  -4  11   12.00    2.19
  -2   4 -11   18.64    4.46
   2   4 -11    6.22    1.92
   2  -4 -11   17.57    3.84
  -2   4  11    9.79    3.03
   2   4 -11   16.63    3.19
  -2   4  11   13.76    2.29
  -2  -4  11   17.98    3.18
  -2  -4 -11   12.31    1.85
  -2   4 -11   14.15    3.45
   2   4  11   15.63    3.24
   2  -4  11   14.27    3.40
  -2  -4  12  121.32    4.90
  -2   4 -12  110.85    9.94
   2   4 -12  122.50    4.25
   2  -4 -12  125.00    6.02
  -2   4  12  114.06    8.33
  -2  -4 -12  131.92   13.36
   2   4 -12  121.41    8.63
  -2   4  12  128.47    9.93
  -2  -4 -12  133.74    8.13
  -2  -4  12  117.90    4.43
  -2   4 -12  117.54    6.93
   2   4  12  145.94   23.91
   2  -4  12  121.54    9.45
  -2   4 -13  211.06    6.92
   2   4 -13  215.44    7.12
   2  -4 -13  223.37    6.69
  -2  -4 -13  209.39   10.65
  -2   4  13  216.85    6.56
   2   4 -13  215.88    6.40
  -2   4  13  222.06   12.25
  -2  -4 -13  236.62   14.48
  -2  -4  13  219.97    6.34
  -2   4 -13  213.63   10.05
   2   4  13  222.29    9.29
   2  -4  13  208.12    8.53
  -2   4 -14  179.63    7.14
   2   4 -14  186.99    5.25
   2  -4 -14  195.43    6.16
  -2  -4 -14  198.70   23.28
  -2   4  14  180.84    6.70
   2   4 -14  193.06    6.40
  -2   4  14  188.15    9.64
  -2  -4 -14  189.30    7.45
  -2  -4  14  180.86    7.39
  -2   4 -14  199.21   11.70
   2   4  14  184.59    7.29
   2  -4  14  181.59    7.51
   2   4 -15   46.11    6.08
   2  -4 -15   45.29    3.34
  -2  -4 -15   21.25    3.13
  -2   4  15   46.23    9.36
   2   4 -15   46.81    7.89
  -2   4  15   44.38    6.15
  -2  -4 -15   44.40    8.99
  -2  -4  15   50.96    8.99
  -2   4 -15   42.14    5.41
   2  -4  15   48.63   11.38
  -2   4 -16    3.35    2.19
   2   4 -16    7.08    1.67
   2  -4 -16   10.92    1.73
  -2  -4 -16   -2.01    4.33
  -2   4  16    6.31    2.73
   2   4 -16    3.99    2.19
  -2   4  16    7.40    1.44
  -2  -4 -16    5.16    3.04
  -2  -4  16    9.61    2.05
  -2   4 -16    7.45    2.08
   2  -4  16    1.14    2.88
  -2   4 -17  148.45   10.91
   2   4 -17  164.80    4.26
   2  -4 -17  163.65    6.03
  -2  -4 -17  174.77   18.06
   2   4 -17  147.11    5.07
  -2   4  17  174.92    9.13
  -2  -4 -17  164.80   10.12
  -2   4 -17  167.53    8.06
   2  -4  17  160.74    9.17
  -2   4 -18  101.00   20.45
   2   4 -18  187.63    4.82
   2  -4 -18  185.32    6.09
  -2  -4 -18  216.47   24.30
  -2   4  18  185.75    9.91
  -2  -4 -18  204.39    8.75
  -2   4 -18  196.67   12.25
   2   4  18  186.86   14.52
   2  -4  18  206.12   19.46
  -2   4 -19  827.20   22.07
   2   4 -19  928.96   20.43
   2  -4 -19  943.46   20.81
   2   4 -19  925.77   21.05
  -2  -4 -19  917.64   22.12
  -2   4  19  893.36   21.68
  -2   4 -19  922.37   21.99
  -2  -4  19  895.60   20.82
   2  -4  19  903.43   22.80
   2   4 -20    2.95    1.81
   2  -4 -20    2.62    1.14
  -2  -4 -20    3.44    2.22
   2   4 -20   -3.53   15.41
  -2   4  20    7.64    2.19
  -2   4 -20    7.04    2.34
   2  -4  20   14.20    4.56
  -2   4 -21   86.26    6.48
   2   4 -21   88.22    4.17
   2  -4 -21   92.33    6.70
   2   4 -21   88.70   10.35
  -2  -4 -21   89.84   13.85
  -2   4  21   78.52   12.41
  -2  -4  21   92.51    9.46
   2   4  21   88.02   15.04
   2  -4  21   85.02    8.29
  -2   4 -22   -0.62    1.01
   2  -4 -22    0.00    1.23
   2   4 -22   -2.67    1.54
  -2  -4 -22   -0.14    1.67
  -2   4  22   -1.99    2.09
  -2   4 -22    1.57    0.82
  -2  -4  22   -0.60    1.75
   2   4  22   -1.80    2.65
   2  -4  22    2.32    1.56
  -2   4 -23   -1.04    1.55
   2   4 -23   -0.22    0.48
   2  -4 -23    0.09    0.51
  -2  -4 -23    0.53    1.23
   2   4 -23    0.44    0.84
  -2  -4 -23    1.14    0.84
  -2   4  23    1.03    1.24
  -2   4 -23   -0.63    1.67
  -2  -4  23   -1.11    1.79
   2   4  23    4.31    2.51
   2  -4  23   -3.24    2.65
  -2   4 -24    8.21    1.71
   2   4 -24    9.92    2.10
  -2  -4 -24   14.88    3.55
   2   4 -24   10.90    2.60
  -2   4 -24   14.82    2.72
  -2   4  24   10.08    2.76
  -2  -4  24   17.52    4.10
   2   4  24   21.66    4.32
   2  -4  24    4.35    2.38
  -2   4 -25  207.61   11.09
   2   4 -25  244.24    5.83
  -2  -4 -25  221.60   29.35
  -2  -4 -25  240.56   12.03
  -2   4 -25  222.35   17.54
  -2   4  25  223.32   12.58
  -2  -4  25  225.26   23.16
   2   4  25  239.61    9.22
   2  -4  25  216.70   16.93
  -2   4 -26   13.26    2.03
   2   4 -26   13.08    2.82
  -2  -4 -26    6.11    2.50
   2   4 -26    0.18    0.71
  -2  -4 -26   12.64    2.42
  -2   4 -26   12.37    2.32
  -2   4  26   15.81    3.07
  -2  -4  26   18.28    3.23
   2   4  26   13.64    3.73
   2  -4  26   11.54    3.35
  -2   4 -27    4.94    1.02
   2   4 -27    9.01    1.33
  -2  -4 -27   -1.74    1.53
  -2  -4 -27    4.84    2.51
  -2   4 -27    6.95    2.36
  -2   4  27    5.68    2.27
  -2  -4  27    4.40    1.60
   2   4  27   -0.74    2.35
   2  -4  27    3.21    2.33
  -2   4 -28    4.47    1.69
   2   4 -28    3.68    0.76
  -2  -4 -28    3.28    1.35
  -2   4 -28    7.30    1.94
  -2   4  28    1.93    2.22
  -2  -4  28    3.00    2.04
   2   4  28    7.28    2.13
   2  -4  28    6.84    3.14
  -2   4 -29   18.35    4.14
   2   4 -29   13.62    2.41
  -2   4 -29    9.86    1.87
  -2   4  29   12.74    2.90
  -2  -4  29   12.72    3.61
   2   4  29   14.82    3.92
   2  -4  29   13.95    3.62
  -2   4 -30    8.61    2.72
   2   4 -30   11.66    2.03
  -2  -4  30   11.27    2.26
   2   4  30    9.90    3.13
   2  -4  30    5.33    2.34
   2  -5   0    5.21    2.34
  -2   5   0    6.23    2.04
  -2  -5   0    7.08    2.63
   2   5   0    8.72    3.09
  -2  -5   0    7.12    2.12
   2  -5   1  158.46    6.47
   2  -5  -1  174.83    4.84
  -2   5  -1  165.19    5.21
  -2   5   1  156.14    5.06
  -2  -5   1  170.82    4.99
  -2  -5  -1  164.78    4.65
   2   5  -1  166.58    4.94
   2   5   1  176.48    4.95
  -2  -5  -1  166.24    3.13
  -2  -5   1  167.96    2.84
   2  -5   2    6.03    2.52
   2  -5  -2    7.51    3.44
  -2   5  -2    2.95    1.99
  -2   5   2   -2.81    2.61
  -2  -5   2    7.31    3.22
  -2  -5  -2    3.82    1.42
   2   5  -2    2.85    1.64
   2   5   2    4.69    1.60
  -2  -5  -2    4.10    1.31
  -2  -5   2    2.35    0.70
   2   5   2    2.65    1.72
   2  -5   3   33.41    7.71
  -2   5  -3   32.19    5.25
   2  -5  -3   38.13    5.75
  -2   5   3   34.22    6.03
  -2  -5   3   35.19    5.83
  -2  -5  -3   30.73    4.89
   2   5  -3   33.79    2.85
   2   5   3   33.66    6.43
  -2  -5   3   31.15    1.76
  -2  -5  -3   31.40    2.86
   2   5   3   35.40    6.27
  -2   5  -3   19.50   19.62
   2  -5   4  483.96   10.15
  -2   5  -4  467.30    9.98
   2  -5  -4  478.20    9.61
  -2  -5   4  485.61    9.11
  -2   5   4  474.00   10.02
   2   5  -4  469.05    9.03
  -2  -5  -4  469.12   11.03
   2   5   4  483.09   10.71
  -2  -5   4  466.99    6.95
  -2  -5  -4  479.24    8.43
   2   5   4  464.36    8.45
  -2   5  -4  470.95   13.21
   2  -5   5  127.78   12.17
  -2   5  -5  126.00    4.75
   2  -5  -5  136.41    7.64
  -2  -5   5  132.76    4.01
   2   5  -5  137.08    7.53
  -2  -5  -5  131.05    4.73
   2   5   5  134.99    5.38
  -2  -5   5  126.60    3.19
  -2  -5  -5  134.34    3.36
   2   5   5  134.88    8.93
  -2   5  -5  129.35    6.78
   2  -5   6  322.63    8.09
  -2   5  -6  311.57    9.47
  -2  -5   6  323.71    6.93
   2  -5  -6  316.34    8.02
  -2   5   6  312.91   10.20
   2   5  -6  305.69    6.68
  -2  -5  -6  318.06    8.29
   2   5   6  311.72    8.20
  -2  -5   6  309.71    5.54
  -2  -5  -6  322.79    6.51
   2   5   6  302.43    6.75
  -2   5  -6  327.71   18.75
   2  -5   7    5.81    2.04
  -2   5  -7    1.06    2.09
  -2  -5   7    5.45    2.18
   2  -5  -7    4.35    2.20
  -2   5   7    0.74    1.27
  -2  -5  -7    4.65    3.80
   2   5   7    4.97    2.25
  -2   5   7    2.29    1.48
  -2  -5  -7    6.39    2.12
   2   5   7    5.41    2.89
  -2   5  -7    5.37    2.31
   2  -5   8  410.46    9.60
  -2   5  -8  399.68    9.25
  -2  -5   8  409.32    8.00
   2  -5  -8  396.51    8.68
   2   5  -8  377.32    7.67
  -2   5   8  377.94    9.03
  -2  -5  -8  392.64    9.72
   2   5   8  382.77    9.37
  -2   5   8  381.77   10.76
  -2  -5  -8  406.23    8.12
   2   5   8  396.75    8.68
  -2   5  -8  380.68   17.56
   2  -5   8  366.25    9.22
   2  -5   9 1162.65   23.25
  -2   5  -9 1106.93   22.29
  -2  -5   9 1125.22   20.71
   2  -5  -9 1127.84   21.18
   2   5  -9 1108.45   20.03
  -2   5   9 1106.68   22.57
  -2  -5  -9 1084.23   21.61
   2   5   9 1082.55   21.65
  -2   5   9 1117.97   22.28
  -2  -5  -9 1140.74   20.93
   2   5   9 1117.39   21.20
  -2   5  -9 1101.41   21.55
   2  -5   9 1093.83   21.86
   2  -5  10   -0.46    2.65
  -2  -5  10   -0.65    1.39
  -2   5 -10    0.82    0.92
   2  -5 -10    3.36    2.08
   2   5 -10    0.58    1.45
  -2   5  10    0.65    2.15
  -2  -5 -10   -4.26    2.41
   2   5  10   -0.17    2.22
  -2   5  10   -0.74    1.71
   2   5  10   -3.67    2.70
  -2   5 -10   -1.78    2.43
   2  -5  10   -0.55    2.92
  -2  -5  11   30.38    4.81
  -2   5 -11   26.16    5.34
   2  -5 -11   32.46    6.09
   2   5 -11   33.79    6.05
  -2   5  11   32.45    5.45
  -2  -5 -11   32.02    5.21
   2   5 -11   18.24    4.21
  -2   5  11   31.22    6.58
  -2  -5 -11   28.52    4.73
   2   5  11   35.04    6.59
  -2   5 -11   28.04    3.27
   2  -5  11   29.06    4.87
  -2  -5  12  269.51    7.03
  -2   5 -12  282.94   12.50
   2   5 -12  276.97    7.84
   2  -5 -12  293.24    9.64
  -2   5  12  274.35    9.04
  -2  -5 -12  281.02    8.81
   2   5 -12  270.51    6.74
  -2   5  12  274.53    9.09
  -2  -5 -12  297.27   15.51
  -2  -5  12  281.67    7.22
  -2   5 -12  284.61   24.45
   2   5  12  276.95    8.83
   2  -5  12  276.61   17.17
  -2  -5  13   41.06    7.60
  -2   5 -13   38.27   10.32
   2   5 -13   45.97    7.68
   2  -5 -13   44.84    5.55
  -2  -5 -13   44.31    7.47
  -2   5  13   43.16    8.79
   2   5 -13   49.67    9.24
  -2   5  13   45.00    5.21
  -2  -5 -13   45.01    8.49
  -2   5 -13   44.50    5.35
   2  -5  13   52.18    9.66
  -2   5 -14   -0.24    2.16
   2   5 -14    2.02    1.19
   2  -5 -14    2.70    1.39
  -2  -5 -14   -0.49    2.56
  -2   5  14    2.44    1.20
   2   5 -14    1.26    0.58
  -2   5  14    0.83    1.22
  -2  -5 -14    1.92    0.89
  -2  -5  14    0.66    0.80
  -2   5 -14    0.86    2.19
   2  -5  14    5.88    3.02
  -2   5 -15    1.18    2.25
   2   5 -15    1.76    0.73
   2  -5 -15    5.47    1.47
  -2  -5 -15    5.28    2.08
  -2   5  15    3.10    2.13
   2   5 -15    3.14    1.04
  -2   5  15    4.74    1.34
  -2  -5 -15    3.63    1.35
  -2  -5  15    3.57    1.60
  -2   5 -15    6.64    3.21
   2   5  15    4.53    1.74
   2  -5  15    2.51    1.89
  -2   5 -16    1.62    0.68
   2   5 -16   -0.44    1.22
   2  -5 -16   -1.19    1.68
  -2  -5 -16   -1.95    2.51
  -2   5  16    1.78    2.01
   2   5 -16    0.48    0.67
  -2   5  16   -1.23    1.91
  -2  -5 -16   -0.40    1.84
  -2  -5  16   -0.29    1.69
  -2   5 -16   -0.32    2.21
   2   5  16   -1.49    3.08
   2  -5  16    0.20    1.54
  -2   5 -17   64.28    9.53
   2   5 -17   66.57    5.82
   2  -5 -17   71.00   12.69
  -2  -5 -17   66.38   11.47
  -2   5  17   55.83   10.80
   2   5 -17   59.70   10.40
  -2   5  17   64.05   11.16
  -2  -5 -17   66.35    5.41
  -2  -5  17   80.30    9.58
  -2   5 -17   58.32    4.59
   2   5  17   61.61    9.16
   2  -5  17   66.38   11.28
  -2   5 -18  190.92   18.21
   2   5 -18  203.43   10.29
   2  -5 -18  208.26    7.28
  -2  -5 -18  196.35    7.88
  -2   5  18  197.17    9.68
   2   5 -18  214.55   38.36
  -2   5  18  213.98   14.53
  -2   5 -18  209.72    8.48
   2   5  18  228.69   16.03
   2  -5  18  215.80   16.98
  -2   5 -19  428.59   19.63
   2   5 -19  461.44   16.19
   2  -5 -19  484.93   21.77
  -2  -5 -19  445.85   19.49
   2   5 -19  455.49   17.71
  -2   5  19  494.31   25.53
  -2   5 -19  486.52   19.42
   2   5  19  452.52   18.35
   2  -5  19  439.23   21.03
   2   5 -20   48.91    5.50
   2  -5 -20   47.66   10.10
  -2  -5 -20   38.57    8.19
   2   5 -20   37.77    7.49
  -2  -5 -20   48.15    7.88
  -2   5  20   42.02    7.49
  -2   5 -20   45.25    7.28
  -2  -5  20   53.97   10.67
   2   5  20   37.13   12.58
   2  -5  20   48.26    9.67
  -2   5 -21   50.62   10.65
   2  -5 -21   28.98    5.01
  -2  -5 -21   54.89    6.56
   2   5 -21   51.52    7.66
  -2  -5 -21   57.76    8.94
  -2   5  21   54.45    7.37
  -2  -5  21   57.41   10.92
   2   5  21   55.25   10.28
   2  -5  21   53.40   10.38
  -2   5 -22   23.34    5.31
   2   5 -22   31.96    4.70
  -2  -5 -22   28.90    7.04
   2   5 -22   26.18    4.48
  -2  -5 -22   30.88    6.30
  -2   5  22   29.60    6.63
  -2   5 -22   25.81    4.85
  -2  -5  22   30.40    4.71
   2   5  22   30.01    3.72
  -2   5 -23  116.13   12.23
   2   5 -23  119.19    7.05
  -2  -5 -23  112.06   15.66
  -2  -5 -23  127.94    6.29
  -2   5  23  121.38    8.79
  -2   5 -23  119.11    5.90
  -2  -5  23  111.32   19.76
   2   5  23  121.65    6.62
   2  -5  23  107.05   22.46
  -2   5 -24    1.67    0.72
   2   5 -24    1.71    0.63
  -2  -5 -24   -1.81    1.98
   2   5 -24   -0.34    1.10
  -2  -5 -24    1.02    0.98
  -2   5 -24   -1.20    1.79
  -2   5  24    4.47    2.61
  -2  -5  24    1.97    1.60
   2   5  24    1.79    1.35
   2  -5  24    2.56    1.15
  -2   5 -25    4.02    1.31
   2   5 -25    5.65    1.31
  -2  -5 -25    7.77    2.24
  -2  -5 -25    4.63    1.14
  -2   5 -25    8.64    2.34
  -2   5  25   11.21    2.64
  -2  -5  25    8.74    2.45
   2   5  25    6.49    2.95
   2  -5  25    8.56    2.17
  -2   5 -26   31.09    5.87
   2   5 -26   35.95    4.82
  -2  -5 -26    5.70    2.20
  -2  -5 -26   32.42    7.10
  -2   5 -26   23.52    4.44
  -2   5  26   28.16    5.20
  -2  -5  26   27.35    6.02
   2   5  26   35.41    4.40
   2  -5  26   32.79    6.17
   2   5 -27   10.02    1.95
  -2  -5 -27   -0.41    1.49
  -2  -5 -27   14.46    2.74
  -2   5 -27    5.20    2.06
  -2   5  27   13.29    2.54
  -2  -5  27   11.50    2.27
   2   5  27    5.91    1.97
   2  -5  27    5.96    1.43
  -2   5 -28   14.81    2.81
   2   5 -28   11.48    2.07
  -2  -5 -28   12.23    2.38
  -2   5 -28   -1.64    1.38
  -2   5  28   10.33    3.85
  -2  -5  28   12.96    3.16
   2   5  28   12.28    3.33
   2  -5  28    6.29    2.04
  -2   5 -29   49.86    8.59
  -2   5 -29   -0.01    1.37
  -2   5  29   46.67    9.84
  -2  -5  29   52.32   10.90
   2   5  29   55.05   12.94
   2  -5  29   47.39   11.69
  -2   5 -30    1.55    1.95
  -2  -5  30    0.12    1.11
   2  -5  30    1.46    1.34
   2  -6   0   54.57    9.37
  -2   6   0   59.58   10.63
  -2  -6   0   55.07    4.65
   2   6   0   53.45    3.86
  -2  -6   0   54.11    1.08
   2  -6   1  201.67    9.40
   2  -6  -1  201.05    8.69
  -2   6  -1  191.06    5.84
  -2   6   1  188.45    5.86
  -2  -6   1  203.94    5.80
  -2  -6  -1  193.63    5.68
   2   6  -1  197.49    9.58
   2   6   1  186.89    5.76
  -2  -6  -1  206.14    2.46
   2  -6   2  160.79   14.14
   2  -6  -2  168.99    5.43
  -2   6  -2  156.21    5.47
  -2   6   2  168.84    5.58
  -2  -6   2  177.08    5.20
  -2  -6  -2  167.51    6.02
   2   6  -2  165.86    4.83
   2   6   2  165.05    5.72
   2   6   2  165.44    5.97
   2  -6   3  572.55   12.85
   2  -6  -3  549.97   11.10
  -2   6  -3  544.50   11.55
  -2  -6   3  572.01   10.91
  -2   6   3  557.53   11.68
  -2  -6  -3  545.38   11.20
   2   6  -3  549.68   10.74
   2   6   3  536.58   11.30
   2   6   3  562.93   10.42
  -2   6  -3  562.69   12.49
   2  -6   4   10.58    3.24
  -2   6  -4    9.25    3.47
   2  -6  -4    8.36    2.98
  -2  -6   4    8.46    2.88
  -2   6   4    8.12    3.18
  -2  -6  -4    7.95    2.39
   2   6  -4    1.80    2.39
   2   6   4    4.54    2.80
  -2  -6  -4    8.74    3.14
   2   6   4    4.06    1.79
  -2   6  -4    4.99    2.63
   2  -6   5  130.41   16.86
  -2   6  -5  121.48    8.18
   2  -6  -5  122.21    4.62
  -2  -6   5  136.06    9.76
  -2   6   5  124.52    6.12
   2   6  -5  124.18    4.66
  -2  -6  -5  117.39    4.73
   2   6   5  140.04   14.60
  -2  -6  -5  120.72    4.27
  -2  -6   5  127.32    2.45
   2   6   5  124.36    4.43
  -2   6  -5  127.54    8.30
   2  -6   6   39.99    8.51
  -2   6  -6   37.48    5.36
  -2  -6   6   33.15    6.45
   2  -6  -6   37.93    7.59
  -2   6   6   35.38    4.11
   2   6  -6   38.88    8.15
  -2  -6  -6   39.49    7.60
   2   6   6   36.74    4.32
  -2  -6   6   37.51    2.95
   2   6   6   33.73    2.79
  -2   6  -6   34.59    5.34
   2  -6   7    4.50    2.03
  -2   6  -7   -1.65    2.73
  -2  -6   7    2.75    1.40
   2  -6  -7   -0.32    2.13
   2   6  -7    3.28    1.09
  -2   6   7    2.80    1.93
  -2  -6  -7    4.97    1.92
   2   6   7   -2.18    2.69
  -2   6   7    4.21    1.08
  -2  -6   7    2.97    0.96
   2   6   7    2.64    2.52
  -2   6  -7   -0.11    2.59
   2  -6   8   33.61    6.20
  -2   6  -8   32.36    8.01
  -2  -6   8   36.15    6.36
   2  -6  -8   35.61    6.07
   2   6  -8   31.21    2.82
  -2   6   8   35.77    7.78
  -2  -6  -8   31.24    3.59
   2   6   8   27.30    3.48
  -2   6   8   31.89    4.11
  -2  -6   8   22.82    1.67
   2   6   8   32.65    6.73
  -2   6  -8   27.38    4.17
   2  -6   9  384.63   12.32
  -2  -6   9  380.30    9.12
  -2   6  -9  382.58   10.89
   2  -6  -9  363.48    9.40
   2   6  -9  364.98   10.59
  -2   6   9  357.73    9.52
  -2  -6  -9  360.82   10.06
   2   6   9  369.50   10.76
  -2   6   9  349.97    9.11
  -2  -6   9  371.52    7.73
   2   6   9  375.85    9.42
  -2   6  -9  364.69   21.06
   2  -6  10   90.48   10.09
  -2  -6  10   72.97    7.05
  -2   6 -10   78.59    6.77
   2  -6 -10   76.56    9.56
   2   6 -10   87.07   10.32
  -2   6  10   77.31   12.22
  -2  -6 -10   79.53    4.78
   2   6  10   76.71   15.00
  -2   6  10   80.37    5.92
  -2  -6  10   75.19    3.53
   2   6  10   74.82    7.09
  -2   6 -10   82.28    6.82
   2  -6  10   85.12   11.67
   2  -6  11   45.06    7.86
  -2  -6  11   43.50    7.22
  -2   6 -11   44.85   11.19
   2  -6 -11   48.55    5.38
   2   6 -11   49.31    7.99
  -2   6  11   41.45    7.86
  -2  -6 -11   47.75    7.21
   2   6  11   45.77    8.05
  -2   6  11   44.85    7.55
  -2  -6  11   42.61    6.36
   2   6  11   45.98    8.27
  -2   6 -11   44.67    7.01
   2  -6  11   45.34    9.29
   2  -6  12   28.79    5.49
  -2  -6  12   23.28    4.35
  -2   6 -12   26.81    6.17
   2  -6 -12   19.92    2.71
   2   6 -12   25.87    4.24
  -2  -6 -12   30.10    4.90
  -2   6  12   27.05    6.54
   2   6  12   25.53    5.83
   2   6 -12   27.24    4.36
  -2   6  12   27.42    4.10
  -2  -6  12   31.54    4.25
   2   6  12   24.81    4.71
  -2   6 -12   32.23    4.12
   2  -6  12   25.98    4.96
  -2  -6  13  324.76    7.18
  -2   6 -13  344.85    9.57
   2   6 -13  322.13    8.21
   2  -6 -13  322.53    8.57
  -2  -6 -13  341.01   11.71
  -2   6  13  323.62   10.21
   2   6 -13  335.54    5.80
  -2   6  13  346.05   21.50
  -2  -6 -13  326.70   13.74
  -2  -6  13  328.74    6.39
  -2   6 -13  357.88    8.50
   2   6  13  334.53   11.02
   2  -6  13  327.73   11.29
  -2  -6  14    1.05    0.87
  -2   6 -14   -2.16    2.63
   2   6 -14    1.22    1.95
   2  -6 -14   -0.63    1.87
  -2  -6 -14    5.66    3.08
  -2   6  14    1.17    1.44
   2   6 -14    0.51    0.46
  -2   6  14   -0.31    1.81
  -2  -6 -14    2.26    1.72
  -2  -6  14    5.77    2.89
  -2   6 -14   -0.24    2.38
   2   6  14    1.96    1.77
   2  -6  14   -2.31    3.09
  -2  -6  15   32.52    6.40
  -2   6 -15   39.02    7.45
   2   6 -15   41.73    7.28
   2  -6 -15   48.93    8.35
  -2  -6 -15   38.17    5.20
  -2   6  15   33.53    8.88
   2   6 -15   42.09    7.58
  -2   6  15   35.68    4.94
  -2  -6 -15   38.74    7.52
  -2  -6  15   41.32    6.89
  -2   6 -15   38.08    7.22
   2   6  15   34.12    8.34
   2  -6  15   33.97    4.24
  -2   6 -16  145.56   11.60
   2   6 -16  156.75    8.98
   2  -6 -16  163.00    7.38
  -2  -6 -16  149.66    6.57
  -2   6  16  154.17    6.35
   2   6 -16  150.34    7.37
  -2   6  16  152.90    7.74
  -2   6 -16  153.98   12.19
  -2  -6  16  147.47   10.98
   2   6  16  154.00   12.50
   2  -6  16  158.56    7.19
  -2   6 -17  120.46   25.98
   2   6 -17  118.92    4.52
   2  -6 -17  123.67    6.14
  -2   6  17  120.35   15.08
   2   6 -17   88.75    5.78
  -2   6  17  136.75    7.33
  -2   6 -17  143.27   10.52
  -2  -6  17  153.57   17.31
   2   6  17  129.25   19.65
   2  -6  17  120.12   17.43
  -2   6 -18  561.68   21.62
   2   6 -18  564.22   20.49
   2  -6 -18  608.14   21.91
  -2  -6 -18  577.53   21.90
  -2   6  18  571.40   20.85
   2   6 -18  585.74   22.88
  -2   6  18  593.85   24.05
  -2   6 -18  628.88   23.11
  -2  -6  18  574.00   25.34
   2   6  18  583.33   21.80
   2  -6  18  539.30   20.79
  -2   6 -19  141.09   13.96
   2   6 -19  159.91   14.05
   2  -6 -19  162.98    8.44
  -2  -6 -19  123.46   14.33
  -2   6  19  146.24    7.49
   2   6 -19  152.68   23.15
  -2   6  19  163.13   10.58
  -2   6 -19  146.73   19.66
  -2  -6  19  154.34    8.13
   2   6  19  151.04   13.56
   2  -6  19  142.26    8.48
  -2   6 -20  108.17    8.65
   2   6 -20  129.52   12.23
   2  -6 -20   82.86    8.16
  -2  -6 -20  112.47   12.02
  -2   6  20  101.03   19.18
   2   6 -20   85.12    4.96
  -2   6  20  104.80   13.69
  -2   6 -20  119.36    7.13
  -2  -6  20  117.06   10.17
   2  -6  20  115.44   14.65
  -2  -6 -21   62.41    7.73
   2   6 -21   18.38    4.22
  -2  -6 -21   60.77   13.85
  -2   6  21   68.96   12.78
  -2   6 -21   62.66    9.42
  -2  -6  21   62.01   11.01
   2   6  21   69.66   11.62
   2  -6  21   60.10   12.60
  -2   6 -22   47.28    8.82
  -2   6  22   37.89    7.94
  -2   6 -22   48.05    7.51
  -2  -6  22   42.29    9.63
   2   6  22   44.75    8.18
   2  -6  22   52.55    8.98
  -2   6 -23   -0.45    1.76
   2   6 -23    0.06    0.67
  -2  -6 -23   -1.50    2.06
  -2  -6 -23   -0.09    1.73
  -2   6  23    0.74    2.24
  -2   6 -23    2.45    1.50
  -2  -6  23    1.74    1.88
   2   6  23    0.35    1.84
   2  -6  23   -0.13    2.29
  -2   6 -24    1.11    1.18
   2   6 -24    2.38    1.11
  -2  -6 -24    4.36    2.43
  -2  -6 -24    1.07    0.89
  -2   6 -24    3.83    1.25
  -2   6  24    2.88    1.75
  -2  -6  24    0.59    1.80
   2   6  24    2.90    1.61
   2  -6  24   -0.77    2.72
  -2   6 -25  223.81   18.07
   2   6 -25  243.33    6.63
  -2  -6 -25  228.84   13.08
  -2  -6 -25  252.26   11.27
  -2   6  25  237.12   24.80
  -2  -6  25  247.56    7.97
   2   6  25  262.70   15.07
   2  -6  25  240.94   24.98
  -2   6 -26    2.10    0.92
   2   6 -26   -1.31    0.95
  -2  -6 -26    0.24    0.99
  -2  -6 -26    3.41    1.43
  -2   6 -26   -2.21    1.47
  -2   6  26    2.23    1.39
   2   6  26    8.62    3.17
   2  -6  26    0.44    1.30
  -2   6 -27   51.30    8.94
   2   6 -27   54.60    8.63
  -2  -6 -27   -0.60    1.56
  -2  -6 -27   49.32    9.94
  -2   6 -27    0.31    0.70
  -2   6  27   44.90    8.96
  -2  -6  27   49.85    8.18
   2  -6  27   49.26    8.82
  -2   6 -28  118.96   10.04
   2   6 -28  132.63    7.85
  -2  -6 -28  105.38   17.27
  -2   6  28  107.92   23.20
  -2  -6  28  123.06    6.85
   2   6  28  109.91   25.69
   2  -6  28  106.45   20.29
  -2   6 -29    4.48    1.61
   2   6 -29    5.95    1.18
  -2  -6  29    8.93    3.05
   2  -6  29    4.90    3.45
   2  -7   0  293.66    8.51
  -2   7   0  282.62    8.62
  -2  -7   0  294.93    8.32
   2   7   0  286.85    8.67
   2  -7   1   -3.06    2.79
   2  -7  -1    1.08    1.23
  -2   7  -1   -1.79    2.57
  -2   7   1   -2.68    2.63
  -2  -7   1   -1.74    2.15
  -2  -7  -1    0.95    2.18
   2   7  -1   -0.48    2.47
   2   7   1   -1.35    2.38
   2  -7   2   81.97    8.01
   2  -7  -2   81.81   13.57
  -2   7  -2   78.35    7.87
  -2  -7   2   89.01   12.63
  -2   7   2   74.03    7.73
  -2  -7  -2   77.52    5.70
   2   7  -2   79.70    6.07
   2   7   2   82.05   12.78
  -2  -7  -2   82.83    2.27
   2   7   2   86.86    5.78
   2  -7   3  110.91   13.15
   2  -7  -3   94.40    4.59
  -2   7  -3  105.06   10.90
  -2  -7   3  102.81    7.60
  -2   7   3  109.84   19.25
  -2  -7  -3  116.43   16.54
   2   7  -3   97.46    8.74
   2   7   3  103.96    9.30
  -2  -7  -3   98.55    3.19
   2   7   3  104.49    4.16
  -2   7  -3  107.45   15.67
   2  -7   4 1388.68   26.36
   2  -7  -4 1417.15   26.69
  -2   7  -4 1386.64   26.50
  -2  -7   4 1457.70   27.15
  -2   7   4 1390.18   27.62
  -2  -7  -4 1377.27   26.39
   2   7  -4 1400.21   26.08
   2   7   4 1381.60   26.55
  -2  -7  -4 1416.16   24.11
   2   7   4 1407.92   24.42
  -2   7  -4 1431.04   30.16
   2  -7   5   36.39    7.70
  -2   7  -5   36.80    4.96
   2  -7  -5   36.95    5.89
  -2  -7   5   34.65    3.73
  -2   7   5   32.14    5.48
  -2  -7  -5   36.08    7.12
   2   7  -5   36.64    6.03
   2   7   5   33.92    4.40
  -2  -7  -5   38.09    3.62
   2   7   5   36.81    4.24
  -2   7  -5   34.26    5.10
   2  -7   6    7.37    2.10
  -2   7  -6    2.73    1.58
  -2  -7   6    4.17    1.98
   2  -7  -6    5.63    2.33
  -2   7   6    5.43    3.61
   2   7  -6    6.18    2.02
  -2  -7  -6    3.65    1.65
   2   7   6    5.22    2.16
   2   7   6    5.14    2.03
  -2   7  -6    6.01    1.97
  -2  -7   6    4.51    0.39
   2  -7   7  119.80   12.96
  -2   7  -7  120.08    5.88
  -2  -7   7  120.13   10.40
   2  -7  -7  122.37    9.88
   2   7  -7  142.55   13.05
  -2   7   7  116.78   10.61
  -2  -7  -7  131.39   11.78
   2   7   7  132.36   11.67
  -2   7   7  122.13   10.14
  -2  -7  -7  122.04    5.07
   2   7   7  125.48    7.56
  -2  -7   7  126.99    5.64
  -2   7  -7  118.51   15.71
   2  -7   8    3.06    1.02
  -2  -7   8    6.32    1.92
  -2   7  -8   11.69    2.36
   2  -7  -8    4.58    2.45
   2   7  -8    4.11    1.17
  -2   7   8    3.05    2.05
  -2  -7  -8    5.30    2.91
   2   7   8    4.77    2.80
  -2   7   8    2.63    0.91
  -2  -7  -8    4.42    1.87
   2   7   8    3.05    1.65
  -2  -7   8    7.79    1.45
  -2   7  -8    0.39    1.17
   2  -7   9  212.90   18.95
  -2  -7   9  197.72    9.67
  -2   7  -9  199.70   16.17
   2  -7  -9  195.37    8.90
   2   7  -9  182.92    8.19
  -2   7   9  184.34    7.03
  -2  -7  -9  191.01    7.70
   2   7   9  193.49   19.04
  -2   7   9  204.99   12.37
  -2  -7  -9  193.44   12.36
  -2  -7   9  189.84    5.72
   2   7   9  188.57    8.65
  -2   7  -9  198.53   13.68
   2  -7  10    3.04    2.80
  -2  -7  10   -0.76    1.49
  -2   7 -10   -1.47    2.32
   2  -7 -10    2.76    1.39
   2   7 -10   -0.08    1.69
  -2  -7 -10    1.16    1.30
  -2   7  10    1.78    2.43
   2   7  10    2.60    2.87
  -2   7  10    2.55    1.10
  -2  -7 -10    0.23    0.71
  -2  -7  10    2.27    0.96
   2   7  10    2.02    0.95
  -2   7 -10    1.69    2.57
   2  -7  11   43.73    8.13
  -2  -7  11   42.62    7.18
  -2   7 -11   45.62    9.41
   2  -7 -11   46.23    7.73
   2   7 -11   47.56    4.87
  -2  -7 -11   43.89    4.26
  -2   7  11   39.54    4.19
   2   7  11   41.78    9.33
  -2   7  11   46.51    7.03
  -2  -7 -11   43.72    3.60
  -2  -7  11   48.63    7.63
   2   7  11   53.40   10.21
  -2   7 -11   46.96    8.60
   2  -7  12    1.15    1.15
  -2  -7  12    2.48    0.70
  -2   7 -12   -1.15    2.14
   2  -7 -12    3.45    1.75
   2   7 -12    2.84    1.50
  -2  -7 -12    3.95    1.22
  -2   7  12    4.58    1.79
   2   7  12    3.62    1.45
  -2   7  12    1.32    0.90
  -2  -7 -12    0.55    0.96
  -2  -7  12    2.19    0.80
   2   7  12    1.20    2.61
  -2   7 -12    4.67    2.42
   2  -7  12    1.88    1.41
   2  -7  13    2.54    2.38
  -2  -7  13    1.65    0.92
  -2   7 -13   -1.79    2.29
   2  -7 -13   -1.42    2.15
   2   7 -13    2.24    1.76
  -2  -7 -13   -1.52    2.43
  -2   7  13    0.13    2.22
   2   7  13   -3.55    2.79
   2   7 -13    0.21    0.39
  -2   7  13   -1.46    1.72
  -2   7 -13   -1.74    2.46
  -2  -7  13    0.42    0.59
   2   7  13   -2.18    2.59
   2  -7  13   -1.23    2.82
  -2  -7  14  223.42    6.13
  -2   7 -14  232.76   17.24
   2  -7 -14  238.01   12.04
   2   7 -14  231.05    6.58
  -2  -7 -14  229.08    7.84
  -2   7  14  221.78   11.31
   2   7 -14  233.21    4.92
  -2   7  14  235.64   12.89
  -2  -7 -14  233.11   12.16
  -2   7 -14  255.58   19.97
  -2  -7  14  219.11    8.04
   2   7  14  253.08   21.16
   2  -7  14  232.80   12.85
  -2  -7  15    6.35    2.06
  -2   7 -15    9.00    3.52
   2   7 -15    6.52    1.90
   2  -7 -15    4.21    2.67
  -2   7  15    7.48    2.94
   2   7 -15    7.77    2.12
  -2  -7 -15    5.17    3.13
  -2   7  15    6.71    1.78
  -2   7 -15    5.12    2.07
  -2  -7  15   10.33    3.61
   2   7  15    4.88    5.12
   2  -7  15    5.62    2.70
  -2  -7  16  220.30    6.90
  -2   7 -16  220.36   15.32
   2   7 -16  213.96    7.65
   2  -7 -16  220.86    7.77
  -2  -7 -16  225.87    9.38
  -2   7  16  219.86    8.15
   2   7 -16  224.19    8.00
  -2  -7 -16  220.31   14.77
  -2   7  16  217.80   14.07
  -2   7 -16  205.94   13.29
  -2  -7  16  207.36    7.67
   2   7  16  214.12   10.21
   2  -7  16  223.19   17.38
  -2   7 -17    5.50    3.02
   2   7 -17    9.74    2.12
   2  -7 -17    9.93    2.59
  -2  -7 -17   12.79    6.91
  -2   7  17    8.57    2.28
   2   7 -17    7.01    1.91
  -2  -7 -17   11.57    2.89
  -2   7  17    9.47    2.09
  -2   7 -17    8.20    2.32
  -2  -7  17   10.85    3.22
   2   7  17    7.92    4.50
   2  -7  17    8.00    1.80
  -2   7 -18  222.08   17.35
   2   7 -18  206.83   10.73
   2  -7 -18  224.22    9.78
  -2  -7 -18  207.12   10.20
  -2   7  18  198.17   13.71
   2   7 -18  200.69    9.68
  -2  -7 -18  214.08   11.12
  -2   7  18  237.18   15.37
  -2   7 -18  222.30   10.85
  -2  -7  18  216.64    9.44
   2   7  18  217.48   17.51
   2  -7  18  221.93   18.38
  -2   7 -19   76.02    7.12
   2   7 -19   83.18    9.01
   2  -7 -19   68.94   13.66
  -2  -7 -19   72.63    5.68
  -2   7  19   64.05   12.86
   2   7 -19   32.07    7.52
  -2  -7 -19   76.27    4.82
  -2   7  19   75.31    9.29
  -2   7 -19   78.16   11.88
  -2  -7  19   78.26   14.36
   2   7  19   83.80    8.86
   2  -7  19   67.13    6.48
  -2   7 -20   23.58    5.27
   2   7 -20   22.03    5.31
   2  -7 -20    1.47    1.38
  -2  -7 -20   23.98    5.36
  -2   7  20   13.58    3.79
   2   7 -20    0.29    0.30
  -2  -7 -20   25.20    4.01
  -2   7  20   21.44    5.23
  -2   7 -20   21.97    4.58
  -2  -7  20   23.66    5.38
   2   7  20   26.74    4.13
   2  -7  20   19.71    5.18
  -2   7 -21   16.05    3.34
   2   7 -21   16.87    3.33
  -2  -7 -21   16.34    4.33
  -2   7  21   15.60    4.00
  -2  -7 -21   16.93    2.79
  -2   7  21   16.82    3.16
  -2   7 -21   12.39    2.68
  -2  -7  21   15.98    3.07
   2   7  21   17.67    2.84
   2  -7  21   16.79    3.40
  -2   7 -22   24.19    3.42
   2   7 -22   24.16    2.54
  -2  -7 -22   20.47    3.58
  -2  -7 -22   22.58    5.05
  -2   7  22   22.53    4.21
  -2  -7  22   23.69    2.74
   2   7  22   26.70    4.76
   2  -7  22   24.94    4.27
  -2   7 -23    3.51    1.50
   2   7 -23    1.88    0.99
  -2  -7 -23    2.40    2.14
  -2  -7 -23    3.67    1.01
  -2   7  23    4.66    1.45
  -2   7 -23   -0.06    1.32
   2   7  23    5.17    1.76
  -2  -7  23    3.34    0.98
   2  -7  23    1.94    1.49
  -2   7 -24    8.09    1.61
   2   7 -24    7.43    2.04
  -2  -7 -24    6.69    2.41
  -2  -7 -24    9.46    1.75
  -2   7  24   12.05    3.18
  -2  -7  24    6.74    1.86
   2   7  24   12.37    2.25
   2  -7  24    6.18    2.71
  -2   7 -25    3.83    1.12
   2   7 -25    3.32    1.08
  -2  -7 -25    4.67    2.10
  -2  -7 -25    5.69    2.22
  -2   7  25    3.50    2.31
   2   7  25    5.60    1.53
  -2  -7  25   10.72    2.11
   2  -7  25    2.76    1.77
  -2   7 -26    1.10    0.97
   2   7 -26    3.41    1.46
  -2  -7 -26    0.80    1.78
  -2  -7 -26   -0.21    1.56
  -2   7  26   -0.87    2.08
  -2  -7  26   -3.10    1.80
   2   7  26   -0.08    1.26
   2  -7  26   -0.01    2.14
  -2   7 -27   13.98    2.94
   2   7 -27   14.67    3.02
  -2  -7 -27   -0.17    1.56
  -2  -7 -27   14.04    3.18
  -2   7  27   12.40    3.63
   2   7  27   17.53    3.79
  -2  -7  27   16.23    3.49
   2  -7  27   12.81    3.51
  -2   7 -28    1.04    0.78
   2   7 -28    1.96    1.00
  -2   7  28    1.86    2.31
   2   7  28    1.97    1.38
  -2  -7  28    5.75    2.20
   2  -7  28   -0.85    1.31
   2  -8   0   30.44    5.26
  -2   8   0   27.92    6.65
  -2  -8   0   33.16    5.70
   2   8   0   35.33    6.72
   2  -8   1  204.57    9.21
   2  -8  -1  203.33    7.20
  -2   8  -1  197.49    7.59
  -2  -8   1  206.34    8.29
  -2   8   1  193.72    7.31
  -2  -8  -1  206.23    7.38
   2   8  -1  199.76    8.62
   2   8   1  197.98    7.45
   2  -8   2   47.71    7.34
   2  -8  -2   49.04    9.87
  -2   8  -2   47.40    4.45
  -2  -8   2   44.95    7.83
  -2   8   2   49.08    9.58
  -2  -8  -2   48.64    4.05
   2   8  -2   49.03    8.98
   2   8   2   48.52    8.01
   2   8   2   49.20    4.55
   2  -8   3    4.75    2.04
   2  -8  -3    3.48    2.37
  -2   8  -3    1.83    1.71
  -2  -8   3    4.11    1.90
  -2   8   3    2.21    1.31
  -2  -8  -3    8.79    3.39
   2   8  -3    1.83    2.22
   2   8   3    6.25    3.25
   2   8   3    1.71    0.85
  -2   8  -3    5.68    1.65
   2  -8   4   43.95    6.87
   2  -8  -4   42.67    8.83
  -2   8  -4   39.39    4.06
  -2  -8   4   47.77    3.95
  -2   8   4   44.34    5.98
  -2  -8  -4   40.44    3.89
   2   8  -4   40.53    5.23
   2   8   4   45.62   10.46
  -2  -8  -4   40.26    3.38
   2   8   4   42.45    5.46
  -2   8  -4   46.39    6.74
   2  -8   5  127.47   17.46
   2  -8  -5  126.32    5.79
  -2  -8   5  140.83   13.37
  -2   8  -5  133.53   13.17
  -2   8   5  136.12   17.83
  -2  -8  -5  148.41   20.25
   2   8  -5  130.52    8.62
   2   8   5  128.31   11.40
  -2  -8  -5  129.51    4.04
   2   8   5  131.72    6.91
  -2   8  -5  137.55    9.77
   2  -8   6  145.32   14.18
  -2  -8   6  125.02   10.83
   2  -8  -6  133.13    5.94
  -2   8  -6  119.97   10.51
  -2   8   6  127.19    6.13
  -2  -8  -6  135.34   11.35
   2   8  -6  133.08   10.60
   2   8   6  120.31   10.50
  -2   8   6  136.48   11.19
  -2  -8  -6  128.15    3.87
   2   8   6  131.17    4.52
  -2   8  -6  129.16   13.31
   2  -8   7   91.35   11.35
  -2  -8   7   88.71   15.26
  -2   8  -7   98.07   17.07
   2  -8  -7   91.24    5.02
  -2   8   7   97.43   13.73
   2   8  -7   95.23    9.70
  -2  -8  -7   99.36   17.22
   2   8   7   88.41   16.31
  -2   8   7   85.29    6.11
  -2  -8  -7   95.15    5.62
   2   8   7  101.91    9.24
  -2   8  -7   80.35   13.02
   2  -8   8   74.30   11.51
  -2  -8   8   73.47   12.95
  -2   8  -8   78.62   16.46
   2  -8  -8   83.13   11.64
   2   8  -8   72.95    4.06
  -2  -8  -8   76.09    7.32
  -2   8   8   75.50   10.43
   2   8   8   78.12   14.84
  -2   8   8   67.93    6.94
  -2  -8  -8   80.33    5.47
   2   8   8   84.97    7.47
  -2   8  -8   69.30    9.80
  -2  -8   8   75.92    4.70
   2  -8   9  116.89    9.33
  -2  -8   9   97.61    9.80
  -2   8  -9  100.77    8.50
   2  -8  -9  101.70   11.53
   2   8  -9  103.02    8.22
  -2  -8  -9   98.93    5.43
  -2   8   9   96.98   11.00
   2   8   9  101.43    8.67
  -2   8   9  108.92    8.77
  -2  -8  -9  104.50    7.95
   2   8   9  103.41    8.64
  -2   8  -9  101.06   14.07
  -2  -8   9  101.43    4.26
   2  -8  10    3.57    1.16
  -2  -8  10    1.10    0.91
  -2   8 -10    1.35    2.37
   2  -8 -10   -2.77    2.47
   2   8 -10    1.41    0.48
  -2  -8 -10   -0.45    2.32
  -2   8  10   -0.29    2.31
   2   8  10   -1.03    2.74
  -2   8  10    1.03    0.97
  -2  -8 -10   -0.09    1.01
   2   8  10    1.70    1.20
  -2   8 -10   -4.30    2.44
  -2  -8  10    2.05    0.89
   2  -8  11    2.89    1.78
  -2  -8  11   -1.92    1.64
  -2   8 -11    1.34    1.77
   2  -8 -11   -1.04    2.40
   2   8 -11    0.00    1.66
  -2  -8 -11   -2.86    2.56
  -2   8  11    0.83    2.27
   2   8  11    2.30    1.15
  -2   8  11    2.42    1.24
   2   8  11   -0.47    1.89
  -2   8 -11   -0.52    1.42
  -2  -8  11    0.78    0.71
   2  -8  12   57.82   16.21
  -2  -8  12   71.36    6.94
  -2   8 -12   77.24   10.99
   2  -8 -12   62.78   11.77
   2   8 -12   61.15    5.59
  -2  -8 -12   69.97   13.97
  -2   8  12   63.76    6.04
   2   8  12   58.33    6.18
  -2  -8 -12   70.53    7.38
  -2   8  12   63.82   11.37
   2   8  12   68.02    6.52
  -2   8 -12   57.87    9.64
  -2  -8  12   67.58    9.23
   2  -8  13   58.54   10.84
  -2  -8  13   58.44    7.89
  -2   8 -13   58.48   11.25
   2  -8 -13   54.39    7.56
   2   8 -13   53.75    9.85
  -2  -8 -13   56.35    5.19
  -2   8  13   48.64    9.00
   2   8  13   56.00    5.40
  -2  -8 -13   60.18    4.61
  -2   8  13   54.49    8.76
  -2   8 -13   55.15    8.42
   2   8  13   61.39    8.44
  -2  -8  13   51.48    3.30
   2  -8  14   64.53   12.26
  -2  -8  14   71.42    7.35
  -2   8 -14   80.12   15.69
   2  -8 -14   71.19   14.01
   2   8 -14   77.94    6.35
  -2  -8 -14   75.35   14.80
  -2   8  14   63.46   10.97
   2   8  14   69.36    5.02
   2   8 -14   72.52    3.19
  -2  -8 -14   77.22    5.83
  -2   8  14   69.53   11.50
  -2   8 -14   69.21    9.96
   2   8  14   76.46    6.36
  -2  -8  14   80.32   12.37
   2  -8  14   76.79   12.04
   2  -8  15   -0.80    2.69
  -2  -8  15   -1.75    1.66
  -2   8 -15   -0.47    2.09
   2  -8 -15   -0.59    1.86
   2   8 -15   -1.45    1.53
  -2  -8 -15   -2.06    2.60
  -2   8  15   -1.18    2.12
   2   8  15    0.92    1.46
   2   8 -15    1.78    1.15
  -2  -8 -15    2.24    1.18
  -2   8  15    1.28    1.14
  -2   8 -15    1.26    1.05
   2   8  15    1.32    1.33
  -2  -8  15    3.33    2.46
   2  -8  15   -0.82    2.56
  -2  -8  16   -0.11    1.60
  -2   8 -16   -2.23    1.94
   2  -8 -16   -1.83    1.78
   2   8 -16   -2.79    1.42
  -2  -8 -16    0.54    2.54
  -2   8  16   -2.37    1.96
   2   8 -16    3.08    0.76
  -2  -8 -16    1.34    0.93
  -2   8  16   -0.63    1.73
  -2   8 -16   -2.27    1.83
   2   8  16   -1.43    2.45
  -2  -8  16    1.32    0.58
   2  -8  16   -0.66    2.39
  -2  -8  17   99.82   10.48
   2  -8 -17  113.52   18.40
   2   8 -17  113.45    9.10
  -2  -8 -17  111.64   11.89
  -2   8  17   99.12   14.76
   2   8 -17   71.32    7.18
  -2  -8 -17  105.77   15.14
  -2   8 -17   96.20   14.94
   2   8  17  111.34    9.59
  -2  -8  17   96.50    5.33
   2  -8  17  100.14   19.77
  -2  -8 -18  111.08   16.82
  -2   8  18   98.20   14.25
   2   8 -18    0.48    0.27
   2  -8  18   92.53   13.91
  -2   8 -19   86.65    9.26
   2  -8  19  225.73   28.10
   2  -8  20  169.19   25.61
  -2   8 -21   25.06    4.84
   2   8 -21   26.08    5.05
  -2  -8 -21   19.49    3.05
  -2   8  21   17.65    5.18
  -2  -8 -21   25.38    3.59
  -2   8  21   28.15    3.65
   2   8  21   28.59    5.61
  -2  -8  21   14.02    3.99
   2  -8  21   20.77    3.98
  -2   8 -22   32.46    5.51
   2   8 -22   33.54    2.89
  -2  -8 -22   28.60    4.35
  -2   8  22   34.79    3.93
  -2  -8 -22   28.40    5.16
  -2   8  22   25.03    5.20
   2   8  22   34.56    6.61
  -2  -8  22   27.80    5.18
   2  -8  22   22.98    3.97
  -2   8 -23   -2.46    1.80
   2   8 -23    0.60    1.15
  -2  -8 -23    2.31    2.18
  -2  -8 -23    1.28    0.45
  -2   8  23   -1.48    1.88
   2   8  23   -0.25    2.18
  -2  -8  23    0.42    1.44
   2  -8  23    0.79    0.75
  -2   8 -24    2.01    1.50
   2   8 -24    2.24    0.83
  -2  -8 -24    0.85    1.99
  -2  -8 -24    2.62    1.22
  -2   8  24    1.88    1.08
   2   8  24    3.10    2.13
  -2  -8  24    0.85    1.06
   2  -8  24    5.32    2.01
  -2   8 -25   -0.86    1.69
   2   8 -25    1.11    0.69
  -2  -8 -25    3.68    1.88
  -2  -8 -25    1.50    1.35
  -2   8  25    0.46    1.05
   2   8  25    2.13    1.25
  -2  -8  25    0.66    1.86
   2  -8  25   -1.46    2.09
  -2   8 -26   -1.28    1.97
   2   8 -26    0.61    0.71
  -2  -8 -26    1.58    0.88
  -2  -8 -26    1.98    0.67
  -2   8  26    0.20    1.17
   2   8  26    0.49    1.39
  -2  -8  26    0.07    1.07
   2  -8  26    3.22    2.73
  -2   8 -27    1.09    1.36
   2   8 -27    2.12    0.81
  -2  -8 -27    0.94    0.90
  -2   8  27   17.74    9.58
   2   8  27    1.92    2.21
  -2  -8  27    1.71    1.77
   2  -8  27    1.15    1.43
   2  -9   0  574.58   11.04
  -2  -9   0  573.94   12.02
  -2   9   0  531.80   10.75
   2   9   0  561.77   12.77
   2  -9   1   71.56   12.56
   2  -9  -1   73.71    8.71
  -2  -9   1   79.25   11.15
  -2   9  -1   67.35   11.51
  -2  -9  -1   76.11   11.75
  -2   9   1   70.76    4.77
   2   9  -1   73.58    6.41
   2   9   1   73.69   14.50
   2  -9   2    6.03    1.85
   2  -9  -2    4.65    1.66
  -2  -9   2    7.63    3.45
  -2   9  -2    4.89    1.54
  -2  -9  -2    7.95    1.88
  -2   9   2    4.96    1.64
   2   9  -2    3.06    1.72
   2   9   2    4.00    0.97
  -2   9  -2    8.71    3.53
   2  -9   3    4.23    2.25
   2  -9  -3    3.54    1.27
  -2  -9   3    5.14    2.74
  -2   9  -3    3.41    2.30
  -2  -9  -3    2.51    1.50
  -2   9   3    3.99    2.17
   2   9  -3    4.81    1.84
   2   9   3    3.42    1.39
   2   9   3    3.41    1.20
  -2   9  -3    1.77    1.37
   2  -9   4   24.37    4.14
   2  -9  -4   22.17    3.99
  -2  -9   4   24.42    3.94
  -2   9  -4   24.07    4.30
  -2  -9  -4   25.87    6.35
  -2   9   4   23.66    5.49
   2   9  -4   23.13    3.35
   2   9   4   23.49    3.71
   2   9   4   24.78    3.07
  -2   9  -4   23.76    3.83
   2  -9   5  186.29    6.92
   2  -9  -5  175.49    6.55
  -2  -9   5  181.75    7.74
  -2   9  -5  182.91   14.60
  -2  -9  -5  178.54    6.66
  -2   9   5  177.82    7.25
   2   9  -5  171.14    6.62
   2   9   5  197.88   23.70
  -2   9   5  183.38   13.55
   2   9   5  176.74    4.10
  -2   9  -5  190.54    7.41
   2  -9   6    5.20    2.03
  -2  -9   6    1.98    1.47
   2  -9  -6    2.86    1.84
  -2   9  -6    4.22    2.02
  -2  -9  -6   -1.26    2.39
  -2   9   6    0.08    2.74
   2   9  -6    1.99    2.08
   2   9   6    5.43    2.78
  -2  -9  -6    1.51    0.64
  -2   9   6    3.33    0.85
   2   9   6    2.05    0.67
  -2   9  -6    3.11    2.40
   2  -9   7    6.08    2.71
  -2  -9   7    4.70    2.30
   2  -9  -7    5.60    1.78
  -2   9  -7   12.39    2.50
  -2  -9  -7   12.22    3.21
  -2   9   7    4.62    2.63
   2   9  -7   12.41    2.15
  -2  -9  -7    4.66    1.11
  -2   9   7    8.03    1.10
   2   9   7    7.52    2.43
  -2   9  -7    7.67    3.37
   2  -9   8    7.20    2.55
  -2  -9   8   11.76    3.08
  -2   9  -8   10.06    3.03
   2  -9  -8   13.47    3.66
  -2  -9  -8   10.61    3.17
   2   9  -8    6.47    1.28
  -2   9   8   14.18    2.77
   2   9   8    5.26    2.36
  -2  -9  -8   14.60    2.61
  -2   9   8    8.06    1.13
   2   9   8   12.75    2.18
  -2   9  -8    5.17    1.81
   2  -9   9    5.78    1.48
  -2  -9   9    1.95    0.82
  -2   9  -9    4.52    3.05
   2  -9  -9    9.06    3.16
   2   9  -9    8.33    2.39
  -2  -9  -9    0.83    1.42
  -2   9   9    4.80    2.09
   2   9   9    7.77    3.07
  -2  -9  -9    5.31    1.43
  -2   9   9    5.45    1.28
   2   9   9    3.95    2.26
  -2   9  -9    1.39    2.19
   2  -9  10   52.20    8.30
  -2  -9  10   47.86    8.64
  -2   9 -10   51.95    7.66
   2  -9 -10   54.92    7.81
   2   9 -10   50.86    4.62
  -2  -9 -10   55.28    9.75
  -2   9  10   42.95    4.47
   2   9  10   49.31    4.66
  -2  -9 -10   49.43    8.69
  -2   9  10   44.55    8.48
   2   9  10   53.05   10.68
  -2   9 -10   46.23    6.86
  -2  -9  10   46.57    4.33
   2  -9  11    5.31    2.39
  -2  -9  11    2.39    2.00
  -2   9 -11    2.29    0.99
   2  -9 -11    3.54    0.94
   2   9 -11    1.70    1.82
  -2  -9 -11   -2.15    2.34
  -2   9  11   -0.56    1.55
   2   9  11    1.43    1.39
  -2  -9 -11    0.97    0.58
  -2   9  11    0.90    0.53
   2   9  11    0.50    0.80
  -2   9 -11   -0.77    2.23
  -2  -9  11    4.63    1.59
   2  -9  12    1.24    1.12
  -2  -9  12    2.60    1.18
  -2   9 -12    1.59    1.45
   2  -9 -12    0.99    0.67
   2   9 -12   -0.49    1.56
  -2  -9 -12    2.19    1.49
  -2   9  12    2.68    1.32
   2   9  12   -1.54    2.39
  -2  -9 -12    0.49    0.40
  -2   9  12    1.08    0.76
  -2   9 -12   -0.63    2.19
   2   9  12   -0.25    1.57
  -2  -9  12    0.57    0.67
   2  -9  13  108.58   11.06
  -2  -9  13  114.04    9.18
  -2   9 -13  118.18   12.55
   2  -9 -13  105.52   17.88
   2   9 -13  104.61    7.65
  -2  -9 -13   96.92    6.34
  -2   9  13  100.36   14.71
   2   9  13   94.40   12.77
  -2  -9 -13  114.26    7.26
  -2   9  13  113.24    7.55
  -2   9 -13  106.68    6.64
   2   9  13  119.78   15.82
  -2  -9  13  108.24    8.75
   2  -9  14    3.01    1.68
  -2  -9  14    0.85    1.17
  -2   9 -14    1.95    2.31
   2  -9 -14    2.31    1.10
   2   9 -14    2.25    2.31
  -2  -9 -14    0.16    1.08
  -2   9  14   -1.63    2.18
   2   9  14    2.13    2.43
  -2  -9 -14    1.49    1.08
  -2   9  14    2.23    1.24
  -2   9 -14    2.07    1.82
   2   9  14    1.23    1.97
  -2  -9  14    1.56    1.34
   2  -9  15    3.37    1.52
  -2  -9  15    4.74    1.48
  -2   9 -15    5.92    2.30
   2  -9 -15    2.04    2.11
   2   9 -15    4.95    1.32
  -2  -9 -15    7.55    3.78
  -2   9  15    4.53    1.65
   2   9  15    4.31    2.50
  -2  -9 -15    3.46    1.10
  -2   9  15    4.58    1.28
  -2   9 -15    8.25    1.69
   2   9  15    8.08    2.32
  -2  -9  15    4.35    1.30
   2  -9  16   43.14    8.98
  -2  -9  16   43.78    8.10
   2  -9 -16   49.85   10.10
   2   9 -16   53.02    5.16
  -2  -9 -16   54.89    9.06
  -2   9  16   46.51    9.35
   2   9  16   42.02    4.42
  -2  -9 -16   49.57    9.10
  -2   9  16   55.04    7.96
  -2   9 -16   19.98    3.91
   2   9  16   52.78    4.82
  -2  -9  16   46.27    6.51
  -2  -9  18    3.50    1.29
  -2   9 -18    7.57    2.39
   2  -9 -18    1.93    0.98
  -2  -9 -18    5.34    1.75
  -2   9  18    1.65    1.91
  -2  -9 -18    8.41    2.66
  -2   9  18    4.11    1.63
  -2   9 -18    0.67    0.72
   2   9  18    2.16    1.87
  -2  -9  18    6.06    1.94
   2  -9  18    2.02    1.75
  -2   9 -20    6.14    2.07
   2   9 -20    1.63    0.72
  -2  -9 -20    4.13    1.27
  -2   9  20    6.48    2.25
  -2  -9 -20    3.31    1.00
  -2   9  20    3.02    1.26
   2   9  20    1.91    1.98
  -2  -9  20    4.87    1.97
   2  -9  20    3.22    2.01
  -2   9 -21   13.01    2.64
   2   9 -21   12.79    1.96
  -2  -9 -21    9.90    2.21
  -2   9  21   14.30    2.68
  -2  -9 -21   11.32    2.06
  -2   9  21    8.83    1.94
   2   9  21   11.24    2.10
  -2  -9  21   12.39    2.72
   2  -9  21   12.77    1.89
  -2   9 -22   47.31    9.10
   2   9 -22   54.52    4.20
  -2  -9 -22   46.00    9.05
  -2   9  22   32.58   10.20
  -2  -9 -22   45.72    9.78
  -2   9  22   45.64    5.28
   2   9  22   50.93    3.98
  -2  -9  22   44.44    6.37
   2  -9  22   44.27    5.58
  -2   9 -23    4.40    2.19
   2   9 -23    2.13    1.02
  -2  -9 -23    1.86    1.03
  -2   9  23    1.16    1.85
  -2  -9 -23    0.21    0.71
  -2   9  23    1.40    1.09
   2   9  23    3.33    1.07
  -2  -9  23    2.00    1.62
   2  -9  23   -1.83    1.97
  -2   9 -24    1.05    1.15
   2   9 -24   -1.25    1.10
  -2  -9 -24    2.77    1.28
  -2  -9 -24   -1.47    1.63
  -2   9  24   -1.39    1.87
   2   9  24    2.46    2.13
  -2  -9  24    1.05    1.42
   2  -9  24    2.49    1.45
  -2   9 -25    6.94    1.81
   2   9 -25    2.89    0.72
  -2  -9 -25   -1.15    1.63
  -2  -9 -25    3.03    1.22
  -2   9  25    2.29    1.40
   2   9  25    2.75    1.53
  -2  -9  25    2.81    2.16
   2  -9  25    0.77    1.21
  -2   9 -26    8.68    2.55
   2   9 -26   11.69    1.73
  -2  -9 -26   10.30    1.90
  -2   9  26   13.99    4.09
   2   9  26   12.11    2.84
  -2  -9  26    5.81    1.90
   2  -9  26   12.54    3.57
   2 -10   0   93.66   14.96
  -2 -10   0   87.48   17.12
  -2  10   0   97.88   16.31
   2  10   0   90.49    5.11
   2 -10   1   88.03   14.72
   2 -10  -1   95.53   15.42
  -2 -10   1  105.17    8.69
  -2 -10  -1  101.44    9.55
  -2  10  -1   98.32   16.80
  -2  10   1   98.99    9.94
   2  10  -1   94.16    7.01
   2  10   1   91.46   12.85
   2 -10   2  325.54    9.06
   2 -10  -2  317.75    9.17
  -2 -10   2  298.25    8.05
  -2  10  -2  292.72   10.88
  -2 -10  -2  315.42    8.87
  -2  10   2  306.55    9.32
   2  10  -2  306.98    8.30
   2  10   2  304.82    8.88
  -2  10  -2  332.18    9.96
   2 -10   3   13.55    3.54
   2 -10  -3    4.24    2.23
  -2 -10   3    4.66    2.58
  -2  10  -3    9.65    3.97
  -2 -10  -3    6.24    2.12
  -2  10   3    5.28    1.50
   2  10  -3    7.28    2.90
   2  10   3    7.91    3.29
  -2  10  -3    9.75    2.32
   2  10   3    4.54    0.83
   2 -10   4  233.64    8.00
   2 -10  -4  238.33    7.89
  -2 -10   4  216.87    7.13
  -2  10  -4  222.11    7.84
  -2 -10  -4  223.82    7.75
  -2  10   4  229.79    8.33
   2  10  -4  230.76   17.19
   2  10   4  210.84   16.62
   2  10   4  232.24    5.62
  -2  10  -4  236.82   12.88
   2 -10   5  299.91   28.83
   2 -10  -5  280.62    9.59
  -2 -10   5  282.90    9.60
  -2  10  -5  270.77    9.93
  -2 -10  -5  278.65   11.98
  -2  10   5  270.92   10.12
   2  10  -5  268.63   12.54
   2  10   5  268.37    9.70
  -2  10   5  279.64   19.59
   2  10   5  279.70    9.29
  -2  10  -5  293.84   15.06
   2 -10   6    7.03    2.95
  -2 -10   6    8.29    3.44
   2 -10  -6    4.92    2.84
  -2  10  -6    9.91    3.89
  -2 -10  -6    9.59    4.52
  -2  10   6    5.59    1.76
   2  10  -6    5.61    1.46
   2  10   6    9.49    3.01
  -2  10   6    3.93    1.61
   2  10   6    8.90    2.01
  -2  10  -6    8.74    3.02
   2 -10   7  232.38   21.02
  -2 -10   7  221.54    8.26
   2 -10  -7  211.03    9.00
  -2  10  -7  207.97    8.60
  -2 -10  -7  216.86    8.58
   2  10  -7  195.66    7.65
  -2  10   7  208.38    8.71
   2  10   7  206.80    8.62
  -2  10   7  229.09    7.56
   2  10   7  216.30    6.88
  -2  10  -7  218.14   14.43
   2 -10   8   58.41    7.41
  -2 -10   8   51.03   11.65
   2 -10  -8   54.50    8.17
  -2  10  -8   48.47    5.90
  -2 -10  -8   47.06    8.01
   2  10  -8   52.82    5.42
  -2  10   8   50.71   11.52
   2  10   8   55.03    5.43
  -2  10   8   57.97    7.83
   2  10   8   58.68    6.28
  -2  10  -8   52.82    8.42
   2 -10   9    1.49    0.90
  -2 -10   9   -0.55    2.35
   2 -10  -9    2.71    1.42
  -2  10  -9    3.10    2.30
  -2 -10  -9   -0.20    1.49
   2  10  -9    1.50    1.46
  -2  10   9    2.80    2.31
   2  10   9    2.18    2.11
  -2 -10  -9    4.30    1.05
  -2  10   9    4.32    1.69
   2  10   9    2.93    1.59
  -2  10  -9    6.34    2.77
   2 -10  10    9.12    2.41
  -2 -10  10   10.71    3.09
  -2  10 -10    8.66    2.00
   2 -10 -10   10.76    2.91
  -2 -10 -10    5.71    2.71
   2  10 -10    6.73    1.57
  -2  10  10   13.43    3.70
   2  10  10   11.35    3.68
  -2 -10 -10   10.85    2.02
  -2  10  10   12.70    2.18
   2  10  10   16.48    3.30
  -2  10 -10   13.27    2.83
   2 -10  11   98.82   10.25
  -2 -10  11   98.81    9.80
  -2  10 -11  111.17   12.66
   2 -10 -11   95.82    6.46
   2  10 -11   92.72    9.38
  -2 -10 -11   97.96    6.44
  -2  10  11  102.21   13.73
   2  10  11   86.04   14.98
  -2 -10 -11   99.82    6.78
  -2  10  11  106.53   10.14
   2  10  11  100.52    8.92
  -2  10 -11   94.61   14.87
   2 -10  12   64.39   11.92
  -2 -10  12   64.00   13.01
  -2  10 -12   71.61   14.20
   2  10 -12   67.72    4.64
  -2 -10 -12   65.88    7.95
  -2  10  12   61.62   12.19
   2  10  12   59.15   12.60
  -2 -10 -12   80.32    7.18
  -2  10  12   66.94   10.75
  -2  10 -12   47.27    7.45
   2  10  12   72.25   11.49
   2 -10  13   24.61    3.81
  -2 -10  13   24.30    4.48
  -2  10 -13   18.95    3.31
   2 -10 -13   25.21    4.36
   2  10 -13   27.62    5.03
  -2 -10 -13   29.10    5.48
  -2  10  13   22.06    5.92
   2  10  13   19.70    3.78
  -2 -10 -13   24.17    3.69
  -2  10  13   24.76    4.77
   2  10  13   27.40    3.91
  -2 -10  13   24.99    3.05
   2 -10  14    2.45    2.02
  -2 -10  14    2.03    1.12
  -2  10 -14    4.01    1.32
   2 -10 -14    3.49    1.05
   2  10 -14    1.94    0.93
  -2 -10 -14    7.36    2.55
  -2  10  14    6.18    3.20
   2  10  14    5.16    2.98
  -2 -10 -14    4.31    1.52
  -2  10  14    2.57    0.99
  -2  10 -14   -1.55    1.38
   2  10  14   -1.14    1.54
  -2 -10  14    1.48    0.64
   2 -10  15  158.32   20.48
  -2 -10 -15  167.91   25.81
  -2  10  15  146.33   25.06
   2  10  15  132.81   26.40
   2 -10  16    2.75    1.94
  -2 -10  16    5.24    1.82
  -2  10 -16    6.12    2.14
   2 -10 -16   10.96    2.68
   2  10 -16    5.61    2.12
  -2 -10 -16    6.27    3.34
  -2  10  16    6.21    2.28
   2  10  16   -2.51    2.34
  -2 -10 -16    3.55    1.40
  -2  10  16    1.97    0.71
   2  10  16    5.46    1.91
  -2 -10  16    1.79    0.68
   2 -10  17   23.41    6.03
  -2 -10  17   24.92    4.27
  -2  10 -17   21.03    3.84
   2  10 -17   25.64    3.37
  -2 -10 -17   25.69    4.42
  -2  10  17   19.71    3.63
   2  10  17   31.77    4.14
  -2 -10 -17   23.80    4.97
  -2  10  17   28.86    3.96
   2  10  17   20.51    3.56
  -2 -10  17   23.28    3.59
  -2 -10 -18  183.48   30.38
  -2  10  18  159.65   26.14
  -2 -10  19    0.77    0.59
  -2  10 -19    1.99    1.47
   2  10 -19    2.65    1.08
  -2 -10 -19    0.94    1.45
  -2  10  19    0.49    1.94
  -2 -10 -19    0.60    0.60
  -2  10  19    2.43    1.00
   2  10  19    1.31    0.89
  -2 -10  19    2.68    1.53
  -2  10 -20   40.24    4.42
   2  10 -20   35.51    6.13
  -2 -10 -20   42.02    6.22
  -2  10  20   27.51    6.41
  -2 -10 -20   36.62    6.91
  -2  10  20   44.64    7.92
   2  10  20   46.69    4.50
  -2 -10  20   37.15    5.02
   2 -10  20   35.67    6.19
  -2  10 -21    3.21    1.36
   2  10 -21    2.42    1.42
  -2 -10 -21    3.55    2.99
  -2  10  21    2.89    1.88
  -2 -10 -21    4.14    0.94
  -2  10  21    2.69    1.34
   2  10  21    2.46    2.04
  -2 -10  21    1.04    0.80
   2 -10  21    4.39    1.58
  -2  10 -22    6.51    2.26
   2  10 -22   10.25    1.80
  -2 -10 -22   11.04    2.47
  -2  10  22    5.69    2.12
  -2 -10 -22    9.60    1.82
  -2  10  22   10.44    2.30
   2  10  22   11.04    2.31
  -2 -10  22    8.14    1.96
   2 -10  22    8.24    2.49
  -2  10 -23    4.82    1.76
   2  10 -23    2.12    1.56
  -2 -10 -23    0.20    2.02
  -2  10  23    1.88    1.88
  -2 -10 -23    5.23    1.38
  -2  10  23    5.20    2.01
   2  10  23    3.58    1.87
  -2 -10  23    3.15    1.55
   2 -10  23    3.73    1.73
  -2  10 -24   52.68    4.48
   2  10 -24   48.40    8.45
  -2  10  24   31.80   10.27
  -2 -10 -24   41.91    9.85
  -2  10  24   39.75   11.00
   2  10  24   49.49    5.67
  -2 -10  24   39.32    7.78
   2 -10  24   41.73    8.16
  -2  10 -25    5.63    2.27
   2  10 -25    1.46    1.20
  -2 -10 -25    3.03    1.28
  -2  10  25    3.88    2.27
   2  10  25    3.42    2.71
  -2 -10  25    4.70    2.24
   2 -10  25    1.87    1.26
   2 -11   0   42.31   10.40
  -2 -11   0   48.79   10.92
  -2  11   0   50.50   11.76
   2  11   0   50.62    9.33
   2 -11   1  253.20   11.44
   2 -11  -1  238.96   16.00
  -2 -11   1  271.88   11.79
  -2 -11  -1  279.58   12.35
  -2  11  -1  258.91   11.89
  -2  11   1  269.43   12.24
   2  11  -1  272.50   12.18
   2  11   1  283.85   28.69
  -2  11  -1  290.88   18.79
   2 -11   2   -2.99    3.13
   2 -11  -2   -3.40    3.10
  -2 -11   2    0.96    1.42
  -2 -11  -2    1.34    2.74
  -2  11  -2    1.60    1.26
  -2  11   2   -2.55    2.88
   2  11  -2   -1.01    2.22
   2  11   2   -1.47    2.50
  -2  11  -2    5.28    2.26
   2 -11   3  134.64   14.11
   2 -11  -3  125.38   14.05
  -2 -11   3  140.73   14.62
  -2 -11  -3  163.25   16.42
  -2  11  -3  146.87   16.75
  -2  11   3  141.82    8.08
   2  11  -3  139.15    7.46
   2  11   3  142.51   13.30
  -2  11  -3  137.70   18.08
   2 -11   4    0.95    1.35
   2 -11  -4   -2.01    2.78
  -2 -11   4   -1.40    2.36
  -2  11  -4    2.38    1.20
  -2 -11  -4    4.42    1.42
  -2  11   4    1.28    1.17
   2  11  -4    0.61    1.87
   2  11   4    1.22    1.31
  -2  11   4    1.97    1.03
  -2  11  -4    8.22    2.28
   2  11   4    1.42    0.55
   2 -11   5   10.90    2.97
   2 -11  -5    4.20    1.55
  -2 -11   5    1.96    1.81
  -2  11  -5    5.89    2.28
  -2 -11  -5    5.62    2.09
  -2  11   5    5.28    2.28
   2  11  -5   12.43    2.59
   2  11   5    6.82    2.44
  -2  11   5    8.03    1.51
   2  11   5    7.14    1.61
  -2  11  -5   11.66    3.02
   2 -11   6   22.77    5.50
  -2 -11   6   23.96    3.74
   2 -11  -6   22.21    4.70
  -2  11  -6   27.89    5.41
  -2 -11  -6   22.66    3.93
  -2  11   6   20.34    4.96
   2  11  -6   21.35    4.16
   2  11   6   20.17    3.02
  -2  11   6   26.53    5.44
   2  11   6   22.49    3.28
  -2  11  -6   22.31    4.03
   2 -11   7    9.27    2.14
  -2 -11   7    8.78    2.67
   2 -11  -7   10.39    2.50
  -2  11  -7    8.32    2.64
  -2 -11  -7    8.47    1.92
   2  11  -7    9.42    3.02
  -2  11   7    8.44    2.78
   2  11   7   11.47    2.93
  -2  11   7   12.45    2.53
   2  11   7    6.03    1.54
  -2  11  -7   11.81    2.38
   2 -11   8   48.09   10.59
  -2 -11   8   44.56    4.89
   2 -11  -8   47.13    9.31
  -2  11  -8   44.78    8.56
  -2 -11  -8   48.21   10.89
   2  11  -8   46.09    3.81
  -2  11   8   37.52    9.99
   2  11   8   43.02    9.42
  -2  11   8   48.95    9.62
   2  11   8   52.79    6.56
  -2  11  -8   27.11    5.05
   2 -11   9    7.06    2.22
  -2 -11   9    5.66    2.63
   2 -11  -9    3.45    1.11
  -2  11  -9    4.91    1.39
  -2 -11  -9    4.75    1.25
   2  11  -9    4.75    1.43
  -2  11   9    4.49    3.08
   2  11   9   -2.05    2.08
  -2  11   9    1.89    1.10
  -2  11  -9   -3.03    1.57
   2 -11  10   -0.90    2.29
  -2 -11  10    1.00    0.62
   2 -11 -10   -0.46    2.06
  -2  11 -10   -0.94    2.11
  -2 -11 -10    3.30    2.66
   2  11 -10   -1.35    1.59
  -2  11  10    2.94    1.83
   2  11  10    1.34    1.75
  -2  11  10    1.53    1.10
  -2  11 -10   -3.00    1.53
   2  11  10    1.35    0.58
   2 -11  11    4.69    2.27
  -2 -11  11    1.08    1.14
   2 -11 -11    4.30    1.83
  -2  11 -11    4.37    2.21
  -2 -11 -11    4.90    2.86
   2  11 -11    2.66    1.24
  -2  11  11    4.12    3.11
   2  11  11    1.90    2.33
  -2  11  11    5.93    1.59
  -2  11 -11   -0.23    1.15
   2  11  11    1.24    0.55
   2 -11  12   20.31    5.02
  -2 -11  12   22.37    6.51
   2 -11 -12   26.12    3.93
  -2  11 -12   24.48    4.24
  -2 -11 -12   24.48    4.24
   2  11 -12   24.21    4.77
  -2  11  12   22.00    5.50
   2  11  12   22.39    5.50
  -2  11  12   26.45    4.22
  -2  11 -12    0.52    0.89
   2  11  12   23.34    5.40
   2 -11  13   18.48    3.67
  -2 -11  13   17.98    4.42
  -2  11 -13   18.86    3.06
   2 -11 -13   17.22    4.60
  -2 -11 -13   14.37    3.11
   2  11 -13   18.19    2.54
  -2  11  13   13.14    3.33
   2  11  13   20.19    3.64
  -2 -11 -13   17.21    4.08
  -2  11  13   20.09    2.44
   2  11  13   22.26    3.76
   2 -11  14   -0.11    2.37
  -2 -11  14    0.13    1.08
  -2  11 -14    2.58    1.36
   2 -11 -14    1.87    1.93
  -2 -11 -14    5.63    2.88
   2  11 -14    0.60    1.53
  -2  11  14   -0.24    1.95
   2  11  14   -0.93    2.08
  -2 -11 -14    0.41    0.68
  -2  11  14   -0.66    1.44
   2  11  14    2.93    1.27
   2 -11  15    5.70    1.73
  -2 -11  15    3.72    1.36
  -2  11 -15    4.04    1.51
   2 -11 -15    7.40    2.68
   2  11 -15    3.36    2.17
  -2 -11 -15    9.71    2.89
  -2  11  15    5.03    1.64
   2  11  15    4.50    3.20
  -2 -11 -15    4.38    1.57
  -2  11  15    3.43    1.84
   2  11  15    0.67    0.98
   2 -11  16   -1.66    2.12
  -2 -11  16    3.61    1.00
  -2  11 -16    2.12    1.25
   2 -11 -16    2.26    0.97
   2  11 -16    3.55    0.91
  -2 -11 -16    0.57    3.36
  -2  11  16    3.97    2.05
   2  11  16    1.18    2.16
  -2 -11 -16    1.85    0.77
  -2  11  16    4.12    1.57
   2  11  16    5.57    1.45
  -2 -11  16    1.26    0.85
   2 -11  17    5.71    1.61
  -2 -11  17    8.77    2.58
  -2  11 -17    5.67    1.02
   2 -11 -17   -1.04    1.45
   2  11 -17    9.25    1.71
  -2 -11 -17    7.21    1.57
  -2  11  17    8.05    2.78
   2  11  17    9.61    2.84
  -2 -11 -17    6.96    1.45
  -2  11  17    8.55    1.45
   2  11  17    6.86    1.64
  -2 -11  17    2.67    0.74
  -2 -11  18   76.57   14.51
  -2  11 -18   87.54    5.33
   2  11 -18   89.92    4.77
  -2 -11 -18   91.72    9.33
  -2  11  18   84.59    5.56
   2  11  18   80.42    5.91
  -2 -11 -18   72.53    9.09
  -2  11  18   89.02   15.26
   2  11  18   89.69    8.43
  -2 -11  18   78.05   10.29
  -2 -11  19   27.03    6.92
  -2  11 -19   40.63    4.50
   2  11 -19   36.29    3.80
  -2 -11 -19   31.52    4.77
  -2  11  19   30.90    7.10
  -2 -11 -19   33.29    8.17
  -2  11  19   39.51    7.00
   2  11  19   34.57    7.00
  -2 -11  19   36.48    6.21
  -2 -11  20    2.32    1.28
  -2  11 -20   10.16    2.50
   2  11 -20    7.45    2.52
  -2 -11 -20    4.06    2.45
  -2  11  20    3.43    1.68
  -2 -11 -20    5.83    1.24
  -2  11  20    7.45    1.38
   2  11  20    7.38    1.97
  -2 -11  20    6.70    1.56
  -2  11 -21   -0.14    1.92
   2  11 -21    0.00    1.50
  -2  11  21    0.30    2.06
  -2 -11 -21    1.40    0.89
  -2  11  21    1.34    1.84
   2  11  21    0.87    1.13
  -2 -11  21    2.54    1.15
  -2  11 -22    2.85    1.13
   2  11 -22    4.92    2.26
  -2  11  22    7.01    1.66
  -2 -11 -22    4.53    0.90
  -2  11  22    4.75    2.09
   2  11  22    4.90    1.74
  -2 -11  22    2.57    0.71
  -2  11 -23   68.87   10.83
   2  11 -23   80.96    5.78
  -2  11  23   70.46    7.86
  -2 -11 -23   65.18   15.12
  -2  11  23   81.47   12.09
   2  11  23   88.15    8.14
  -2 -11  23   65.87   12.37
   2 -12   0   55.99    9.18
  -2 -12   0   58.07    7.40
  -2  12   0   54.26    8.15
  -2  12   0    3.88    2.14
   2 -12   1  108.15   21.83
   2 -12  -1  112.00   14.23
  -2 -12   1  111.41   11.83
  -2 -12  -1  107.36    6.82
  -2  12  -1   96.13   18.84
  -2  12   1   78.16   18.15
   2  12   1  100.47   16.17
   2 -12   2  143.94   21.12
   2 -12  -2  155.78   18.11
  -2 -12   2  143.87   17.90
  -2 -12  -2  132.36   24.84
  -2  12  -2  141.53   16.92
  -2  12   2  135.28    8.14
   2  12   2  142.25   20.35
  -2  12   2  150.77   12.65
   2 -12   3    5.60    1.84
   2 -12  -3    4.45    2.55
  -2 -12   3    2.88    1.93
  -2 -12  -3    1.10    2.23
  -2  12  -3    1.91    1.03
  -2  12   3   -1.48    2.31
   2  12  -3    4.06    1.75
   2  12   3    2.89    1.33
  -2  12   3    2.19    0.82
  -2  12  -3   -0.95    1.63
   2 -12   4   12.04    2.63
   2 -12  -4   10.26    2.64
  -2 -12   4   17.47    3.30
  -2 -12  -4   11.84    3.05
  -2  12  -4   14.61    2.96
  -2  12   4    9.89    3.48
   2  12  -4   11.79    2.01
   2  12   4   12.46    2.61
  -2  12   4   12.56    2.46
  -2  12  -4   -0.02    1.27
   2 -12   5   13.59    2.16
   2 -12  -5   16.23    3.30
  -2 -12   5   10.70    3.63
  -2 -12  -5   14.09    2.00
  -2  12  -5   12.69    2.33
  -2  12   5    8.11    2.48
   2  12  -5   11.98    2.91
   2  12   5    8.32    2.27
  -2  12   5   16.62    3.15
   2  12   5   11.94    1.48
   2 -12   6    2.87    1.26
  -2 -12   6   -0.16    2.22
   2 -12  -6    0.06    2.25
  -2  12  -6    2.37    1.60
  -2 -12  -6    2.04    1.62
  -2  12   6    4.04    3.08
   2  12  -6    0.18    1.88
   2  12   6    3.08    1.36
  -2  12   6    3.76    1.31
  -2  12  -6   -0.41    0.88
   2  12   6    0.19    0.55
   2 -12   7   28.10    4.15
  -2 -12   7   24.91    6.50
   2 -12  -7   40.24    5.62
  -2  12  -7   32.99    7.78
  -2 -12  -7   28.66    6.68
   2  12  -7   32.94    5.63
  -2  12   7   32.54    5.28
   2  12   7   25.01    3.88
  -2  12   7   29.54    5.13
  -2  12  -7    0.02    0.59
   2  12   7   34.76    4.73
   2 -12   8   30.11    6.70
  -2 -12   8   33.51    7.74
   2 -12  -8   30.62    4.99
  -2  12  -8   34.68    6.07
  -2 -12  -8   38.08    7.44
   2  12  -8   25.05    4.80
  -2  12   8   27.38    7.13
   2  12   8   25.48    5.34
  -2  12   8   29.74    5.61
   2  12   8   34.92    3.31
   2 -12   9    4.35    2.07
  -2 -12   9    4.07    1.35
   2 -12  -9   -1.03    2.03
  -2  12  -9    3.95    2.53
  -2 -12  -9    5.00    2.68
   2  12  -9    1.20    1.13
  -2  12   9    2.11    1.41
   2  12   9    1.27    2.28
  -2  12   9    2.95    1.06
   2  12   9    0.32    0.92
   2 -12  10   43.77    9.17
  -2 -12  10   33.43    6.87
   2 -12 -10   33.74    7.37
  -2  12 -10   37.66    8.94
  -2 -12 -10   47.84    5.80
   2  12 -10   44.15    4.76
  -2  12  10   45.16    4.75
   2  12  10   40.89    4.45
  -2  12  10   43.35    6.75
   2  12  10   44.32    3.31
   2 -12  11    7.17    2.28
  -2 -12  11    7.92    1.67
   2 -12 -11    5.02    2.55
  -2  12 -11    4.78    1.51
  -2 -12 -11    7.16    2.18
   2  12 -11    6.80    1.67
  -2  12  11    3.50    2.26
   2  12  11    5.18    2.67
  -2  12  11    5.48    1.98
   2  12  11    2.08    1.67
   2 -12  12    6.80    2.16
  -2 -12  12   17.53    3.51
   2 -12 -12   18.22    4.14
  -2  12 -12   17.81    3.04
  -2 -12 -12   12.90    2.81
   2  12 -12   16.18    3.03
  -2  12  12   15.10    3.52
   2  12  12   12.82    3.51
  -2  12  12   20.00    2.99
   2  12  12   18.57    3.11
   2 -12  13    3.00    2.29
  -2 -12  13    1.64    0.95
   2 -12 -13    1.56    1.46
  -2  12 -13    1.19    2.20
  -2 -12 -13    2.53    1.74
   2  12 -13    1.34    0.70
  -2  12  13    1.85    1.98
   2  12  13    1.99    0.99
  -2  12  13    1.30    0.81
   2  12  13    3.19    1.04
   2 -12  14   -0.08    2.49
  -2 -12  14    0.34    1.10
   2 -12 -14    1.37    1.32
  -2  12 -14    1.45    2.07
  -2 -12 -14   -2.11    2.11
   2  12 -14   -0.49    1.58
  -2  12  14   -0.11    2.22
   2  12  14    2.68    1.23
  -2  12  14    2.02    0.69
   2  12  14    1.12    0.34
   2 -12  15    3.22    1.82
  -2 -12  15    3.08    1.02
   2 -12 -15    0.65    1.72
  -2  12 -15   -0.11    1.88
  -2 -12 -15    6.34    3.33
   2  12 -15    1.79    0.88
  -2  12  15    2.61    1.99
   2  12  15    1.39    1.35
  -2  12  15    2.06    0.81
   2  12  15    2.24    1.39
   2 -12  16    2.08    0.79
  -2 -12  16    1.83    0.87
  -2  12 -16    1.23    1.54
   2 -12 -16   -0.59    1.61
  -2 -12 -16   -0.76    2.52
   2  12 -16    2.79    1.62
  -2  12  16    1.95    1.69
   2  12  16   -0.12    2.31
  -2  12  16    0.23    0.99
   2  12  16   -1.00    1.31
   2 -12  17    2.12    1.03
  -2 -12  17    2.51    1.03
  -2  12 -17    0.54    1.69
   2 -12 -17   -0.52    1.38
  -2 -12 -17    2.35    1.45
   2  12 -17   -0.54    1.57
  -2  12  17    3.25    2.02
   2  12  17    3.35    1.57
  -2  12  17    3.73    1.72
   2  12  17    3.75    1.44
   2 -12  18   -1.80    2.11
  -2 -12  18    0.07    1.16
  -2  12 -18    0.83    1.90
  -2 -12 -18    3.81    1.66
   2  12 -18   -1.21    1.70
  -2  12  18    3.63    2.29
   2  12  18    4.62    2.87
  -2  12  18    5.13    1.45
   2  12  18   -0.52    1.70
  -2 -12  19    6.59    2.14
  -2  12 -19   11.17    3.06
   2  12 -19   10.81    2.19
  -2  12  19   10.09    2.91
   2  12  19    6.73    1.85
  -2  12  19   11.22    2.62
   2  12  19   13.84    2.90
  -2 -12  19    9.56    1.87
  -2 -12  20   16.41    4.81
  -2  12 -20   17.92    3.28
   2  12 -20   20.42    4.52
  -2  12  20   19.95    4.93
  -2  12  20   23.17    4.56
   2  12  20   24.52    5.42
  -2 -12  20   23.39    4.20
  -2 -12  21    5.54    1.09
  -2  12 -21    6.08    2.21
   2  12 -21    5.05    1.79
  -2  12  21    3.31    1.66
  -2  12  21    8.35    2.06
   2  12  21    5.69    1.54
  -2 -12  21    3.62    1.72
   2 -13   0    1.40    1.08
  -2 -13   0    0.32    2.21
  -2  13   0   -2.60    2.08
   2  13   0    4.28    2.29
   2 -13   1   12.43    3.77
   2 -13  -1   13.47    3.21
  -2 -13   1   12.37    3.31
  -2 -13  -1   14.86    3.24
  -2  13  -1   13.61    3.39
  -2  13   1   10.80    3.68
   2  13  -1   14.34    2.93
   2  13   1   14.70    3.17
  -2  13   1   14.36    3.24
   2 -13   2   39.07    5.50
   2 -13  -2   40.92    8.28
  -2 -13   2   39.88    9.53
  -2 -13  -2   38.72    9.33
  -2  13  -2   31.88    7.85
  -2  13   2   43.41    7.56
   2  13  -2   42.68    4.72
   2  13   2   39.58    4.74
  -2  13   2   40.41    7.01
   2 -13   3   45.40    8.28
   2 -13  -3   38.21    4.31
  -2 -13   3   40.55    8.56
  -2 -13  -3   41.92    7.79
  -2  13  -3   36.18    7.43
  -2  13   3   36.62   10.73
   2  13  -3   39.07    4.07
   2  13   3   29.00    9.43
  -2  13   3   40.41    7.65
   2 -13   4    0.14    0.90
   2 -13  -4    3.48    1.62
  -2 -13   4    0.88    1.03
  -2 -13  -4   -0.32    2.29
  -2  13  -4    2.21    1.69
  -2  13   4    1.34    1.39
   2  13  -4   -0.96    1.80
   2  13   4    4.54    2.43
  -2  13   4   -0.07    1.04
   2 -13   5   18.19    4.38
   2 -13  -5   16.88    3.05
  -2 -13   5   17.72    3.16
  -2 -13  -5   12.11    2.73
  -2  13  -5   16.10    3.33
  -2  13   5   15.78    3.99
   2  13  -5   19.57    3.10
   2  13   5   19.75    4.18
  -2  13   5   17.59    3.09
   2 -13   6    5.57    1.44
  -2 -13   6    0.52    1.30
   2 -13  -6    0.58    2.19
  -2 -13  -6    2.13    1.32
  -2  13  -6    4.50    1.81
  -2  13   6   -0.58    2.08
   2  13  -6    0.24    1.76
   2  13   6    1.18    2.31
  -2  13   6    1.32    0.82
   2  13   6   -0.35    0.37
   2 -13   7   90.41   16.49
  -2 -13   7   90.97    5.55
   2 -13  -7   90.57   15.69
  -2 -13  -7   81.26   14.49
  -2  13  -7   81.69   11.89
  -2  13   7   91.70   12.25
   2  13  -7   90.63    5.34
   2  13   7   86.49   11.28
  -2  13   7   86.47   14.59
   2  13   7   91.17    9.37
   2 -13   8    3.50    1.44
  -2 -13   8    6.81    2.81
   2 -13  -8    2.55    1.30
  -2 -13  -8    7.91    3.66
  -2  13  -8    2.65    2.18
   2  13  -8   -0.50    1.83
  -2  13   8    0.84    2.02
   2  13   8    4.03    2.94
  -2  13   8    7.54    1.41
   2  13   8    2.15    0.90
   2 -13   9   36.07    4.18
  -2 -13   9   30.16    6.35
   2 -13  -9   41.96    6.38
  -2  13  -9   27.67    3.65
  -2 -13  -9   37.69    4.82
   2  13  -9   33.24    8.69
  -2  13   9   28.04    6.27
   2  13   9   32.10    8.41
  -2  13   9   34.99    5.46
   2  13   9   33.90    4.63
   2 -13  10   11.26    2.30
  -2 -13  10    6.60    2.65
   2 -13 -10   11.86    2.15
  -2  13 -10   10.89    2.57
  -2 -13 -10    8.49    1.98
   2  13 -10    8.52    2.55
  -2  13  10    6.26    2.18
   2  13  10    9.39    2.52
  -2  13  10    7.11    1.66
   2  13  10   11.02    1.61
   2 -13  11    0.76    1.34
  -2 -13  11    0.74    1.41
   2 -13 -11    1.02    1.11
  -2  13 -11    1.17    1.31
  -2 -13 -11    0.37    2.35
   2  13 -11   -0.95    1.73
  -2  13  11    2.93    2.10
   2  13  11   -0.43    2.24
  -2  13  11    1.37    0.65
   2  13  11    1.65    1.05
   2 -13  12    1.49    1.12
  -2 -13  12   -0.88    1.88
   2 -13 -12    3.39    1.60
  -2  13 -12    1.22    1.36
  -2 -13 -12    2.59    2.53
   2  13 -12    0.54    1.87
  -2  13  12   -1.77    1.92
   2  13  12    4.69    3.10
  -2  13  12   -1.12    1.34
   2  13  12    0.82    1.04
   2 -13  13    4.47    1.41
  -2 -13  13    3.69    1.64
   2 -13 -13    5.21    2.02
  -2  13 -13    1.94    2.19
  -2 -13 -13    6.22    1.55
   2  13 -13    8.39    2.79
  -2  13  13    6.53    3.28
   2  13  13    2.84    1.25
  -2  13  13    3.30    1.38
   2  13  13   11.50    2.08
   2 -13  14    5.63    1.27
  -2 -13  14   11.19    2.20
   2 -13 -14    3.24    1.92
  -2  13 -14    5.24    1.64
  -2 -13 -14    7.23    2.03
   2  13 -14   11.81    2.39
  -2  13  14   10.14    3.04
   2  13  14   13.30    3.86
  -2  13  14    7.57    1.39
   2  13  14   10.05    2.07
   2 -13  15   51.25   10.87
  -2 -13  15   37.00    8.21
  -2  13 -15   40.23   10.40
  -2 -13 -15   41.62   10.07
   2  13 -15   44.44    7.17
  -2  13  15   28.90    9.30
   2  13  15   31.05    8.92
  -2  13  15   46.55    7.88
   2 -13  16   -2.16    2.09
  -2 -13  16    2.58    0.89
   2 -13 -16    0.37    0.85
  -2  13 -16   -2.41    1.70
   2  13 -16   -1.71    1.83
  -2  13  16   -2.11    2.18
   2  13  16    0.76    2.66
  -2  13  16    2.37    1.41
   2  13  16    1.40    1.08
   2 -13  17    2.67    1.46
  -2 -13  17    6.11    1.40
  -2  13 -17    7.12    2.44
   2  13 -17    3.24    1.61
  -2  13  17    6.18    2.37
   2  13  17    5.80    1.98
  -2  13  17    0.47    0.96
   2  13  17    5.57    1.64
   2 -13  18   13.10    2.67
  -2 -13  18   10.31    2.16
  -2  13 -18   13.81    4.03
   2  13 -18   14.45    2.63
  -2  13  18   12.13    4.49
   2  13  18    8.89    3.40
  -2  13  18    6.37    1.89
   2  13  18   13.92    3.03
  -2 -13  19    3.68    1.12
  -2  13 -19    4.56    2.90
   2  13 -19    1.24    0.96
  -2  13  19    1.20    1.61
  -2  13  19    4.64    2.36
   2  13  19    1.64    1.17
   2 -14   0   67.23   12.64
  -2 -14   0   52.37   12.54
  -2  14   0   47.41    6.01
   2  14   0   52.87    8.55
  -2  14   0   54.45   10.82
   2 -14   1   28.53    5.95
   2 -14  -1   27.46    6.90
  -2 -14   1   25.87    5.51
  -2 -14  -1   29.60    6.29
  -2  14  -1   27.92    4.73
  -2  14   1   22.55    4.24
   2  14  -1   32.63    4.31
   2  14   1   26.99    4.04
  -2  14  -1   24.74    4.33
  -2  14   1   24.56    5.00
   2 -14   2  267.14    9.21
   2 -14  -2  281.44    9.42
  -2 -14   2  266.42    8.97
  -2 -14  -2  256.27   26.94
  -2  14  -2  269.22    9.98
  -2  14   2  244.94   15.63
   2  14  -2  240.74   16.15
   2  14   2  244.91   22.17
  -2  14   2  266.77    7.12
   2 -14   3   21.25    4.13
   2 -14  -3   18.01    2.77
  -2 -14   3   15.70    3.72
  -2 -14  -3   13.70    4.21
  -2  14  -3   17.16    3.74
  -2  14   3   17.19    4.23
   2  14  -3   17.69    3.07
   2  14   3   13.52    3.81
  -2  14   3   18.00    3.14
   2 -14   4   11.89    2.12
   2 -14  -4    6.24    3.25
  -2 -14   4    3.47    1.78
  -2 -14  -4    7.20    2.96
  -2  14  -4    0.84    2.23
  -2  14   4    7.01    2.71
   2  14  -4    5.08    2.15
   2  14   4    3.00    2.35
  -2  14   4    3.10    0.86
   2 -14   5   -1.32    2.35
   2 -14  -5   -2.58    2.16
  -2 -14   5    0.11    2.08
  -2 -14  -5    7.27    2.17
  -2  14  -5    2.78    1.53
  -2  14   5   -0.03    2.12
   2  14   5    1.08    0.92
  -2  14   5   -0.56    0.96
   2 -14   6    6.72    1.71
  -2 -14   6    6.56    1.91
   2 -14  -6    4.19    2.30
  -2 -14  -6    6.60    1.78
  -2  14  -6    0.78    0.61
  -2  14   6    8.28    2.61
   2  14  -6    5.41    2.26
   2  14   6    4.62    2.02
  -2  14   6    6.63    1.15
   2 -14   7    3.23    1.29
  -2 -14   7    2.21    1.60
   2 -14  -7    2.95    1.55
  -2 -14  -7   -2.01    2.34
  -2  14  -7    1.58    1.16
  -2  14   7   -0.36    2.21
   2  14  -7   -0.30    1.90
   2  14   7   -1.18    2.08
  -2  14   7   -0.88    1.07
   2  14   7    0.17    0.50
   2 -14   8   39.01    8.64
  -2 -14   8   41.43    9.63
   2 -14  -8   40.32    9.44
  -2 -14  -8   50.32    4.67
  -2  14  -8   40.74    6.03
   2  14  -8   37.88    8.97
  -2  14   8   41.45    7.11
   2  14   8   29.48    6.54
  -2  14   8   38.84    7.40
   2  14   8   38.02    6.13
   2 -14   9   23.76    4.77
  -2 -14   9   25.20    4.18
   2 -14  -9   29.73    7.28
  -2 -14  -9   27.45    4.17
  -2  14  -9   23.78    5.46
   2  14  -9   25.21    4.10
  -2  14   9   23.40    3.87
   2  14   9   18.85    5.18
  -2  14   9   26.51    4.02
   2  14   9   25.99    3.84
   2 -14  10    0.13    0.85
  -2 -14  10   -2.20    2.12
   2 -14 -10   -0.35    1.76
  -2 -14 -10    0.94    1.08
  -2  14 -10   -0.66    2.10
   2  14 -10    0.14    0.98
  -2  14  10   -3.68    2.38
   2  14  10    2.11    2.33
  -2  14  10    0.61    0.67
   2  14  10    0.04    0.55
   2 -14  11    4.05    1.14
  -2 -14  11    4.05    1.57
   2 -14 -11    1.09    0.98
  -2 -14 -11   -0.13    1.32
  -2  14 -11    0.15    2.00
   2  14 -11    2.93    1.40
  -2  14  11    2.36    2.49
   2  14  11    1.84    2.47
  -2  14  11    0.14    0.69
   2  14  11    1.31    1.16
   2 -14  12   17.98    3.12
  -2 -14  12   20.25    4.17
   2 -14 -12   23.00    3.64
  -2  14 -12   15.30    3.92
   2  14 -12   15.01    2.52
  -2  14  12   14.22    3.96
   2  14  12   11.62    3.15
  -2  14  12   24.08    3.84
   2  14  12   20.81    2.75
   2 -14  13   -0.28    2.05
  -2 -14  13    2.46    1.36
   2 -14 -13   -0.09    1.97
  -2  14 -13    1.70    1.21
   2  14 -13    1.94    2.07
  -2  14  13    1.25    2.60
   2  14  13    0.16    1.87
  -2  14  13    1.91    1.02
   2  14  13    1.47    1.32
  -2 -14  14   41.95    8.61
  -2  14 -14   44.78    4.56
   2  14 -14   48.11    4.82
  -2  14  14   32.76   13.16
   2  14  14   49.98    9.59
  -2  14  14   48.70    8.76
   2  14  14   48.57    4.30
  -2 -14  15    3.41    1.57
  -2  14 -15    3.35    2.35
  -2  14  15    3.22    1.93
   2  14  15    3.51    3.31
  -2  14  15    2.90    1.43
   2  14  15    1.64    1.86
  -2 -14  16    1.75    0.83
  -2  14 -16    0.16    1.08
   2  14 -16    0.25    1.11
  -2  14  16    2.66    2.34
  -2  14  16   -2.07    1.67
   2  14  16    0.49    1.46
   2 -15   0   57.14   12.50
  -2 -15   0   48.84    8.97
  -2  15   0   41.43    9.47
   2  15   0   47.00    4.89
  -2  15   0   47.81    9.06
   2 -15   1   23.16    4.56
   2 -15  -1   28.63    6.69
  -2 -15   1   22.77    3.80
  -2 -15  -1   24.58    5.99
  -2  15  -1   26.37    9.34
  -2  15   1   24.83    4.87
   2  15  -1   22.56    3.34
   2  15   1   28.78    3.99
  -2  15  -1   23.38    4.51
  -2  15   1   25.69    5.16
   2 -15   2    1.72    0.88
   2 -15  -2    3.80    1.85
  -2 -15   2    3.68    2.33
  -2 -15  -2    1.76    1.48
  -2  15  -2   -1.69    2.41
  -2  15   2    0.41    1.06
   2  15  -2   -0.40    1.83
   2  15   2   -2.15    2.00
  -2  15  -2    0.78    0.41
  -2  15   2    0.05    0.67
   2 -15   3   36.41    5.80
   2 -15  -3   31.55    7.45
  -2 -15   3   29.22    7.62
  -2 -15  -3   36.11    4.03
  -2  15  -3   32.84    7.46
  -2  15   3   39.13    5.55
   2  15  -3   36.92    4.79
   2  15   3   35.75    6.14
  -2  15  -3   30.08    6.37
  -2  15   3   33.63    7.46
   2 -15   4    3.25    1.41
   2 -15  -4    4.55    1.97
  -2 -15   4    3.39    1.78
  -2 -15  -4    4.62    2.51
  -2  15  -4    2.52    1.62
  -2  15   4    5.01    2.00
   2  15  -4    8.42    3.30
   2  15   4    2.22    1.52
   2 -15   5    3.41    1.44
   2 -15  -5    4.96    3.21
  -2 -15   5    4.00    1.88
  -2 -15  -5   -1.02    2.37
  -2  15  -5   -0.11    2.35
  -2  15   5    2.92    1.97
   2  15  -5    1.10    2.10
   2  15   5    5.79    1.82
  -2  15   5    3.09    1.49
   2 -15   6    1.01    2.46
  -2 -15   6    1.36    1.37
   2 -15  -6    2.87    2.45
  -2 -15  -6    3.09    1.61
  -2  15  -6    2.69    1.96
  -2  15   6    0.76    1.20
   2  15  -6    4.14    2.30
   2  15   6    5.37    1.56
  -2  15   6    0.05    0.72
   2 -15   7    7.25    1.99
  -2 -15   7    3.74    2.39
   2 -15  -7    1.98    1.43
  -2  15  -7    4.77    2.02
  -2  15   7   -0.24    2.52
   2  15  -7    4.35    1.62
   2  15   7    5.15    1.79
  -2  15   7    4.02    1.22
  -2 -15   8   -0.55    2.05
  -2  15  -8    6.69    2.83
   2  15  -8    5.68    1.17
  -2  15   8    3.04    3.02
   2  15   8    6.61    3.36
  -2  15   8    3.45    0.91
  -2 -15   9    5.76    2.06
  -2  15  -9    5.63    2.49
   2  15  -9    8.69    2.44
  -2  15   9    6.59    2.94
   2  15   9    4.97    3.61
  -2  15   9   10.60    3.01
  -2 -15  10    0.28    1.03
  -2  15 -10    2.64    1.25
   2  15 -10    3.18    1.97
  -2  15  10    0.28    2.70
   2  15  10    0.27    2.63
  -2  15  10    3.17    1.35
  -2 -15  11   14.45    4.32
  -2  15 -11   12.47    2.85
   2  15 -11   10.46    2.82
  -2  15  11   14.51    4.86
  -2  15  11   12.69    2.43
  -2 -15  12   -0.46    1.98
  -2  15 -12   20.35    8.15
   2  15 -12    2.85    1.53
  -2  15  12    0.03    2.84
  -2  15  12    0.91    0.87
   2  16   0   64.01    5.65
  -2  16  -1    2.48    1.84
  -2  16   1    8.04    3.96
   2  16  -1   10.45    2.85
   2  16   1    8.43    2.77
  -2  16   2    4.53    3.41
   2  16  -2    4.56    2.02
   2  16   2   11.26    7.14
  -2  16  -2    1.07    0.58
   2  16  -3    3.81    2.31
   2  16   3    5.99    2.03
  -2  16  -3    5.13    1.09
  -2  16   3    5.23    1.18
  -2 -16   4    4.86    1.33
   2  16  -4    7.04    1.73
   2  16   4    6.23    2.13
  -2  16   4    7.04    1.96
  -2 -16   5    2.65    2.14
  -2  16   5    2.42    3.12
   2  16  -5    0.95    0.84
  -2  16   5    2.33    0.71
  -2 -16   6    1.21    1.47
   2  16  -6    1.65    1.06
  -2  16   6    1.77    0.63
  -2  16   7    8.39    1.58
  -3   0   2  525.28    8.23
  -3   0  -2  488.26  106.81
  -3   0   3   -1.55    1.45
  -3   0  -3   -6.51    3.71
  -3   0   4    1.16    0.67
  -3   0  -4    3.30    1.49
  -3   0   5   -1.29    0.86
  -3   0  -5   -2.98    2.76
   3   0   5   -3.51    2.72
  -3   0   6   42.84    2.69
  -3   0  -6   42.33    7.25
   3   0   6   52.08   11.38
  -3   0   7    0.01    0.16
  -3   0  -7   -0.39    2.25
   3   0   7   -0.52    2.82
  -3   0  -8   -2.46    2.66
   3   0   8    1.42    3.01
  -3   0   9    0.45    1.80
  -3   0  -9   -2.34    2.65
   3   0   9    2.75    2.27
  -3   0  10    4.02    1.93
  -3   0 -10    3.59    2.11
   3   0  10    3.28    2.31
  -3   0  11   -1.76    1.68
  -3   0 -11   -0.53    2.71
   3   0  11    1.73    1.45
  -3   0  12  515.56   12.06
  -3   0 -12  485.51   12.10
   3   0  12  486.56   12.80
  -3   0  13    1.19    0.97
  -3   0 -13   -1.69    2.50
   3   0  13   -2.32    2.80
  -3   0  14    2.70    1.35
  -3   0 -14    3.21    1.91
   3   0  14    4.94    2.63
   3   0 -15    0.17    0.35
  -3   0  15    0.69    0.98
  -3   0 -15   -1.03    2.08
   3   0  15   -0.46    2.88
   3   0 -16   12.51    1.37
   3   0 -16   11.62    1.38
  -3   0  16   10.56    2.09
  -3   0 -16    8.20    2.57
   3   0  16   10.84    4.56
   3   0 -17    1.21    0.67
  -3   0  17    2.97    1.12
  -3   0 -17    2.38    1.47
   3   0  17   -2.90    3.29
   3   0 -18   81.96    2.99
   3   0 -18   87.22    4.73
  -3   0  18   76.62   11.10
  -3   0 -18   79.52    4.75
   3   0  18   91.46   19.24
   3   0 -19    2.21    0.58
  -3   0  19   -1.66    1.94
  -3   0 -19    4.21    2.39
   3   0  19    3.23    1.60
   3   0 -20    1.06    0.62
   3   0 -20    0.20    0.67
  -3   0  20    2.46    1.20
  -3   0 -20    0.99    0.91
   3   0  20    2.14    1.39
   3   0 -21   -0.02    0.60
   3   0 -21   -1.12    0.69
  -3   0  21    1.33    0.80
  -3   0 -21   -0.53    2.02
   3   0  21    2.80    1.06
   3   0 -22  125.74    7.72
   3   0 -22  126.79    5.94
  -3   0  22  118.57   11.98
  -3   0 -22  109.58   17.18
   3   0  22  121.41   17.12
   3   0 -23    0.67    0.48
  -3   0  23    2.86    2.07
  -3   0 -23   -1.06    1.77
   3   0  23   -1.91    2.36
   3   0 -24   86.83    5.93
  -3   0 -24   63.88    9.64
  -3   0  24   67.33   12.74
   3   0  24   77.14   17.35
   3   0 -25    0.24    0.70
  -3   0 -25   -3.08    1.79
  -3   0  25    2.20    1.24
   3   0  25   -3.20    2.40
   3   0 -26    9.89    1.56
  -3   0 -26    7.27    2.54
  -3   0 -26    9.45    1.91
  -3   0  26   11.06    2.18
   3   0  26   12.52    3.56
   3   0 -27    0.75    0.27
  -3   0 -27    1.15    2.09
  -3   0 -27    1.81    1.31
  -3   0  27    1.24    2.26
   3   0  27   -1.39    2.42
   3   0  28  130.81   28.31
  -3   0 -29    2.96    1.48
   3   0 -29   -0.03    0.19
  -3   0  29    1.44    1.10
   3   0  29   -3.28    3.11
  -3   0 -30    2.42    1.26
  -3   0  30    1.08    1.43
   3   0  30    4.25    2.91
  -3   1   0   -0.05    2.39
  -3   1  -1  775.45   12.08
  -3   1   1  758.10   13.48
  -3  -1  -1  733.07   12.88
  -3   1  -2   18.14    6.17
  -3   1   2   15.83    4.71
  -3  -1  -2    7.64    3.59
  -3   1  -2   15.89    4.86
  -3   1  -3  349.49    6.11
  -3   1   3  322.23    4.60
  -3  -1  -3  326.28   12.77
  -3   1  -3  323.30    8.16
  -3   1  -4  347.77    6.01
  -3   1   4  322.16    4.71
  -3  -1   4  327.75    3.72
  -3  -1  -4  319.17    8.44
  -3   1  -4  322.90    7.23
  -3  -1   5   36.48    2.89
  -3   1   5   37.10    6.27
  -3  -1   5   40.32    3.74
  -3  -1  -5   33.30    4.44
  -3   1  -5   38.23    4.37
   3   1   5   40.93    7.44
  -3  -1   6  224.16    2.81
  -3   1   6  231.08    3.61
  -3  -1   6  236.42    3.88
  -3  -1  -6  204.90   11.05
  -3   1  -6  248.44   18.38
   3   1   6  227.74    6.50
   3  -1   6  233.17   13.52
  -3   1   7  314.25    5.78
  -3  -1  -7  300.77    7.70
  -3   1  -7  310.12    8.20
   3   1   7  313.99    8.65
   3  -1   7  313.96    9.21
  -3   1   8    0.72    0.62
  -3  -1   8    1.06    0.94
  -3  -1  -8    1.51    1.54
  -3   1  -8    2.58    1.97
   3   1   8    3.40    1.73
   3  -1   8    2.57    1.94
  -3   1   9   38.25    4.21
  -3   1   9   37.40    6.96
  -3  -1   9   38.17    5.56
  -3  -1  -9   40.66    7.36
  -3   1  -9   37.71    5.42
   3   1   9   39.44    8.19
   3  -1   9   34.89    7.23
  -3   1  10   64.85    3.33
  -3   1  10   62.52   10.18
  -3  -1  10   69.34    3.77
  -3  -1 -10   59.66    3.89
  -3   1 -10   65.75    9.78
   3   1  10   60.55    6.16
   3  -1  10   65.33   14.14
   3  -1 -11   59.89    3.52
  -3   1  11   58.91   10.04
  -3  -1  11   58.71   10.66
  -3  -1 -11   51.65    4.43
  -3   1 -11   55.11    4.42
   3   1  11   63.04   13.58
   3  -1  11   54.87    4.62
   3  -1 -12    3.47    0.69
  -3   1  12   -0.64    1.77
  -3  -1  12    1.66    1.55
  -3  -1 -12    4.47    1.90
  -3   1 -12    2.42    2.82
   3   1  12    2.86    1.84
   3  -1  12    1.39    2.82
  -3   1  13  372.76   11.20
  -3  -1  13  359.48   10.05
  -3  -1 -13  371.48   13.52
  -3   1 -13  359.98   15.95
   3   1  13  367.03   11.26
   3  -1  13  368.90   11.02
   3  -1 -14   24.24    2.98
  -3   1  14   20.14    4.05
  -3  -1  14   19.43    3.68
  -3  -1 -14   17.14    3.37
  -3   1 -14   21.01    3.78
   3   1  14   22.85    3.46
   3  -1  14   27.02    6.93
   3  -1 -15   26.65    3.41
  -3   1  15   26.92    5.18
  -3  -1  15   23.41    4.12
  -3  -1 -15   24.07    3.70
  -3   1 -15   22.09    4.35
   3   1  15   26.62    5.16
   3  -1  15   32.19    5.45
  -3   1  16    5.78    1.62
  -3  -1  16    5.13    1.74
  -3  -1 -16    5.17    3.12
  -3   1 -16    5.14    1.79
   3   1  16    5.70    2.61
   3  -1  16    5.48    2.30
   3   1 -17    0.09    0.19
  -3   1  17    1.59    1.52
  -3  -1  17    1.17    2.09
  -3  -1 -17    0.05    2.33
  -3   1 -17   -0.73    2.59
   3   1  17   -3.57    3.17
   3  -1  17    4.24    2.08
   3   1 -18  110.82    2.24
   3   1 -18  111.74    2.20
  -3   1  18  104.98    6.75
  -3  -1  18  109.79    7.25
  -3  -1 -18  108.93   18.87
  -3   1 -18  100.82   14.59
   3   1  18  111.60   10.76
   3  -1  18  114.16   24.00
   3   1 -19  344.23    7.49
  -3   1  19  321.29   15.38
  -3  -1  19  344.15   20.41
  -3  -1 -19  351.63   11.48
  -3   1 -19  328.68   10.68
   3   1  19  333.86   20.34
   3  -1  19  326.54   11.59
   3   1 -20    5.90    1.16
   3   1 -20    9.52    1.21
  -3   1  20    9.74    1.94
  -3  -1  20    9.97    2.22
  -3  -1 -20    2.60    1.11
  -3   1 -20    3.51    2.16
   3   1  20    9.84    3.29
   3  -1  20   20.48    4.56
   3   1 -21   -0.05    0.49
   3   1 -21    0.00    0.27
  -3  -1 -21   -0.69    2.43
  -3   1  21   -1.29    1.88
  -3  -1  21   -2.48    2.17
  -3  -1 -21   -0.49    2.02
  -3   1 -21   -0.43    1.96
   3   1  21   -2.00    2.78
   3  -1  21    2.51    1.09
   3   1 -22    8.70    1.01
   3   1 -22   13.69    1.76
  -3  -1 -22    9.71    3.74
  -3   1  22    9.77    1.73
  -3  -1  22    9.51    2.19
  -3  -1 -22   10.03    2.07
  -3   1 -22   11.97    2.25
   3   1  22    9.17    1.90
   3  -1  22    8.19    1.84
   3   1 -23   16.54    3.28
   3   1 -23   16.12    3.38
  -3  -1 -23   16.90    4.40
  -3   1  23   10.40    3.86
  -3  -1 -23   11.96    3.08
  -3  -1  23   12.77    3.97
  -3   1 -23   13.85    3.66
   3   1  23   11.10    3.18
   3  -1  23   19.59    4.65
  -3   1 -24   42.80    5.51
   3  -1 -24   49.87    7.15
   3   1 -24   48.96    3.74
   3   1 -24   41.86    3.99
  -3  -1 -24   47.91    7.19
  -3  -1 -24   41.43    4.78
  -3   1  24   36.00    7.70
  -3   1 -24   31.80    7.22
  -3  -1  24   44.34    7.30
   3   1  24   41.59    7.93
   3  -1  24   43.96    8.72
  -3   1 -25    2.60    1.81
   3  -1 -25    0.63    0.74
   3   1 -25    1.88    0.63
  -3  -1 -25    3.89    2.04
  -3  -1 -25    2.11    0.81
  -3   1 -25    2.54    1.62
  -3   1  25    2.46    1.23
  -3  -1  25    1.76    1.37
   3   1  25    2.68    2.03
   3  -1  25    7.18    2.25
  -3   1 -26    0.77    1.26
   3  -1 -26    2.43    0.86
   3   1 -26    0.75    0.39
  -3  -1 -26    1.41    1.34
  -3  -1 -26    2.25    1.55
  -3   1 -26    3.69    1.31
  -3   1  26    0.91    1.47
  -3  -1  26    4.63    2.65
   3   1  26    4.03    1.90
   3  -1  26    1.72    2.03
  -3   1 -27    2.84    1.13
   3  -1 -27    2.10    0.77
   3   1 -27    3.16    1.04
  -3  -1 -27    3.48    1.42
  -3  -1 -27    0.93    1.09
  -3   1 -27    3.09    2.76
  -3   1  27    2.08    1.35
  -3  -1  27    1.13    2.02
   3   1  27    1.22    1.64
   3  -1  27    5.07    1.57
  -3   1 -28   -0.06    1.64
   3  -1 -28   -0.28    0.60
   3   1 -28    0.07    0.27
  -3  -1 -28   -0.36    1.65
  -3  -1 -28   -0.16    0.93
  -3   1 -28   -0.28    1.35
  -3   1  28   -0.48    2.31
  -3  -1  28   -0.14    1.88
   3   1  28    0.45    2.48
   3  -1  28    2.87    2.76
  -3   1 -29    3.12    1.28
   3  -1 -29    5.93    0.96
   3   1 -29    4.36    0.69
  -3  -1 -29    1.73    1.12
  -3   1  29    5.83    1.76
  -3  -1  29    4.57    1.20
   3   1  29    5.69    3.19
   3  -1  29    4.46    3.16
  -3   1 -30    6.09    1.55
  -3   1  30    5.59    2.77
  -3  -1  30    9.26    2.00
   3  -1  30    9.99    3.68
   3  -2   0   -0.64    2.03
  -3   2   0   -2.05    2.26
  -3  -2   0   -1.21    1.64
   3  -2  -1  872.89   12.98
  -3   2  -1  816.85   12.81
  -3   2   1  809.17   12.50
  -3  -2   1  824.59   12.98
  -3  -2  -1  810.95   12.61
  -3  -2  -1  803.52   14.98
   3  -2  -2   69.55    2.53
  -3   2  -2   64.80    6.51
  -3   2   2   60.19    7.07
  -3  -2   2   69.98    4.97
  -3  -2  -2   73.01    5.22
  -3  -2  -2   64.27   13.99
   3  -2  -3 1155.13   15.90
  -3   2  -3 1141.76   18.90
  -3   2   3 1099.40   15.58
  -3  -2   3 1138.03   15.57
  -3  -2  -3 1108.87   16.63
  -3  -2  -3 1116.61   17.27
  -3   2  -3 1109.56   18.15
  -3   2  -4   -0.21    1.23
   3  -2  -4    2.63    1.12
  -3   2   4   -0.52    1.72
  -3  -2   4   -0.34    1.02
  -3  -2  -4   -1.47    2.42
  -3   2  -4   -1.57    2.97
   3   2   4    1.87    1.25
  -3   2  -5 1567.27   23.54
   3  -2  -5 1568.52   21.95
  -3   2   5 1569.40   22.45
  -3  -2   5 1578.10   21.52
  -3  -2  -5 1539.54   23.84
  -3  -2  -5 1523.65   24.84
  -3   2  -5 1540.90   24.58
   3   2   5 1567.85   24.33
  -3   2  -6  140.51   10.16
   3  -2  -6  142.98    3.32
  -3   2   6  139.95    3.57
  -3  -2   6  141.51    2.47
  -3  -2  -6  148.96    7.84
  -3   2  -6  136.59   15.39
   3   2   6  143.11   10.30
  -3   2  -7    0.19    1.96
   3  -2  -7    3.87    1.38
  -3  -2   7    1.61    0.60
  -3   2   7    3.84    1.67
  -3  -2  -7    0.27    2.07
  -3   2  -7   -0.24    2.83
   3   2   7    1.12    1.38
   3  -2   7    3.24    2.20
  -3   2  -8   78.04    8.37
  -3   2   8   78.84    7.82
  -3  -2   8   75.83    5.49
  -3  -2  -8   82.00    4.27
  -3   2  -8   80.03    5.58
   3   2   8   70.89    6.42
   3  -2   8   69.65   12.29
  -3   2  -9  255.67    7.00
  -3   2   9  254.89    5.36
  -3   2   9  252.25    7.52
  -3  -2   9  249.27    6.38
  -3  -2  -9  254.35    7.06
  -3   2  -9  250.07    7.86
   3   2   9  264.96   17.18
   3  -2   9  259.49   18.09
  -3   2  10  108.50    4.53
  -3   2  10  117.90    5.85
  -3  -2  10  106.90    5.62
  -3  -2 -10  114.38    8.30
  -3   2 -10  108.68    5.49
   3   2  10  133.12   13.23
   3  -2  10  112.97    9.38
  -3   2 -11  403.20   11.78
  -3   2  11  429.18    8.57
  -3   2  11  442.91   10.82
  -3  -2  11  420.28   12.53
  -3  -2 -11  473.16   29.42
  -3   2 -11  435.55   12.21
   3   2  11  431.80   11.57
   3  -2  11  412.41   11.72
  -3   2 -12  490.51   11.56
  -3   2  12  516.30   10.30
  -3   2  12  544.19   13.17
  -3  -2  12  513.39   12.56
  -3  -2 -12  540.95   14.04
  -3   2 -12  527.98   13.11
   3   2  12  513.72   12.99
   3  -2  12  518.74   13.61
  -3   2 -13   93.52   19.63
  -3   2  13   94.35    7.69
  -3   2  13   98.00    6.38
  -3  -2  13   84.08   13.09
  -3  -2 -13   91.81   12.34
  -3   2 -13   91.57    7.62
   3   2  13   98.56   21.18
   3  -2  13  102.50    8.54
  -3   2 -14  139.71    9.82
  -3   2  14  139.86    7.33
  -3  -2  14  142.86    8.77
  -3  -2 -14  146.09    7.50
  -3   2 -14  149.39    9.45
   3   2  14  146.79   10.48
   3  -2  14  150.46   10.63
  -3   2 -15  169.29   12.59
  -3   2  15  181.69    6.63
  -3  -2  15  187.83   11.57
  -3  -2 -15  191.91   10.46
  -3   2 -15  189.96    7.09
   3   2  15  190.27   12.98
   3  -2  15  193.00   27.47
  -3   2 -16   66.04    4.13
  -3   2  16   82.70   12.04
  -3  -2  16   89.67   13.48
  -3  -2 -16   81.52   13.14
  -3   2 -16   84.66   16.44
   3   2  16   89.50    9.50
   3  -2  16   89.04   16.90
  -3   2  17  271.97   14.13
  -3  -2  17  268.25   15.13
  -3  -2 -17  295.50   19.32
  -3   2 -17  272.16   26.96
   3   2  17  275.21    9.09
   3  -2  17  286.44   23.81
   3   2 -18  107.30    1.73
   3   2 -18  111.92    2.38
  -3   2  18  110.39   16.56
  -3  -2  18  109.54    6.10
  -3  -2 -18  106.04    6.96
  -3   2 -18  110.91    7.29
   3   2  18  117.72   10.38
   3  -2  18  109.01   22.33
  -3   2 -19  153.83   25.12
   3   2 -19  151.13    3.61
   3   2 -19  146.58    3.55
  -3  -2 -19  208.93   15.46
  -3   2  19  158.87   21.49
  -3  -2  19  152.08   10.38
  -3  -2 -19  162.08   11.06
  -3   2 -19  152.00    6.97
   3   2  19  152.06   11.00
   3  -2  19  156.18   16.33
  -3   2 -20  482.90   18.13
   3   2 -20  517.62   16.97
   3   2 -20  532.42   17.44
  -3  -2 -20  533.18   20.59
  -3   2  20  524.08   19.85
  -3  -2  20  518.66   21.09
  -3  -2 -20  513.88   19.59
  -3   2 -20  497.64   19.25
   3   2  20  549.93   37.22
   3  -2  20  524.20   20.85
  -3   2 -21    3.76    1.62
   3   2 -21   -0.09    0.47
   3   2 -21    0.05    0.34
  -3  -2 -21    2.43    1.22
  -3   2  21    2.92    1.09
  -3  -2  21   -0.23    1.95
  -3  -2 -21   -1.11    1.89
  -3   2 -21    2.05    1.23
   3   2  21   -4.13    4.00
   3  -2  21    1.23    1.40
   3   2 -22   54.54    4.83
   3   2 -22   52.67    4.73
  -3  -2 -22   55.83    5.62
  -3   2  22   48.46    8.64
  -3  -2 -22   44.62    7.81
  -3   2 -22   48.47    4.73
   3   2  22   40.20    4.14
   3  -2  22   45.57    7.74
  -3   2 -23   48.64    8.24
   3   2 -23   53.13    5.29
   3   2 -23   52.78    4.19
  -3  -2 -23   53.77    8.23
  -3   2  23   45.62    5.02
  -3  -2 -23   40.92    8.58
  -3   2 -23   40.75    8.45
   3   2  23   49.39    5.55
   3  -2  23   53.49    5.62
  -3   2 -24   62.44   11.24
   3   2 -24   61.00    1.97
   3   2 -24   67.67    5.05
  -3  -2 -24   66.05    6.03
  -3  -2 -24   59.69    7.28
  -3   2  24   49.70   12.11
  -3   2 -24   54.43    7.28
  -3  -2  24   49.62    9.76
   3   2  24   50.93    7.41
   3  -2  24   64.18    6.49
  -3   2 -25   37.29    4.92
   3   2 -25   49.47    4.84
  -3  -2 -25   58.76    5.32
  -3  -2 -25   42.85    4.40
  -3   2  25   43.33    8.26
  -3   2 -25   35.77    7.27
  -3  -2  25   42.87    3.88
   3   2  25   34.81    4.74
   3  -2  25   44.65    4.97
  -3   2 -26  113.82   14.33
   3   2 -26  133.79    3.90
  -3  -2 -26  123.22   21.82
  -3  -2 -26  121.09   17.94
  -3   2 -26  124.99   10.05
  -3   2  26  118.23   18.13
  -3  -2  26  120.69   10.68
   3   2  26  126.41    7.14
   3  -2  26  118.85    8.72
  -3   2 -27    0.27    1.13
   3   2 -27   -0.24    0.48
  -3  -2 -27    1.56    0.89
  -3  -2 -27    2.08    1.43
  -3   2 -27    2.22    1.17
  -3   2  27   -1.91    2.19
  -3  -2  27    2.75    2.15
   3   2  27   -0.65    2.44
   3  -2  27   -0.88    2.80
  -3   2 -28   15.39    2.57
   3   2 -28   19.92    3.12
  -3  -2 -28   19.13    3.06
  -3   2 -28   21.21    4.55
  -3   2  28   21.73    3.78
  -3  -2  28   18.04    3.16
   3   2  28   14.21    3.65
   3  -2  28   15.31    4.35
   3  -2 -29    9.27    1.80
  -3   2 -29   12.97    3.57
  -3  -2 -29    0.81    0.70
  -3   2  29   13.31    3.47
  -3  -2  29   11.94    2.24
   3   2  29   12.26    4.42
   3  -2  29   14.46    2.23
  -3   2 -30   17.07    2.74
  -3   2  30   17.89    3.55
  -3  -2  30   16.33    4.51
   3  -2  30    9.31    3.59
   3  -3   0   -2.82    1.81
  -3   3   0   -2.66    2.33
  -3  -3   0   -0.54    1.66
  -3  -3   0   -2.21    2.08
   3  -3   1  557.68    9.93
   3  -3  -1  548.01    9.40
  -3   3  -1  547.29   10.04
  -3   3   1  537.35    9.58
  -3  -3   1  521.53    8.95
  -3  -3  -1  535.25    9.58
  -3  -3  -1  513.43    9.58
   3  -3   2    6.70    2.12
   3  -3  -2    8.59    2.65
  -3   3  -2    5.75    2.72
  -3   3   2    6.05    3.18
  -3  -3   2    5.49    2.47
  -3  -3  -2    0.45    1.66
  -3  -3  -2    2.97    1.42
   3  -3   3   49.86   10.23
   3  -3  -3   46.46    8.61
  -3   3  -3   45.73    4.56
  -3   3   3   48.44    8.44
  -3  -3   3   45.47    6.82
  -3  -3  -3   40.91    2.75
  -3  -3  -3   45.22    6.01
  -3   3  -3   42.13    9.12
  -3   3  -4  173.05   11.56
   3  -3  -4  166.75    5.05
  -3   3   4  156.65    4.63
  -3  -3   4  163.83    4.38
  -3  -3  -4  192.70   14.89
  -3  -3  -4  168.62   11.01
  -3   3  -4  182.95   13.36
   3   3   4  180.84   10.66
  -3   3  -5   84.32    7.76
   3  -3  -5   84.99    4.29
  -3   3   5   77.00    5.07
  -3  -3   5   94.11    6.30
  -3  -3  -5   79.45    3.50
  -3   3  -5   87.52   14.76
   3   3   5   89.33   14.83
  -3   3  -6 1106.49   18.14
   3  -3  -6 1092.63   16.41
  -3   3   6 1106.12   17.05
  -3  -3   6 1128.01   16.12
  -3  -3  -6 1176.34   19.71
  -3  -3  -6 1093.67   18.16
  -3   3  -6 1083.52   19.29
   3   3   6 1104.72   18.65
  -3   3  -7  675.30   12.69
   3  -3  -7  660.61   10.91
  -3  -3   7  671.40    9.99
  -3   3   7  663.97   12.79
  -3  -3  -7  717.03   15.03
  -3  -3   7  618.39   10.73
  -3  -3  -7  661.99   12.28
  -3   3  -7  640.13   13.34
   3   3   7  635.21   15.07
  -3   3  -8  124.66    4.65
   3  -3  -8  136.23    3.34
  -3  -3   8  136.17    2.65
  -3   3   8  129.08    3.72
  -3  -3  -8  157.46   20.38
  -3  -3   8  131.34    4.72
  -3  -3  -8  145.06    9.63
  -3   3  -8  141.90    5.82
   3   3   8  136.88    9.76
   3  -3   8  140.45   20.60
  -3   3  -9  273.71    7.42
  -3  -3   9  268.48    4.67
   3  -3  -9  264.50    5.60
  -3   3   9  271.39    6.93
  -3  -3  -9  262.75   19.61
  -3   3   9  256.62   12.58
  -3  -3   9  262.85    6.94
  -3  -3  -9  299.08   18.27
  -3   3  -9  253.68    8.00
   3   3   9  262.28    8.16
   3  -3   9  251.60    8.50
  -3   3 -10   20.10    4.11
   3  -3 -10   22.11    3.99
  -3   3  10   21.23    3.94
  -3  -3 -10   10.71    2.76
  -3   3  10   20.78    4.04
  -3  -3  10   22.23    4.54
  -3  -3 -10   22.10    4.11
  -3   3 -10   24.61    4.86
   3   3  10   23.19    6.90
   3  -3  10   27.69    4.24
  -3   3 -11    8.40    2.33
   3  -3 -11   11.69    2.04
  -3   3  11    9.88    2.35
  -3   3  11   10.21    1.92
  -3  -3  11    9.43    2.80
  -3  -3 -11   11.33    2.42
  -3   3 -11    8.11    2.83
   3   3  11    8.60    2.73
   3  -3  11   11.70    2.88
  -3   3 -12  566.89   12.95
   3  -3 -12  591.79   11.50
  -3   3  12  591.20   11.93
  -3  -3 -12  564.15   18.63
  -3   3  12  587.50   14.80
  -3  -3  12  578.09   12.39
  -3  -3 -12  574.12   13.96
  -3   3 -12  585.35   14.36
   3   3  12  556.26   13.76
   3  -3  12  574.80   17.47
   3  -3 -13   10.17    1.97
  -3   3  13    8.70    1.72
  -3  -3 -13    7.46    2.82
  -3   3  13   10.26    1.90
  -3  -3  13   10.62    2.01
  -3  -3 -13   10.31    3.23
  -3   3 -13    8.61    2.87
   3   3  13    5.93    2.27
   3  -3  13   10.47    3.40
  -3   3 -14  133.46    9.02
   3  -3 -14  140.72    5.14
  -3   3  14  132.51    8.28
  -3  -3 -14  124.25    5.95
  -3   3  14  144.20   11.94
  -3  -3  14  131.87    7.47
  -3  -3 -14  144.40    7.84
  -3   3 -14  142.55   18.91
   3   3  14  150.35   12.08
   3  -3  14  143.26   10.04
   3  -3 -15   10.50    1.90
   3   3 -15    5.26    0.66
  -3  -3 -15    9.10    2.77
  -3   3  15    8.17    1.78
  -3   3  15    6.58    2.29
  -3  -3  15    9.74    2.40
  -3  -3 -15    8.89    1.93
  -3   3 -15    6.24    2.01
   3   3  15    7.45    3.22
   3  -3  15    9.62    3.44
  -3   3 -16   18.96    3.49
   3  -3 -16   17.57    3.43
  -3  -3 -16   18.90    3.75
  -3   3  16   16.15    3.03
  -3  -3  16   16.08    3.42
  -3  -3 -16   11.66    2.52
  -3   3 -16   17.66    4.00
   3   3  16   18.09    4.10
   3  -3  16   18.12    3.07
  -3   3 -17   12.85    2.56
   3  -3 -17   17.96    2.76
   3   3 -17   10.81    1.55
   3   3 -17   16.60    1.50
  -3  -3 -17   20.09    4.20
  -3   3  17   13.64    2.62
  -3  -3  17   12.72    2.47
  -3  -3 -17   11.70    1.99
  -3   3 -17   18.16    3.09
   3   3  17   17.73    3.83
   3  -3  17    9.60    3.32
  -3   3 -18   34.93    4.39
   3  -3 -18   38.56    6.58
   3   3 -18   37.79    4.06
   3   3 -18   38.78    3.47
  -3  -3 -18   27.44    3.95
  -3   3  18   37.59    6.19
  -3  -3  18   31.53    5.35
  -3  -3 -18   37.76    6.22
  -3   3 -18   29.90    6.53
   3   3  18   33.50    4.35
   3  -3  18   39.16    7.35
  -3   3 -19   69.23   12.57
   3   3 -19   79.54    3.33
   3  -3 -19   79.29    4.24
   3   3 -19   81.73    4.21
  -3  -3 -19   86.61    7.98
  -3   3  19   83.72   11.59
  -3  -3  19   76.96   13.79
  -3  -3 -19   89.00    6.94
  -3   3 -19   86.12    6.09
   3   3  19   84.22    7.58
   3  -3  19   80.89   19.12
  -3   3 -20   22.64    4.66
   3   3 -20   21.34    3.06
   3  -3 -20   28.50    5.03
   3   3 -20   24.93    2.55
  -3  -3 -20   15.22    4.29
  -3   3  20   23.34    3.46
  -3  -3 -20   17.80    2.81
  -3  -3  20   20.81    3.87
  -3   3 -20   14.52    3.95
   3   3  20   18.64    3.86
   3  -3  20   14.94    3.29
   3   3 -21    7.09    1.13
   3  -3 -21    6.84    1.83
   3   3 -21    5.50    0.84
  -3  -3 -21    6.07    2.44
  -3   3  21    4.87    1.38
  -3  -3 -21    6.45    1.91
  -3  -3  21    5.58    1.70
  -3   3 -21    6.96    2.11
   3   3  21    8.31    2.51
   3  -3  21    7.06    2.46
  -3   3 -22   30.90    7.38
   3   3 -22   42.62    4.55
  -3  -3 -22   36.71    5.66
  -3   3  22   36.90    7.08
  -3  -3 -22   29.60    6.54
  -3  -3  22   30.67    5.63
  -3   3 -22   33.54    6.70
   3   3  22   36.43    8.76
   3  -3  22   38.42    6.24
  -3   3 -23    2.64    0.97
   3   3 -23    0.34    0.31
   3   3 -23    0.21    0.36
  -3  -3 -23   -0.59    2.27
  -3   3  23    0.60    1.11
  -3  -3 -23    2.80    2.35
  -3   3 -23    3.02    2.67
  -3  -3  23    1.14    1.83
   3   3  23    1.87    1.38
   3  -3  23    3.69    1.76
  -3   3 -24    9.40    1.72
   3   3 -24    7.61    1.18
  -3  -3 -24    3.80    2.61
  -3  -3 -24    4.14    1.70
  -3   3  24    7.93    2.56
  -3   3 -24    7.92    2.64
  -3  -3  24    8.54    2.07
   3   3  24   10.10    1.73
   3  -3  24    8.52    2.87
  -3   3 -25    3.27    1.37
   3   3 -25    4.14    0.93
  -3  -3 -25    9.72    1.26
  -3   3  25   11.33    3.03
  -3   3 -25    7.32    2.11
  -3  -3  25   11.04    2.85
   3   3  25    5.50    1.34
   3  -3  25    6.85    2.23
  -3   3 -26   52.30    9.44
   3   3 -26   62.82    4.07
  -3  -3 -26   53.73    5.49
  -3  -3 -26   57.95    8.19
  -3   3  26   53.75    9.87
  -3   3 -26   49.22   10.41
  -3  -3  26   52.26    5.98
   3   3  26   57.03    5.92
   3  -3  26   50.75   10.78
  -3   3 -27    0.93    0.82
   3   3 -27    0.37    0.34
  -3  -3 -27    2.42    0.82
  -3  -3 -27   -0.91    1.69
  -3   3 -27    0.23    1.15
  -3   3  27    3.06    1.72
  -3  -3  27    1.82    1.47
   3   3  27   -2.99    2.70
   3  -3  27   -1.83    2.71
  -3   3 -28    2.67    1.00
   3   3 -28    0.16    0.44
  -3  -3 -28   -0.11    1.70
  -3  -3 -28   -0.08    1.34
  -3   3 -28    2.04    0.81
  -3   3  28    1.02    1.17
  -3  -3  28    5.24    2.56
   3   3  28    0.22    2.69
   3  -3  28    1.50    2.25
  -3   3 -29   10.32    2.14
  -3  -3 -29   -0.67    1.70
  -3   3  29    2.60    2.02
  -3  -3  29    4.98    1.74
   3   3  29    9.62    3.26
   3  -3  29    8.62    2.26
  -3   3 -30    0.72    0.75
  -3  -3  30    6.48    2.45
   3  -4   0   -0.39    1.69
  -3   4   0   -0.83    2.38
  -3  -4   0   -0.07    1.57
   3   4   0    0.88    1.03
  -3  -4   0    2.83    1.97
   3  -4   1   10.15    3.39
   3  -4  -1   12.15    3.61
  -3   4  -1   10.90    3.85
  -3   4   1   14.62    4.28
  -3  -4   1    9.35    2.87
  -3  -4  -1   12.19    3.43
   3   4  -1   12.62    3.73
   3   4   1    9.88    2.80
  -3  -4  -1    8.36    2.51
  -3  -4   1    5.59    2.42
   3  -4   2  146.24    4.65
   3  -4  -2  153.16    5.37
  -3   4  -2  149.52    4.85
  -3   4   2  152.67    4.66
  -3  -4   2  144.58    4.78
  -3  -4  -2  153.46    4.80
   3   4  -2  146.58    6.20
   3   4   2  146.87    4.62
  -3  -4  -2  162.89    8.68
   3  -4   3  251.37    6.80
   3  -4  -3  250.94    6.17
  -3   4  -3  245.22    7.91
  -3   4   3  248.51    6.53
  -3  -4   3  249.33    5.91
  -3  -4  -3  253.07    7.48
   3   4  -3  257.14    6.52
  -3  -4  -3  246.17    7.87
  -3   4  -3  267.61   15.56
   3  -4   4   49.37    9.74
  -3   4  -4   42.25   10.28
   3  -4  -4   41.13    9.11
  -3   4   4   45.59    5.72
  -3  -4   4   49.66    7.16
  -3  -4  -4   46.71    7.29
   3   4  -4   42.70    3.55
  -3  -4  -4   49.28    3.62
  -3   4  -4   48.72    5.95
   3   4   4   47.62    4.92
   3  -4   5  408.93    9.29
  -3   4  -5  378.51    8.80
   3  -4  -5  396.55   10.26
  -3   4   5  385.02   11.15
  -3  -4   5  388.89    8.95
  -3  -4  -5  376.39    8.79
   3   4  -5  384.61    7.43
  -3  -4  -5  388.35    8.30
  -3   4  -5  388.12   10.61
   3   4   5  381.44   11.00
   3  -4   6 1503.39   23.71
  -3   4  -6 1434.16   24.38
   3  -4  -6 1429.07   21.45
  -3  -4   6 1481.94   21.31
  -3   4   6 1439.97   22.30
  -3  -4  -6 1397.40   22.56
   3   4  -6 1444.75   20.79
  -3  -4   6 1395.50   20.26
  -3  -4  -6 1462.75   22.29
  -3   4  -6 1413.50   23.71
   3   4   6 1420.02   23.40
  -3   4  -7   86.85    7.52
   3  -4  -7   81.49    4.69
  -3  -4   7   57.80    6.60
  -3   4   7   80.48    3.75
   3   4  -7  107.31    5.83
  -3  -4  -7   94.86   12.74
  -3  -4   7   89.20    4.37
  -3  -4  -7   94.03    6.54
  -3   4  -7   92.20   12.27
   3   4   7   92.73    7.45
  -3   4  -8  447.39   10.84
   3  -4  -8  437.51    9.84
  -3  -4   8  453.34    9.48
  -3   4   8  448.15   10.05
   3   4  -8  448.26    9.30
  -3  -4  -8  445.89   11.20
  -3  -4   8  450.33    9.99
  -3  -4  -8  450.90   10.29
  -3   4  -8  424.87   19.45
   3   4   8  429.79   13.32
  -3   4  -9    1.25    1.44
  -3  -4   9   -0.74    0.88
   3  -4  -9   -1.74    1.56
  -3   4   9   -0.37    1.28
   3   4  -9   -1.00    0.90
  -3  -4  -9   -2.67    3.06
  -3   4   9   -1.53    1.94
  -3  -4   9   -0.77    1.15
  -3  -4  -9   -2.62    1.62
  -3   4  -9   -0.83    2.63
   3   4   9   -1.37    2.28
   3  -4   9    0.04    2.90
  -3   4 -10   55.63    9.93
  -3  -4  10   55.34    3.55
   3  -4 -10   62.10    7.59
  -3   4  10   52.55    6.01
   3   4 -10   61.73    4.85
  -3  -4 -10   59.50   12.01
  -3   4  10   54.32   11.11
  -3  -4  10   58.02    9.18
  -3  -4 -10   60.79   10.76
  -3   4 -10   56.03    4.63
   3   4  10   53.30    4.03
   3  -4  10   58.14   13.12
  -3  -4  11 1042.49   17.95
  -3   4 -11 1063.15   21.46
   3  -4 -11 1056.25   19.73
  -3   4  11 1060.08   20.35
   3   4 -11 1063.93   18.60
  -3   4  11 1079.38   22.74
  -3  -4  11 1062.15   20.21
  -3  -4 -11 1066.45   21.28
  -3   4 -11 1072.81   22.54
   3   4  11  998.40   20.61
   3  -4  11 1010.03   26.84
   3  -4 -12   46.79    7.57
   3   4 -12   49.09    5.94
  -3   4  12   42.34    7.01
  -3   4  12   46.52    8.90
  -3  -4  12   47.74    8.82
  -3  -4 -12   45.11    8.45
  -3   4 -12   39.41    4.70
   3   4  12   43.63    7.78
   3  -4  12   47.30    9.86
  -3   4 -13  601.34   15.39
   3  -4 -13  643.49   13.73
   3   4 -13  625.60   11.65
  -3   4  13  607.76   13.50
  -3  -4 -13  595.74   17.44
  -3   4  13  611.48   18.21
  -3  -4  13  623.40   14.65
  -3  -4 -13  624.48   14.14
  -3   4 -13  632.09   15.36
   3   4  13  624.76   15.17
   3  -4  13  611.24   16.49
   3  -4 -14   12.55    2.29
   3   4 -14   11.87    1.72
  -3   4  14   12.29    2.61
  -3  -4 -14    8.58    3.39
  -3   4  14   18.09    2.83
  -3  -4  14   14.06    3.11
  -3  -4 -14   13.83    2.67
  -3   4 -14    8.60    3.15
   3   4  14   10.56    3.34
   3  -4  14   14.39    3.56
  -3   4 -15    3.70    1.46
   3  -4 -15    3.17    1.50
   3   4 -15    0.88    0.60
  -3  -4 -15    0.08    3.27
  -3   4  15    2.64    1.63
  -3   4  15    5.21    1.60
  -3  -4  15    2.56    0.95
  -3  -4 -15    1.76    1.29
  -3   4 -15    3.23    1.68
   3   4  15   -3.88    2.67
   3  -4  15    0.58    3.28
  -3   4 -16  183.84   13.02
   3  -4 -16  187.54    7.95
   3   4 -16  189.48    3.36
  -3  -4 -16  191.04   10.21
  -3   4  16  184.84    5.82
  -3   4  16  192.16    9.00
  -3  -4  16  194.31    7.84
  -3  -4 -16  201.15   10.65
  -3   4 -16  179.31   23.64
   3   4  16  207.94   16.10
   3  -4  16  186.19   12.07
  -3   4 -17  246.11    8.03
   3  -4 -17  277.29    7.99
   3   4 -17  260.93    6.89
  -3  -4 -17  275.21   22.20
  -3   4  17  251.34    8.73
  -3   4  17  276.18   14.63
  -3  -4  17  260.62   14.18
  -3  -4 -17  287.04   14.37
  -3   4 -17  273.63   18.14
   3   4  17  287.06   23.78
   3  -4  17  261.93   15.24
  -3   4 -18   -0.53    2.89
   3  -4 -18    1.38    1.48
   3   4 -18    0.36    0.44
  -3  -4 -18    1.75    1.58
  -3   4  18    0.14    1.25
  -3  -4 -18    1.69    1.99
  -3  -4  18    1.05    1.58
  -3   4 -18   -1.50    2.17
   3   4  18    3.00    1.56
   3  -4  18    6.72    4.77
  -3   4 -19    4.67    1.57
   3  -4 -19    6.54    2.11
   3   4 -19    9.62    1.54
  -3  -4 -19    4.45    1.98
  -3   4  19    8.78    1.84
  -3  -4 -19    8.25    2.01
  -3  -4  19   10.47    1.86
  -3   4 -19    3.36    1.77
   3   4  19    6.53    1.72
   3  -4  19   -1.46    2.96
  -3   4 -20   -0.98    1.62
   3  -4 -20    4.08    1.67
   3   4 -20    1.62    0.64
  -3  -4 -20   -0.54    2.46
   3   4 -20    1.82    0.77
  -3   4  20    0.74    1.06
  -3  -4 -20   -0.11    1.72
  -3  -4  20    2.16    1.26
  -3   4 -20    1.82    1.11
   3   4  20   -0.59    2.42
   3  -4  20   -1.55    2.84
   3   4 -21    0.69    0.37
   3  -4 -21    1.32    0.68
  -3  -4 -21   -1.93    2.12
   3   4 -21   -0.19    0.43
  -3   4  21   -0.64    1.75
  -3  -4 -21   -1.04    1.71
  -3  -4  21    0.41    1.71
  -3   4 -21   -0.59    2.09
   3   4  21    2.00    2.41
   3  -4  21   -1.17    2.79
  -3   4 -22   10.98    2.57
   3   4 -22   13.75    2.87
  -3  -4 -22   10.93    3.51
   3   4 -22   15.88    3.04
  -3   4  22   15.76    3.23
  -3  -4 -22   11.96    3.05
  -3  -4  22   11.05    3.16
  -3   4 -22   12.45    3.30
   3   4  22   17.14    4.46
   3  -4  22   13.84    4.23
  -3   4 -23   12.92    3.13
   3   4 -23   15.01    1.95
  -3  -4 -23   12.44    2.85
   3   4 -23   12.87    1.32
  -3  -4 -23   13.64    1.72
  -3   4  23   15.34    3.15
  -3   4 -23   13.06    2.89
  -3  -4  23   14.76    2.59
   3   4  23   15.70    2.75
   3  -4  23   11.19    3.89
  -3   4 -24    0.85    0.96
   3   4 -24    1.40    0.77
  -3  -4 -24    1.02    1.26
  -3  -4 -24   -0.02    1.69
  -3   4  24   -0.67    1.99
  -3   4 -24    1.80    1.37
  -3  -4  24    1.47    1.78
   3   4  24   -0.25    2.31
   3  -4  24    2.56    1.39
  -3   4 -25   46.27    7.88
   3   4 -25   47.87    5.22
  -3  -4 -25   44.62   10.90
  -3  -4 -25   50.96    6.42
  -3   4  25   35.67    8.29
  -3   4 -25   47.71    9.23
  -3  -4  25   42.01    9.75
   3   4  25   52.67   10.79
   3  -4  25   49.71    6.62
  -3   4 -26   50.01   10.59
   3   4 -26   59.75    4.79
  -3  -4 -26   70.21    5.54
  -3  -4 -26   53.99   10.53
  -3   4  26   43.05   10.21
  -3   4 -26   50.60   11.07
  -3  -4  26   55.66    8.89
   3   4  26   60.04    7.61
   3  -4  26   54.08    7.38
  -3   4 -27   -0.73    1.79
   3   4 -27    0.00    0.59
  -3  -4 -27   -0.42    0.93
  -3  -4 -27   -0.70    1.69
  -3   4 -27    1.62    0.80
  -3   4  27   -1.08    2.11
  -3  -4  27    2.69    0.92
   3   4  27   -0.01    2.59
   3  -4  27   -4.15    2.76
  -3   4 -28    1.45    1.08
   3   4 -28    0.55    0.52
  -3  -4 -28   -1.00    1.69
  -3  -4 -28    2.19    1.53
  -3   4 -28    1.65    1.87
  -3   4  28    0.48    1.44
  -3  -4  28    2.02    1.96
   3   4  28   -0.50    2.38
   3  -4  28    2.10    1.52
  -3   4 -29    4.58    1.28
  -3  -4 -29   -0.20    1.47
  -3   4  29    7.85    2.64
  -3  -4  29    6.76    2.21
   3   4  29    6.64    3.50
   3  -4  29    8.87    3.62
   3  -5   0   -0.96    1.89
  -3   5   0   -2.26    2.56
  -3  -5   0    0.47    1.24
   3   5   0    0.95    0.89
  -3  -5   0   -0.61    1.36
   3  -5   1    1.59    1.49
   3  -5  -1    4.95    1.88
  -3   5  -1   -1.01    2.40
  -3   5   1   -0.14    2.61
  -3  -5   1    4.72    1.49
  -3  -5  -1    1.25    1.11
   3   5  -1    1.71    1.83
   3   5   1    2.66    1.59
  -3  -5  -1    0.58    1.40
  -3  -5   1    2.49    0.99
   3  -5   2    1.59    1.01
   3  -5  -2    1.42    1.22
  -3   5  -2    4.69    2.88
  -3   5   2    1.40    1.09
  -3  -5   2    2.38    0.93
  -3  -5  -2    6.47    2.86
   3   5  -2    3.63    2.07
   3   5   2    4.82    2.48
  -3  -5  -2    6.11    2.14
  -3  -5   2    2.72    1.75
   3  -5   3   82.70   12.18
   3  -5  -3   72.83    9.27
  -3   5  -3   84.53   13.89
  -3   5   3   84.02    6.78
  -3  -5   3   77.87    3.40
  -3  -5  -3   76.75    5.29
   3   5  -3   80.58    5.96
   3   5   3   79.49    5.33
  -3  -5  -3   78.85    5.73
  -3   5  -3   75.53   10.59
   3  -5   4  102.73   14.18
   3  -5  -4   99.68    3.82
  -3   5  -4   97.96   10.80
  -3   5   4  100.76    5.22
  -3  -5   4  105.29    7.22
  -3  -5  -4   92.92    4.52
   3   5  -4  117.69    8.74
   3   5   4   95.88    4.40
  -3  -5  -4  109.08    8.81
  -3   5  -4  105.28   13.02
   3   5   4  100.10    5.58
   3  -5   5   -0.07    2.65
  -3   5  -5   -2.51    2.56
   3  -5  -5    0.93    1.20
  -3   5   5   -1.22    2.31
  -3  -5   5   -1.69    1.63
  -3  -5  -5   -0.60    2.11
   3   5  -5   -2.17    1.58
   3   5   5   -1.75    2.11
  -3  -5   5   -0.65    3.18
  -3  -5  -5    0.31    1.38
  -3   5  -5   -0.07    1.80
   3   5   5   -0.14    2.18
   3  -5   6    2.07    1.39
  -3   5  -6    5.70    2.35
   3  -5  -6   -1.22    2.19
  -3  -5   6    4.88    1.99
  -3   5   6   -0.58    2.28
  -3  -5  -6    2.60    1.32
   3   5  -6    4.16    1.04
  -3  -5   6    1.92    0.51
  -3  -5  -6    3.43    1.09
  -3   5  -6    4.37    5.75
   3   5   6    3.91    1.96
   3  -5   7  536.32   15.26
  -3   5  -7  515.94   12.66
   3  -5  -7  522.86   12.20
  -3  -5   7  538.99   10.84
  -3   5   7  541.38   12.26
   3   5  -7  528.15   12.46
  -3  -5  -7  530.43   12.75
  -3  -5   7  518.29   10.13
  -3  -5  -7  527.83   11.19
  -3   5  -7  514.18   13.10
   3   5   7  533.13   14.10
   3  -5   8   -4.32    2.79
  -3   5  -8   -0.75    2.51
   3  -5  -8   -0.32    1.24
  -3  -5   8   -1.94    1.46
  -3   5   8   -3.09    2.49
   3   5  -8   -0.05    1.18
  -3  -5  -8   -1.33    2.50
  -3  -5   8   -0.10    0.90
  -3  -5  -8    1.81    0.88
  -3   5  -8   -0.98    3.16
   3   5   8    0.71    0.96
  -3   5  -9  266.35    8.40
  -3  -5   9  260.58    6.58
   3  -5  -9  256.06    8.40
  -3   5   9  262.05    7.68
   3   5  -9  256.39    7.29
  -3  -5  -9  263.84   12.89
  -3   5   9  249.31    7.75
  -3  -5   9  250.91    6.79
  -3  -5  -9  253.57    6.97
  -3   5  -9  250.93   19.19
   3   5   9  242.62    7.65
  -3   5 -10  178.90    8.90
  -3  -5  10  173.53    4.82
   3  -5 -10  171.75    6.75
  -3   5  10  171.23    7.03
   3   5 -10  176.59    7.04
  -3  -5 -10  173.27    6.93
  -3   5  10  174.67   20.19
  -3  -5  10  172.82    6.31
  -3  -5 -10  173.33    8.20
  -3   5 -10  166.21   16.68
   3   5  10  179.21   13.23
  -3  -5  11    0.49    0.60
  -3   5 -11   -0.80    1.45
   3  -5 -11    1.58    0.83
   3   5 -11    2.24    1.06
  -3   5  11    5.48    3.36
  -3  -5 -11    1.69    1.47
  -3   5  11   -0.75    1.94
  -3  -5  11   -1.00    1.19
  -3  -5 -11    2.26    1.51
  -3   5 -11   -0.16    1.50
   3   5  11    2.40    1.67
   3  -5  11    2.68    2.30
  -3  -5  12  130.57    6.34
  -3   5 -12  128.75   17.67
   3  -5 -12  135.34    4.62
   3   5 -12  128.14    3.97
  -3   5  12  137.69    5.86
  -3  -5 -12  151.48   13.76
  -3   5  12  134.75    9.53
  -3  -5  12  123.96    4.34
  -3  -5 -12  129.98    9.99
  -3   5 -12  136.78   15.37
   3   5  12  142.83   11.43
   3  -5  12  140.93   11.42
  -3  -5  13   36.78    5.62
  -3   5 -13   34.73    8.34
   3  -5 -13   31.85    3.51
   3   5 -13   41.63    5.91
  -3   5  13   37.02    8.05
  -3  -5 -13   35.59    4.98
  -3   5  13   33.84    5.77
  -3  -5  13   41.53    6.96
  -3  -5 -13   42.67    6.92
  -3   5 -13   33.42    5.19
   3   5  13   39.82    5.46
   3  -5  13   30.04    7.43
  -3   5 -14   48.00    9.30
   3  -5 -14   59.89   10.93
   3   5 -14   57.84    5.29
  -3   5  14   47.27    9.60
  -3  -5 -14   46.65    5.06
  -3   5  14   53.60    9.45
  -3  -5  14   49.46    3.50
  -3  -5 -14   53.20   10.29
  -3   5 -14   43.76    9.30
   3   5  14   50.54    4.41
   3  -5  14   53.45    8.53
   3  -5 -15   -0.98    1.63
   3   5 -15    1.86    0.92
  -3  -5 -15    1.96    2.01
  -3   5  15    2.67    1.91
  -3   5  15    2.16    0.85
  -3  -5  15    0.67    0.51
  -3  -5 -15   -1.51    1.74
  -3   5 -15    1.22    2.01
   3   5  15   -0.30    2.71
   3  -5  15    3.96    2.07
  -3   5 -16   35.00    6.82
   3  -5 -16   37.87    6.95
   3   5 -16   44.41    6.22
  -3  -5 -16   46.33    6.73
  -3   5  16   37.47    5.14
  -3   5  16   41.31    7.13
  -3  -5 -16   38.78    5.80
  -3  -5  16   39.45    7.05
  -3   5 -16   32.92    7.63
   3   5  16   38.62    9.20
   3  -5  16   36.10    7.20
   3  -5 -17   34.56    6.28
   3   5 -17   34.81    5.17
  -3  -5 -17   28.26    4.74
  -3   5  17   28.06    5.09
  -3   5  17   31.25    5.46
  -3  -5 -17   30.88    4.66
  -3  -5  17   39.03    6.01
  -3   5 -17   32.06    5.11
   3   5  17   33.42    4.11
   3  -5  17   31.38    5.73
  -3   5 -18   95.91   14.80
   3  -5 -18  112.17    5.60
   3   5 -18  103.37    4.51
  -3  -5 -18   86.56   17.79
  -3   5  18   95.25   13.27
  -3   5  18  114.93   13.94
  -3  -5 -18  100.46    7.82
  -3  -5  18  106.13    6.51
  -3   5 -18  105.50    9.92
   3   5  18  112.83   13.08
   3  -5  18   95.84    6.88
  -3   5 -19   90.72    7.59
   3  -5 -19   95.33    6.39
   3   5 -19  109.27    5.20
  -3  -5 -19  101.14    6.53
  -3   5  19   99.15   12.86
  -3   5  19  110.45   11.42
  -3  -5 -19  114.77   13.34
  -3  -5  19  103.84    5.81
   3   5  19  109.82    8.91
   3  -5  19  104.54    9.65
  -3   5 -20   -0.82    1.80
   3  -5 -20    2.27    0.91
   3   5 -20    2.80    0.67
  -3  -5 -20    0.42    2.33
  -3   5  20    3.67    1.26
  -3  -5 -20    2.19    0.96
  -3  -5  20    4.91    1.89
   3  -5  20    1.45    1.33
  -3   5 -21   16.36    3.96
   3  -5 -21    0.88    0.45
   3   5 -21   23.70    4.48
  -3  -5 -21   21.23    4.82
  -3   5  21   17.23    4.16
  -3  -5 -21   23.75    5.08
  -3  -5  21   23.01    5.45
  -3   5 -21   19.07    4.31
   3   5  21   18.73    4.70
   3  -5  21   13.47    3.43
  -3   5 -22   75.56   12.95
   3   5 -22   93.76    5.95
  -3  -5 -22   93.96   14.78
  -3  -5 -22   94.78    9.18
  -3   5  22   86.05   10.82
  -3   5 -22   95.51    5.49
  -3  -5  22   85.04   14.75
   3   5  22   85.88    5.73
   3  -5  22   84.45   18.11
   3   5 -23   -0.43    0.78
  -3  -5 -23   -0.68    2.20
  -3  -5 -23    1.66    0.64
  -3   5  23    0.83    1.00
  -3   5 -23    1.39    1.11
  -3  -5  23    1.32    1.43
   3   5  23    0.84    2.61
   3  -5  23    1.24    3.09
  -3   5 -24  124.24    8.00
   3   5 -24  135.72    3.27
  -3  -5 -24  127.06   17.06
  -3  -5 -24  132.20    8.15
  -3   5  24  127.97   13.31
  -3   5 -24  113.74   15.96
  -3  -5  24  129.46   10.71
   3   5  24  132.47   16.13
   3  -5  24  117.36   12.62
  -3   5 -25   19.90    3.06
   3   5 -25   23.22    3.82
  -3  -5 -25   14.40    3.31
  -3  -5 -25   22.36    3.50
  -3   5  25   17.06    4.57
  -3   5 -25   18.18    4.99
  -3  -5  25   15.45    3.20
   3   5  25   17.52    3.87
   3  -5  25   18.13    3.24
  -3   5 -26   -0.15    1.62
   3   5 -26    2.92    0.90
  -3  -5 -26    5.77    2.16
  -3  -5 -26    6.37    0.84
  -3   5  26    5.08    1.15
  -3   5 -26    5.58    1.77
  -3  -5  26    7.03    1.78
   3   5  26    1.15    2.21
   3  -5  26    4.79    2.16
  -3   5 -27    6.25    2.06
   3   5 -27    5.64    1.04
  -3  -5 -27    4.03    2.08
  -3  -5 -27    4.47    1.68
  -3   5 -27    6.90    1.90
  -3   5  27    3.64    1.67
  -3  -5  27    4.77    2.30
   3   5  27    1.01    1.60
   3  -5  27    3.51    2.16
  -3   5 -28   11.33    2.25
  -3  -5 -28    1.45    1.00
  -3  -5 -28   12.21    2.55
  -3   5 -28    1.60    1.65
  -3   5  28   14.86    4.70
  -3  -5  28   17.07    3.23
   3   5  28   10.78    1.49
   3  -5  28   10.80    2.88
  -3   5 -29   32.89    5.56
  -3  -5  29   29.43    5.99
   3   5  29   31.82    5.52
   3  -5  29   30.40    6.29
   3  -6   0    0.72    0.70
  -3   6   0   -1.72    2.33
  -3  -6   0   -1.08    1.72
   3   6   0    1.06    1.27
  -3  -6   0    1.21    0.68
   3  -6   1    1.04    0.91
   3  -6  -1    0.55    0.97
  -3   6  -1   -2.19    2.36
  -3  -6   1    1.34    1.78
  -3  -6  -1   -2.37    1.74
   3   6  -1   -2.16    1.96
   3   6   1   -2.25    2.02
  -3  -6  -1    1.11    0.68
  -3  -6   1    0.38    0.39
   3  -6   2  266.11    7.85
   3  -6  -2  252.66    7.31
  -3   6  -2  258.72   10.23
  -3   6   2  256.31    8.35
  -3  -6   2  263.42    7.26
  -3  -6  -2  251.98    9.59
   3   6  -2  264.88    7.40
   3   6   2  263.64    8.79
  -3  -6  -2  267.51    6.11
  -3  -6   2  268.15    6.30
   3  -6   3   67.98   15.07
   3  -6  -3   61.49    7.43
  -3   6  -3   66.59    6.28
  -3   6   3   60.79    9.27
  -3  -6   3   68.82    6.16
  -3  -6  -3   66.49   12.34
   3   6  -3   63.85    5.15
   3   6   3   66.72    5.29
  -3  -6  -3   63.66    4.09
  -3  -6   3   65.23    5.58
  -3   6  -3   67.02   11.87
   3  -6   4  208.81    9.19
   3  -6  -4  208.27    6.75
  -3   6  -4  219.88    8.07
  -3   6   4  196.44    6.97
  -3  -6   4  218.89    6.40
  -3  -6  -4  214.29    7.09
   3   6  -4  220.20    8.04
   3   6   4  209.77    7.01
  -3  -6   4  209.85    4.71
  -3  -6  -4  216.33    7.02
  -3   6  -4  216.99    9.09
   3   6   4  213.37    8.55
  -3  -6   4  212.95    5.82
   3  -6   5   81.82   13.01
   3  -6  -5   87.23    4.46
  -3   6  -5   81.83    8.26
  -3  -6   5   88.01    5.76
  -3   6   5   77.79   14.40
  -3  -6  -5   81.91    4.71
   3   6  -5   93.41    7.50
   3   6   5   77.50    6.32
  -3  -6   5   77.55    3.31
  -3  -6  -5   81.10    4.15
   3   6   5   78.22    5.06
  -3   6  -5   79.90   12.76
   3  -6   6   12.41    2.97
  -3   6  -6   12.68    2.79
   3  -6  -6   10.67    2.40
  -3  -6   6   13.57    2.29
  -3   6   6   13.57    3.02
  -3  -6  -6   12.89    3.39
   3   6  -6   14.79    2.10
   3   6   6   14.32    3.81
  -3  -6   6   14.99    1.82
  -3  -6  -6   16.62    2.85
   3   6   6   14.86    3.45
  -3   6  -6   16.56    3.67
   3  -6   7   19.71    4.42
  -3   6  -7   18.89    4.60
   3  -6  -7   23.25    4.35
  -3  -6   7   17.10    3.52
  -3   6   7   17.15    3.09
  -3  -6  -7   14.10    2.97
   3   6  -7   22.26    3.83
   3   6   7   17.22    3.50
  -3  -6   7   19.44    3.03
  -3  -6  -7   22.50    4.01
   3   6   7   21.48    5.42
  -3   6  -7   15.44    3.75
   3  -6   8  222.30    9.67
  -3   6  -8  213.34   19.38
   3  -6  -8  210.03    8.17
  -3  -6   8  215.68    6.16
  -3   6   8  215.16    7.50
   3   6  -8  214.61    6.57
  -3  -6  -8  218.26   17.83
   3   6   8  211.79   10.80
  -3  -6   8  212.07    6.14
  -3  -6  -8  236.52   13.29
  -3   6  -8  211.30   12.82
   3   6   8  201.16    7.44
   3  -6   9   92.21   10.17
  -3   6  -9   90.41    9.36
  -3  -6   9   86.42    7.35
   3  -6  -9   81.25    4.08
  -3   6   9   78.14    7.09
   3   6  -9   82.87    3.87
  -3  -6  -9   80.47    4.96
  -3   6   9   64.16    7.44
  -3  -6   9   79.39    5.91
  -3  -6  -9   89.74   10.45
  -3   6  -9   76.81   11.07
   3   6   9   88.06    7.11
   3  -6  10   57.64    9.76
  -3   6 -10   50.20   13.09
  -3  -6  10   55.74    8.66
   3  -6 -10   60.30   11.21
  -3   6  10   59.26    9.92
   3   6 -10   53.27    4.39
  -3  -6 -10   53.91    8.80
  -3   6  10   43.23    5.10
  -3  -6  10   53.67    3.47
  -3  -6 -10   57.94    8.27
  -3   6 -10   43.44    7.55
   3   6  10   53.85    9.88
  -3  -6  11  159.20    4.52
  -3   6 -11  154.31   11.94
   3  -6 -11  158.08    5.03
   3   6 -11  154.77    4.77
  -3   6  11  162.82    6.97
  -3  -6 -11  161.61   10.30
  -3   6  11  166.58   10.42
  -3  -6 -11  158.51    6.76
  -3   6 -11  166.81   10.73
   3   6  11  151.21    9.45
  -3  -6  12  303.84    6.31
  -3   6 -12  319.03   10.77
   3  -6 -12  329.93    7.14
   3   6 -12  315.64    8.59
  -3   6  12  323.06    9.36
  -3  -6 -12  304.88   10.55
  -3   6  12  337.92   21.31
  -3  -6 -12  321.44    9.93
  -3   6 -12  323.13   27.51
   3   6  12  315.19   11.07
   3  -6  12  306.49   11.54
  -3  -6  13    2.85    0.83
  -3   6 -13    5.11    2.54
   3  -6 -13    8.95    2.20
   3   6 -13    4.99    1.76
  -3   6  13    6.29    2.35
  -3  -6 -13    7.36    2.45
  -3   6  13    6.58    2.36
  -3  -6 -13    6.81    1.99
  -3  -6  13   10.92    1.85
  -3   6 -13    9.45    3.71
   3   6  13    1.61    2.59
   3  -6  13   10.47    2.81
  -3  -6  14   54.03    7.84
  -3   6 -14   51.56   11.83
   3  -6 -14   59.15   10.91
   3   6 -14   58.76    7.50
  -3   6  14   45.44    9.36
  -3  -6 -14   52.14   10.05
  -3   6  14   49.39    7.33
  -3  -6 -14   54.87    4.35
  -3  -6  14   50.16    9.70
  -3   6 -14   47.05    4.91
   3   6  14   54.92    6.04
   3  -6  14   49.57    9.21
  -3  -6  15    6.74    1.89
  -3   6 -15    8.54    2.74
   3  -6 -15    5.63    2.02
   3   6 -15    5.97    1.25
  -3  -6 -15   13.01    4.08
  -3   6  15    8.42    2.52
  -3   6  15    8.82    1.81
  -3  -6 -15   11.74    1.95
  -3  -6  15   10.08    2.23
  -3   6 -15   10.96    2.45
   3   6  15    7.60    1.78
   3  -6  15    3.80    3.17
  -3   6 -16   62.96   11.44
   3  -6 -16   77.85   13.10
   3   6 -16   76.49    5.95
  -3  -6 -16   63.86    6.03
  -3   6  16   57.69   11.81
  -3   6  16   70.89   10.15
  -3  -6 -16   73.37   12.17
  -3  -6  16   70.09   10.57
  -3   6 -16   65.78   10.24
   3   6  16   74.62    6.65
   3  -6  16   67.98    6.38
  -3   6 -17   79.28   13.70
   3  -6 -17   88.82    4.86
   3   6 -17  101.77    9.47
  -3  -6 -17   80.30    6.07
  -3   6  17   87.94   10.94
  -3   6  17   87.48   16.01
  -3  -6 -17   95.13    7.14
  -3   6 -17   83.21   10.57
   3   6  17   88.35    6.44
   3  -6  17   87.18   11.96
  -3   6 -18  183.42   15.67
   3  -6 -18  149.27    7.71
   3   6 -18  193.67    7.58
  -3  -6 -18  174.92    9.37
  -3   6  18  174.55   10.01
  -3   6  18  186.85   11.69
  -3  -6 -18  201.92   10.98
  -3  -6  18  189.92    9.08
   3   6  18  207.23   21.21
   3  -6  18  177.33   28.80
  -3   6 -19  186.64   19.66
  -3  -6 -19  184.26   27.94
  -3   6 -20   98.34   20.82
  -3   6 -21    9.38    3.88
   3   6 -21   15.73    1.94
  -3  -6 -21    5.46    2.93
  -3  -6 -21   17.21    2.28
  -3   6  21   18.23    2.90
  -3   6 -21    8.06    2.18
  -3  -6  21   17.53    3.59
   3   6  21   15.96    4.14
   3  -6  21   15.74    4.15
  -3   6 -22   29.14    5.88
   3   6 -22   36.65    5.27
  -3  -6 -22   33.89    5.07
  -3  -6 -22   38.63    6.72
  -3   6  22   30.46    4.37
  -3   6 -22   30.61    5.18
  -3  -6  22   34.78    7.32
   3   6  22   26.37    4.39
   3  -6  22   36.25    4.99
  -3   6 -23  200.62   13.09
   3   6 -23  215.65    5.28
  -3  -6 -23  209.43   20.01
  -3  -6 -23  222.82   11.73
  -3   6  23  225.62    9.73
  -3   6 -23  186.89   16.53
  -3  -6  23  214.14    7.96
   3   6  23  212.67    8.47
   3  -6  23  198.50   12.73
  -3   6 -24   89.56   14.17
   3   6 -24  107.52    7.37
  -3  -6 -24   81.62   17.04
  -3  -6 -24  102.12   19.39
  -3   6  24  103.56   14.58
  -3   6 -24   72.46    6.35
  -3  -6  24   98.67   12.05
   3   6  24   93.01    6.13
   3  -6  24  100.01   14.30
  -3   6 -25   43.16    6.11
   3   6 -25   50.00    5.42
  -3  -6 -25   35.75    4.36
  -3  -6 -25   38.54    9.04
  -3   6  25   34.61    6.31
  -3  -6  25   40.96    8.84
   3   6  25   43.99    4.66
   3  -6  25   35.73    7.26
  -3   6 -26    0.12    1.10
   3   6 -26   -0.10    0.37
  -3  -6 -26    6.00    2.66
  -3  -6 -26    1.89    0.70
  -3   6  26    4.87    2.07
  -3   6 -26   -0.57    1.49
  -3  -6  26    3.74    1.91
   3   6  26    2.32    0.99
   3  -6  26    3.40    2.30
  -3   6 -27    2.50    1.10
   3   6 -27    1.12    0.52
  -3  -6 -27    0.21    1.00
  -3  -6 -27    0.27    0.77
  -3   6  27    1.41    1.26
  -3   6 -27   -1.59    1.39
  -3  -6  27    2.54    1.86
   3   6  27    1.89    2.38
   3  -6  27    2.92    1.36
  -3   6 -28   -1.39    1.61
  -3  -6  28   -2.22    1.79
   3   6  28    2.40    1.23
   3  -6  28   -2.14    2.77
   3  -7   0    2.95    2.24
  -3   7   0   -0.21    2.57
  -3  -7   0    2.24    1.51
   3   7   0   -1.98    2.06
  -3  -7   0    1.67    0.86
   3  -7   1  180.47    6.61
   3  -7  -1  172.94    6.22
  -3   7  -1  172.52    6.99
  -3   7   1  166.76    6.85
  -3  -7   1  168.55   12.80
  -3  -7  -1  196.81   17.95
   3   7  -1  187.08   14.18
   3   7   1  172.65   13.24
  -3  -7  -1  183.00    4.31
  -3  -7   1  175.99    4.24
   3  -7   2   24.77    4.38
   3  -7  -2   22.08    4.92
  -3   7  -2   27.30    5.92
  -3   7   2   19.59    4.32
  -3  -7   2   23.00    4.63
  -3  -7  -2   20.71    4.57
   3   7  -2   26.77    5.13
   3   7   2   23.63    5.12
  -3  -7   2   21.03    1.53
  -3  -7  -2   29.27    3.04
  -3  -7   2   24.09    2.48
   3  -7   3    5.50    2.20
   3  -7  -3    8.18    2.12
  -3   7  -3    5.96    2.56
  -3   7   3    8.83    3.95
  -3  -7   3    8.27    1.80
  -3  -7  -3    7.42    2.08
   3   7  -3    9.13    1.96
   3   7   3   10.60    2.51
  -3  -7   3    7.29    0.84
  -3  -7   3    8.32    0.82
  -3   7  -3   11.40    2.32
   3  -7   4   33.13    8.08
   3  -7  -4   32.18    6.30
  -3   7  -4   37.54    8.73
  -3  -7   4   34.75    6.08
  -3   7   4   30.67    6.94
  -3  -7  -4   38.42    6.16
   3   7  -4   35.13    5.95
   3   7   4   34.56    7.60
  -3  -7   4   38.35    3.51
  -3   7  -4   32.71    5.63
   3   7   4   37.08    6.63
   3  -7   5  440.16   11.62
   3  -7  -5  421.69   10.68
  -3   7  -5  419.20   11.29
  -3  -7   5  428.11   10.37
  -3   7   5  415.20   11.29
  -3  -7  -5  409.95   13.57
   3   7  -5  422.56   10.55
   3   7   5  424.51   13.63
  -3  -7   5  419.99    7.56
  -3  -7  -5  426.04    9.05
  -3   7  -5  441.92   17.40
   3   7   5  429.64    9.95
  -3  -7   5  424.41    8.59
   3  -7   6   12.57    3.78
   3  -7  -6   17.63    3.35
  -3   7  -6   20.85    3.86
  -3  -7   6   17.97    2.77
  -3   7   6    9.56    2.80
  -3  -7  -6   11.98    3.12
   3   7  -6   19.01    3.48
   3   7   6   14.44    3.74
   3   7   6   16.00    2.83
  -3   7  -6   16.72    3.99
   3  -7   7  140.48   21.93
  -3   7  -7  149.79    6.46
   3  -7  -7  148.60    6.01
  -3  -7   7  156.79   13.19
  -3   7   7  143.79    6.24
  -3  -7  -7  137.10   10.78
   3   7  -7  156.31   12.34
   3   7   7  133.58   11.11
  -3  -7  -7  141.05    7.00
   3   7   7  151.05   10.47
  -3   7  -7  135.54   15.56
   3  -7   8   -0.09    2.81
  -3   7  -8   -0.45    1.98
   3  -7  -8    0.12    2.32
  -3  -7   8    2.37    1.30
  -3   7   8    1.06    1.31
  -3  -7  -8    0.22    2.23
   3   7  -8   -0.47    1.86
   3   7   8   -0.05    2.24
   3   7   8    0.02    0.65
  -3   7  -8    2.31    1.82
   3  -7   9   36.53    6.89
  -3   7  -9   40.15    8.85
  -3  -7   9   37.75    5.78
   3  -7  -9   37.79    7.37
  -3   7   9   32.22    5.96
   3   7  -9   44.27    8.02
  -3  -7  -9   38.53    3.83
   3   7   9   34.88    7.27
  -3   7   9   35.15    5.76
  -3  -7  -9   38.04    6.82
  -3   7  -9   34.89    5.34
   3   7   9   37.46    6.57
   3  -7  10   59.21   12.57
  -3   7 -10   60.25   13.29
  -3  -7  10   61.62   10.28
   3  -7 -10   73.79   11.38
  -3   7  10   64.67   11.42
   3   7 -10   65.97   11.03
  -3  -7 -10   63.97    4.84
   3   7  10   58.55   12.25
  -3   7  10   64.10    9.95
  -3  -7 -10   65.83    9.51
  -3  -7  10   66.82    5.42
  -3   7 -10   57.40   12.19
   3   7  10   67.69   11.85
   3  -7  11    3.17    1.65
  -3  -7  11    3.13    1.27
  -3   7 -11    1.01    1.37
   3  -7 -11    3.98    2.19
  -3   7  11    1.06    0.96
  -3  -7 -11    3.04    2.56
  -3   7  11    0.15    0.81
  -3  -7 -11   -0.16    1.44
  -3   7 -11    0.69    1.52
   3   7  11    0.68    1.24
   3  -7  12   21.61    4.92
  -3  -7  12   22.36    3.91
  -3   7 -12   24.26    4.74
   3  -7 -12   22.93    3.99
   3   7 -12   25.57    4.34
  -3   7  12   18.21    3.00
  -3  -7 -12   27.20    5.57
  -3   7  12   25.47    4.59
  -3  -7 -12   22.66    3.32
  -3  -7  12   24.30    3.24
  -3   7 -12   17.17    3.33
   3   7  12   24.62    4.28
  -3  -7  13   10.90    2.26
  -3   7 -13    7.55    2.05
   3  -7 -13   16.13    3.23
   3   7 -13   13.26    2.50
  -3   7  13   12.05    4.36
  -3  -7 -13   13.33    3.68
  -3   7  13    7.05    1.25
  -3  -7 -13    9.03    1.99
  -3  -7  13    9.36    2.40
  -3   7 -13    8.31    2.62
   3   7  13    9.01    2.46
  -3  -7  14    1.31    1.76
  -3   7 -14   -1.21    1.98
   3  -7 -14    1.51    1.01
   3   7 -14    2.40    1.48
  -3  -7 -14    0.28    2.23
  -3   7  14    0.46    1.89
  -3   7  14    1.22    1.24
  -3  -7 -14    0.62    1.07
  -3  -7  14   -0.10    1.21
  -3   7 -14   -1.47    2.50
   3   7  14   -2.14    2.12
   3  -7  14    0.38    2.02
  -3  -7  15   -0.13    1.31
  -3   7 -15    2.41    1.14
   3  -7 -15    4.43    1.39
   3   7 -15    2.47    0.77
  -3  -7 -15    1.04    1.71
  -3   7  15    2.34    1.42
  -3   7  15    1.26    1.57
  -3  -7 -15    3.25    0.89
  -3  -7  15    3.17    1.22
  -3   7 -15    3.62    1.13
   3   7  15    1.98    0.93
   3  -7  15    6.51    2.29
  -3  -7  16   -0.81    1.24
  -3   7 -16   -0.62    1.90
   3  -7 -16    2.46    1.04
   3   7 -16    1.32    1.19
  -3  -7 -16    1.61    1.07
  -3   7  16   -0.24    1.74
  -3   7  16   -1.00    1.70
  -3  -7 -16    1.18    0.84
  -3  -7  16    0.56    0.67
  -3   7 -16    2.54    1.07
   3   7  16   -0.55    2.13
   3  -7  16    2.15    1.56
  -3   7 -17   21.28    5.73
   3  -7 -17   15.28    2.61
  -3  -7 -17   17.27    3.26
  -3   7  17   21.27    5.14
  -3   7  17   23.63    3.05
  -3  -7 -17   23.02    3.01
  -3  -7  17   21.89    3.74
  -3   7 -17   19.63    3.42
   3   7  17   14.66    3.06
   3  -7  17   17.17    4.26
  -3   7 -18   27.73    6.00
   3   7 -18   41.81    5.29
  -3  -7 -18   31.42    4.47
  -3   7  18   32.49    4.52
  -3  -7 -18   36.46    5.38
  -3  -7  18   30.82    6.35
  -3   7 -18   30.43    5.30
   3   7  18   31.78    3.67
  -3   7 -19   97.27   14.21
  -3   7  19   82.33   16.21
  -3   7 -20    2.72    2.09
   3   7 -20    5.13    1.55
  -3  -7 -20    5.64    2.60
  -3   7  20    4.72    1.86
  -3   7  20    6.44    1.67
  -3   7 -20    7.97    2.57
  -3  -7  20    4.57    1.69
   3   7  20    5.11    3.49
   3  -7  20    3.88    1.53
  -3   7 -21    7.96    2.30
   3   7 -21    9.04    1.64
  -3  -7 -21    6.98    3.16
  -3   7  21    4.69    1.90
  -3  -7 -21    7.93    1.67
  -3   7  21    4.65    1.46
  -3   7 -21    5.36    2.14
  -3  -7  21    9.00    1.76
   3   7  21    6.53    3.36
   3  -7  21    5.41    2.53
  -3   7 -22   23.64    4.20
   3   7 -22   26.78    4.23
  -3  -7 -22   30.52    4.37
  -3   7  22   22.82    4.23
  -3  -7 -22   28.45    4.67
  -3   7  22   32.10    3.00
  -3   7 -22    9.79    2.98
  -3  -7  22   27.88    5.92
   3   7  22   22.96    3.76
   3  -7  22   24.25    4.68
  -3   7 -23   14.92    2.61
   3   7 -23   15.45    2.31
  -3  -7 -23   16.93    2.84
  -3  -7 -23   11.27    3.78
  -3   7  23   12.48    2.23
  -3  -7  23   13.81    3.36
   3   7  23   10.52    3.86
   3  -7  23   18.42    3.30
  -3   7 -24    3.90    1.12
   3   7 -24    5.04    1.26
  -3  -7 -24    4.24    1.24
  -3  -7 -24    4.07    1.03
  -3   7  24    4.31    1.29
  -3   7 -24   -0.15    1.50
  -3  -7  24    7.76    2.05
   3   7  24    8.66    4.07
   3  -7  24    5.10    2.35
  -3   7 -25    1.53    1.04
   3   7 -25    1.61    0.84
  -3  -7 -25   -1.55    1.92
  -3  -7 -25    2.58    1.09
  -3   7  25    1.36    1.30
  -3   7 -25   -0.04    1.48
  -3  -7  25    1.61    0.77
   3   7  25    2.65    3.19
   3  -7  25   -1.24    2.20
  -3   7 -26   -1.64    1.73
   3   7 -26    1.04    0.82
  -3  -7 -26    3.25    2.29
  -3  -7 -26    5.82    1.78
  -3   7  26    2.27    1.26
  -3  -7  26    0.70    0.84
   3   7  26    1.87    1.24
   3  -7  26   -0.79    2.51
  -3   7 -27   14.71    2.34
  -3  -7 -27   15.17    3.02
  -3   7  27   11.56    2.89
  -3  -7  27   13.44    2.52
   3   7  27   20.75    4.51
   3  -7  27   15.71    5.24
   3  -8   0   -2.07    2.73
  -3   8   0   -0.10    3.01
  -3  -8   0   -0.30    2.46
   3   8   0    1.95    1.09
   3  -8   1    1.38    1.23
   3  -8  -1    5.61    1.62
  -3   8  -1    4.32    2.74
  -3   8   1    3.70    1.25
  -3  -8   1    3.02    2.56
  -3  -8  -1    5.52    2.62
   3   8  -1   -0.35    2.13
   3   8   1    7.12    2.71
  -3  -8  -1    4.48    0.57
   3  -8   2   28.05    6.53
   3  -8  -2   29.68    7.06
  -3   8  -2   33.14    4.41
  -3   8   2   24.42    6.13
  -3  -8   2   30.24    4.87
  -3  -8  -2   31.28    4.10
   3   8  -2   35.37    7.01
   3   8   2   30.72    3.62
  -3  -8  -2   31.30    3.94
   3  -8   3  271.30    9.93
   3  -8  -3  254.94    7.16
  -3   8  -3  254.89    7.64
  -3  -8   3  258.07    6.85
  -3   8   3  254.58    7.91
  -3  -8  -3  255.81   17.05
   3   8  -3  278.91   19.39
   3   8   3  277.73   22.52
  -3  -8  -3  259.72    4.37
  -3   8  -3  258.12   18.85
   3  -8   4    7.44    2.46
   3  -8  -4    6.43    1.99
  -3   8  -4   10.26    2.47
  -3  -8   4   13.71    2.83
  -3   8   4    6.77    2.22
  -3  -8  -4   16.36    2.33
   3   8  -4    8.68    2.39
   3   8   4   17.12    3.26
  -3   8  -4    8.39    3.37
   3   8   4   17.13    2.33
   3  -8   5  485.53    9.80
   3  -8  -5  489.42    9.72
  -3   8  -5  493.12   10.27
  -3  -8   5  496.53    8.85
  -3   8   5  474.58   12.24
  -3  -8  -5  487.25   10.21
   3   8  -5  496.71    9.28
   3   8   5  478.60   10.23
  -3  -8  -5  476.97    5.89
  -3   8  -5  505.33   10.72
   3   8   5  486.36    7.19
   3  -8   6   76.91   13.87
   3  -8  -6   82.67    9.32
  -3   8  -6   76.70    8.72
  -3  -8   6   87.55    4.63
  -3   8   6   75.75    4.94
  -3  -8  -6   83.42    6.38
   3   8  -6   76.38    7.12
   3   8   6   86.84    9.38
  -3  -8  -6   61.45    2.60
  -3   8  -6   73.45   13.61
   3   8   6   80.49    6.84
   3  -8   7  228.81   10.54
   3  -8  -7  235.13    6.96
  -3   8  -7  237.54    9.56
  -3  -8   7  227.59    6.19
  -3   8   7  220.64    7.31
  -3  -8  -7  231.40   19.54
   3   8  -7  220.36    6.33
   3   8   7  219.61    7.27
  -3  -8  -7  220.01    6.28
  -3  -8   7  234.96    2.74
  -3   8  -7  226.13   21.37
   3   8   7  234.38   10.47
  -3  -8   7  224.98    2.48
   3  -8   8   42.62   10.28
  -3   8  -8   40.33    6.36
   3  -8  -8   39.33    3.74
  -3  -8   8   41.58    8.30
  -3   8   8   35.66    7.72
  -3  -8  -8   44.73    5.64
   3   8  -8   40.62    3.44
   3   8   8   45.39    6.55
  -3   8   8   33.09    5.71
  -3  -8  -8   25.13    4.49
  -3  -8   8   39.75    3.18
  -3   8  -8   35.17    6.03
   3   8   8   40.82    6.34
   3  -8   9   62.69   10.38
  -3  -8   9   64.02    6.62
  -3   8  -9   68.79    7.47
   3  -8  -9   63.89   11.81
  -3   8   9   55.82   10.51
  -3  -8  -9   54.23   10.51
   3   8  -9   62.26   10.62
   3   8   9   62.93    5.97
  -3   8   9   52.99    9.33
  -3  -8  -9   56.95    6.38
  -3  -8   9   62.02    4.09
  -3   8  -9   53.84    8.32
   3   8   9   62.76   10.21
   3  -8  10   19.36    3.85
  -3  -8  10   26.83    4.44
  -3   8 -10   26.04    3.64
   3  -8 -10   25.68    4.29
  -3   8  10   16.36    3.56
   3   8 -10   26.03    5.21
  -3  -8 -10   25.84    3.70
   3   8  10   26.25    4.12
  -3   8  10   18.74    3.89
  -3  -8 -10   26.56    4.11
  -3  -8  10   25.62    3.85
  -3   8 -10   23.23    4.76
   3   8  10   25.80    5.37
   3  -8  11   53.84   10.09
  -3  -8  11   60.20    5.21
  -3   8 -11   63.45    4.69
   3  -8 -11   66.21   12.68
   3   8 -11   57.71    8.99
  -3   8  11   57.92   10.96
  -3  -8 -11   65.13    6.55
   3   8  11   54.32    7.20
  -3   8  11   61.44   11.43
  -3  -8 -11   66.27    4.66
  -3  -8  11   68.34    7.97
  -3   8 -11   64.14    5.96
   3   8  11   64.46    6.76
   3  -8  12   16.83    3.26
  -3  -8  12   18.57    3.41
  -3   8 -12   12.03    2.92
   3  -8 -12   19.88    2.72
   3   8 -12   23.04    3.51
  -3  -8 -12   23.32    2.94
  -3   8  12   19.96    3.96
   3   8  12   17.53    3.39
  -3   8  12   23.85    4.59
  -3  -8 -12   24.32    4.16
  -3  -8  12   24.61    3.70
  -3   8 -12   19.58    3.75
   3   8  12   18.14    3.14
   3  -8  13   28.89    8.94
  -3  -8  13   32.19    6.02
  -3   8 -13   33.19    4.57
   3  -8 -13   33.51    7.00
   3   8 -13   38.79    6.58
  -3  -8 -13   33.84    4.87
  -3   8  13   30.28    4.21
  -3   8  13   33.92    4.52
  -3  -8 -13   33.90    5.63
  -3  -8  13   39.18    6.95
  -3   8 -13   32.46    3.77
   3   8  13   33.30    6.55
  -3  -8  14   17.38    3.60
  -3   8 -14   23.57    3.53
   3  -8 -14   17.94    3.55
   3   8 -14   20.71    2.47
  -3  -8 -14   17.15    3.58
  -3   8  14   18.81    2.99
  -3   8  14   20.95    5.23
  -3  -8 -14   19.83    3.15
  -3  -8  14   21.79    4.49
  -3   8 -14   14.14    3.17
   3   8  14   22.86    3.80
  -3  -8  15    4.53    1.40
  -3   8 -15    2.14    1.22
   3  -8 -15    5.14    2.42
   3   8 -15    7.23    1.46
  -3  -8 -15    4.85    2.84
  -3   8  15   -0.15    1.83
  -3  -8 -15    3.91    1.23
  -3  -8  15    4.14    2.02
  -3   8 -15    2.42    1.27
   3   8  15    2.99    1.44
  -3  -8  16    7.10    1.87
  -3   8 -16    8.99    2.38
   3  -8 -16   11.10    2.60
   3   8 -16   13.76    2.47
  -3  -8 -16   13.68    2.73
  -3   8  16   10.98    2.29
  -3   8  16   12.64    1.86
  -3  -8 -16   11.17    2.15
  -3  -8  16    7.18    1.82
  -3   8 -16   11.41    3.19
   3   8  16    8.65    2.16
  -3  -8  17   46.66    9.83
  -3   8 -17   55.66    8.51
   3   8 -17   63.07    7.22
  -3   8  17   44.54   11.19
  -3   8  17   58.71    7.81
  -3  -8 -17   55.89    8.47
  -3   8 -17   52.50    6.52
  -3  -8  17   54.12   10.05
   3   8  17   57.09   12.70
   3  -8  17   52.09    9.69
  -3   8 -18   11.49    2.91
   3  -8 -18   -0.11    1.15
   3   8 -18   11.19    2.76
  -3  -8 -18   13.09    4.21
  -3   8  18    5.68    1.57
  -3  -8 -18   11.09    2.70
  -3   8  18   12.49    2.51
  -3   8 -18    7.71    2.81
  -3  -8  18   13.87    3.45
   3   8  18    8.78    2.76
   3  -8  18    9.22    2.46
  -3   8 -19   29.18    5.44
   3   8 -19   29.45    4.34
  -3  -8 -19   20.10    3.59
  -3   8  19   19.71    4.77
  -3  -8 -19   26.75    5.75
  -3   8  19   25.87    2.66
  -3  -8  19   26.08    3.49
   3   8  19   24.91    3.29
   3  -8  19   25.19    4.45
  -3   8 -20   29.73    5.49
   3   8 -20   40.25    4.07
  -3  -8 -20   33.62    4.45
  -3   8  20   26.64    5.77
  -3  -8 -20   32.75    4.64
  -3   8  20   27.63    5.08
  -3  -8  20   31.78    5.36
   3   8  20   33.89    3.72
   3  -8  20   31.18    6.60
  -3   8 -21   69.94   11.52
   3   8 -21   76.94    3.36
  -3  -8 -21   73.67    5.29
  -3   8  21   57.03   11.30
  -3  -8 -21   63.28   12.05
  -3   8  21   77.96    7.88
  -3  -8  21   72.17    4.00
   3   8  21   72.57    5.06
   3  -8  21   58.59    8.95
  -3   8 -22    2.34    1.35
   3   8 -22    0.43    0.55
  -3  -8 -22   -1.74    2.27
  -3   8  22    0.62    0.55
  -3  -8 -22    0.83    0.90
  -3   8  22    0.73    0.98
  -3  -8  22    1.00    1.08
   3   8  22   -0.76    2.27
   3  -8  22   -0.65    2.13
  -3   8 -23    5.04    1.26
   3   8 -23    1.79    1.23
  -3  -8 -23    2.27    2.23
  -3   8  23    0.19    1.56
  -3  -8 -23    1.99    1.18
  -3   8  23    2.09    1.14
  -3  -8  23    1.68    1.45
   3   8  23    0.68    2.23
   3  -8  23    3.36    1.20
  -3   8 -24    0.71    0.74
   3   8 -24    2.39    1.23
  -3  -8 -24   -2.22    2.23
  -3  -8 -24    0.07    1.11
  -3   8  24    2.15    1.55
  -3  -8  24    3.34    1.75
   3   8  24   -0.08    1.94
   3  -8  24    0.07    2.11
  -3   8 -25   14.11    3.06
   3   8 -25   14.87    2.35
  -3  -8 -25   12.13    2.88
  -3  -8 -25   12.00    2.98
  -3   8  25   11.58    3.11
  -3  -8  25   15.75    3.28
   3   8  25   16.66    3.59
   3  -8  25   14.60    3.18
  -3   8 -26    3.70    1.31
  -3  -8 -26    0.29    0.81
  -3   8  26    1.14    1.34
  -3  -8  26   -0.44    1.89
   3   8  26   -0.28    2.09
   3  -8  26    0.35    2.72
   3  -9   0    6.45    2.80
  -3   9   0    6.83    2.29
  -3  -9   0    9.67    2.90
   3   9   0    8.90    2.97
   3  -9   1  645.90   11.91
   3  -9  -1  606.94   17.88
  -3   9  -1  607.72   11.95
  -3   9   1  616.86   12.21
  -3  -9   1  628.57   11.25
  -3  -9  -1  629.06   11.54
   3   9  -1  620.16   12.88
   3   9   1  606.48   15.94
   3  -9   2   81.87   14.70
   3  -9  -2   80.09   17.42
  -3   9  -2   68.32   14.88
  -3  -9   2   77.84   15.50
  -3   9   2   70.98   15.45
  -3  -9  -2   82.25    5.53
   3   9  -2   75.92    6.70
   3   9   2   84.64    9.97
  -3   9  -2   76.06   10.88
   3  -9   3   -0.81    2.79
   3  -9  -3    2.49    1.24
  -3   9  -3    5.31    2.92
  -3  -9   3    3.14    2.43
  -3   9   3    4.15    3.06
  -3  -9  -3    3.45    2.22
   3   9  -3    2.24    1.13
   3   9   3    3.53    2.32
  -3  -9  -3    1.70    0.38
  -3   9  -3   -0.45    3.12
   3  -9   4   -0.06    2.98
   3  -9  -4    0.77    1.36
  -3   9  -4    3.16    2.60
  -3  -9   4    4.82    1.93
  -3   9   4    5.07    3.69
  -3  -9  -4    4.10    1.53
   3   9  -4    0.65    2.10
   3   9   4    6.58    2.20
  -3  -9  -4    2.93    0.64
  -3   9  -4   -0.25    3.07
   3  -9   5   66.94   13.83
   3  -9  -5   75.74   15.14
  -3   9  -5   72.33    8.79
  -3  -9   5   74.96    4.83
  -3   9   5   62.27   14.73
  -3  -9  -5   72.70    7.27
   3   9  -5   65.28    4.64
   3   9   5   71.03    4.74
  -3  -9  -5   70.93    5.46
  -3   9  -5   63.56   10.82
   3   9   5   74.85    8.81
   3  -9   6   10.40    2.67
   3  -9  -6   10.62    2.41
  -3   9  -6   15.87    3.04
  -3  -9   6    8.35    2.43
  -3   9   6   10.86    3.11
  -3  -9  -6    4.54    3.01
   3   9  -6   13.75    3.01
   3   9   6   14.56    3.85
  -3  -9  -6   12.07    1.91
  -3   9  -6    9.18    4.36
   3   9   6   13.81    2.26
   3  -9   7    0.40    1.18
   3  -9  -7    0.91    0.96
  -3   9  -7    2.60    1.18
  -3  -9   7    1.71    1.26
  -3   9   7    5.01    1.60
  -3  -9  -7    3.73    3.36
   3   9  -7    0.62    1.77
   3   9   7    0.71    1.19
  -3   9   7    1.46    1.42
  -3  -9  -7    0.14    0.87
  -3   9  -7   -1.38    2.94
   3   9   7    2.35    1.92
   3  -9   8   24.08    4.27
   3  -9  -8   20.30    3.51
  -3  -9   8   20.20    4.11
  -3   9  -8   24.93    3.87
  -3   9   8   23.75    3.79
  -3  -9  -8   22.51    3.97
   3   9  -8   21.15    2.54
   3   9   8   22.44    3.76
  -3   9   8   19.61    3.80
  -3  -9  -8   25.19    3.67
  -3   9  -8   20.69    5.00
   3   9   8   20.97    4.04
   3  -9   9   72.22   12.18
  -3  -9   9   71.84   12.16
   3  -9  -9   74.04   14.62
  -3   9  -9   83.15   10.40
  -3   9   9   80.62    7.79
  -3  -9  -9   75.46    5.79
   3   9  -9   73.24    4.43
   3   9   9   66.54   10.11
  -3   9   9   79.65   10.11
  -3  -9  -9   71.81    5.44
  -3   9  -9   77.60    6.03
   3   9   9   77.28    6.83
   3  -9  10   23.26    4.16
  -3  -9  10   27.21    5.34
  -3   9 -10   34.43    6.16
   3  -9 -10   28.66    5.00
  -3  -9 -10   24.06    4.34
  -3   9  10   28.12    7.04
   3   9 -10   28.86    6.65
   3   9  10   32.80    4.94
  -3   9  10   33.68    4.36
  -3  -9 -10   18.07    3.54
  -3   9 -10   27.38    5.09
   3   9  10   32.67    6.91
  -3  -9  10   34.06    3.41
   3  -9  11   97.39   15.09
  -3  -9  11   96.69   15.38
  -3   9 -11  105.93    6.44
   3  -9 -11  114.90   18.44
  -3  -9 -11  108.83   16.51
   3   9 -11   99.05    7.19
  -3   9  11  103.25   15.26
   3   9  11  105.66   11.12
  -3   9  11  108.91   12.83
  -3  -9 -11  102.50    7.78
  -3   9 -11  100.81    6.53
  -3  -9  11  107.97    6.53
   3   9  11  107.44    7.88
   3  -9  12    7.73    2.58
  -3  -9  12    7.26    1.80
  -3   9 -12    5.98    1.68
   3  -9 -12    5.38    1.37
   3   9 -12    9.22    1.91
  -3  -9 -12    8.68    2.07
  -3   9  12   13.23    2.61
   3   9  12    8.04    3.49
  -3   9  12   10.36    1.84
  -3  -9 -12    7.37    3.63
  -3   9 -12    6.25    2.22
  -3  -9  12    8.36    1.40
   3   9  12   10.95    2.17
   3  -9  13  326.39   17.73
  -3  -9  13  305.46   11.65
  -3   9 -13  320.67   13.46
   3  -9 -13  312.31   15.77
   3   9 -13  306.05   12.73
  -3  -9 -13  304.23   13.74
  -3   9  13  293.49   16.88
   3   9  13  301.24   13.32
  -3   9  13  340.92   18.66
  -3  -9 -13  306.69   20.88
  -3   9 -13  299.83   12.95
  -3  -9  13  300.69   11.22
   3   9  13  316.50   21.61
   3  -9  14   35.36    5.96
  -3  -9  14   27.12    4.92
  -3   9 -14   33.82    6.31
   3  -9 -14   36.05    5.74
   3   9 -14   36.50    3.40
  -3  -9 -14   26.83    5.45
  -3   9  14   32.02    6.46
  -3   9  14   33.78    6.73
  -3  -9 -14   32.14    5.08
  -3   9 -14   29.56    4.45
  -3  -9  14   33.67    4.95
   3   9  14   36.64    3.61
  -3  -9  15   13.63    3.37
  -3   9 -15   21.70    4.77
   3  -9 -15   11.41    3.45
   3   9 -15   14.55    3.03
  -3  -9 -15   16.94    4.03
  -3   9  15   13.80    3.63
  -3   9  15   19.50    4.43
  -3  -9 -15   14.40    4.06
  -3   9 -15    4.85    1.58
  -3  -9  15   16.12    3.79
   3   9  15   19.08    4.39
  -3  -9  16   -1.57    1.26
  -3   9 -16   -0.39    1.73
   3  -9 -16   -1.42    1.44
   3   9 -16    0.10    0.62
  -3  -9 -16    3.36    2.77
  -3   9  16    1.14    1.04
  -3  -9 -16    1.63    1.25
  -3   9  16    4.59    1.69
  -3   9 -16   -4.48    1.63
  -3  -9  16   -0.04    1.03
   3   9  16   -1.40    1.68
  -3  -9  17    4.49    1.56
  -3   9 -17    7.38    3.02
   3   9 -17    8.51    1.46
  -3  -9 -17    5.62    3.56
  -3   9  17    0.77    1.07
  -3  -9 -17    7.35    1.93
  -3   9  17    5.25    2.13
  -3   9 -17    0.67    0.76
  -3  -9  17    4.69    1.35
   3   9  17    9.78    2.19
  -3  -9  18    5.22    1.73
  -3   9 -18    6.92    2.69
   3   9 -18    7.67    1.57
  -3  -9 -18    4.22    2.38
  -3   9  18    3.00    1.15
  -3  -9 -18   10.86    1.70
  -3   9  18    5.25    1.48
  -3  -9  18    7.30    1.51
   3   9  18    5.67    1.41
  -3   9 -19    1.38    1.44
   3   9 -19   -0.20    1.01
  -3  -9 -19   -2.55    2.22
  -3   9  19    2.63    1.75
  -3  -9 -19   -0.16    1.32
  -3   9  19   -0.94    1.72
  -3  -9  19   -0.77    1.17
   3   9  19    2.08    1.13
  -3   9 -20   34.47    7.98
   3   9 -20   33.13    5.51
  -3  -9 -20   32.64    6.08
  -3   9  20   25.66    6.64
  -3  -9 -20   33.12    5.80
  -3   9  20   33.63    5.14
  -3  -9  20   31.75    6.40
   3   9  20   35.13    7.62
   3  -9  20   31.85    5.61
  -3   9 -21    0.30    0.65
   3   9 -21    0.45    0.52
  -3  -9 -21    0.66    1.29
  -3   9  21    0.13    1.24
  -3  -9 -21   -0.87    1.30
  -3   9  21    0.65    1.15
  -3  -9  21    1.23    1.06
   3   9  21    0.08    1.92
   3  -9  21    0.34    1.90
  -3   9 -22    0.72    1.77
   3   9 -22    2.47    1.38
  -3  -9 -22    0.35    1.19
  -3   9  22   -0.46    1.19
  -3  -9 -22   -0.70    1.46
  -3   9  22   -0.14    1.59
  -3  -9  22   -0.94    1.26
   3   9  22    0.00    2.02
   3  -9  22    3.21    1.50
  -3   9 -23   18.50    2.70
   3   9 -23   15.46    2.67
  -3  -9 -23   15.57    3.18
  -3   9  23    8.95    2.04
  -3  -9 -23   16.40    3.29
  -3   9  23   18.93    3.08
  -3  -9  23   12.49    2.77
   3   9  23   25.06    4.07
   3  -9  23   16.17    3.15
  -3   9 -24   -1.59    1.86
   3   9 -24    1.01    0.46
  -3   9  24   -0.60    1.58
  -3  -9 -24    0.46    0.92
  -3   9  24    0.40    0.93
  -3  -9  24   -0.93    1.45
   3   9  24   -1.52    2.33
   3  -9  24   -1.76    1.96
  -3   9 -25   12.27    2.34
  -3  -9 -25   13.98    3.11
  -3   9  25   12.62    2.73
  -3  -9  25   13.68    2.52
   3   9  25   16.51    3.33
   3  -9  25    9.29    2.50
   3 -10   0    3.74    1.44
  -3  10   0    4.70    2.58
  -3 -10   0    1.71    1.26
   3  10   0    1.35    1.61
   3 -10   1   51.28    8.20
   3 -10  -1   46.43    9.09
  -3  10  -1   46.94    4.68
  -3 -10   1   52.23    4.67
  -3  10   1   48.11    9.42
  -3 -10  -1   48.64    4.34
   3  10  -1   41.95    5.45
   3  10   1   49.85    8.04
   3 -10   2  397.63   12.39
   3 -10  -2  414.12   12.49
  -3  10  -2  386.03   12.31
  -3 -10   2  392.95   16.13
  -3  10   2  413.76   13.06
  -3 -10  -2  403.61   12.46
   3  10  -2  399.07   11.92
   3  10   2  404.22   14.40
  -3  10  -2  425.94   24.90
   3 -10   3  256.02    9.53
   3 -10  -3  259.68    9.35
  -3  10  -3  223.69   19.03
  -3 -10   3  269.63    9.26
  -3  10   3  253.05    9.69
  -3 -10  -3  267.69   10.64
   3  10  -3  247.14   11.57
   3  10   3  256.78   23.27
  -3  10  -3  260.83   22.80
   3 -10   4    8.81    3.41
   3 -10  -4    4.75    1.84
  -3 -10   4    9.57    3.14
  -3  10  -4    7.52    2.25
  -3  10   4    3.68    2.28
  -3 -10  -4    4.17    2.87
   3  10  -4    4.13    3.08
   3  10   4    7.74    2.66
  -3  10  -4    9.57    2.93
   3 -10   5  145.67   23.30
   3 -10  -5  158.73   15.35
  -3 -10   5  171.01   18.67
  -3  10  -5  161.83   19.95
  -3 -10  -5  156.49   13.29
  -3  10   5  149.33   15.17
   3  10  -5  158.66    8.16
   3  10   5  161.78    8.45
  -3 -10  -5  159.53    6.43
  -3  10  -5  148.02   22.53
   3  10   5  164.01    8.42
   3 -10   6   65.38   10.34
   3 -10  -6   79.57   12.65
  -3 -10   6   71.82   13.51
  -3  10  -6   67.11   14.60
  -3 -10  -6   67.37    5.70
  -3  10   6   69.95    5.47
   3  10  -6   68.77   12.99
   3  10   6   66.58    5.27
  -3 -10  -6   73.38    5.43
  -3  10  -6   87.15    6.13
   3  10   6   63.43    9.66
   3 -10   7    0.47    1.40
   3 -10  -7    0.45    1.82
  -3 -10   7   -0.54    2.34
  -3  10  -7   -2.60    2.40
  -3 -10  -7   -0.36    2.46
  -3  10   7   -0.86    2.41
   3  10  -7   -1.02    1.69
   3  10   7   -0.54    2.13
  -3  10   7   -1.25    1.45
  -3 -10  -7    0.77    0.52
  -3  10  -7    1.80    1.52
   3  10   7   -0.25    1.49
   3 -10   8   23.44    5.88
   3 -10  -8   29.70    5.23
  -3 -10   8   26.25    4.87
  -3  10  -8   24.95    5.43
  -3 -10  -8   27.25    3.98
  -3  10   8   23.35    4.65
   3  10  -8   27.95    3.30
   3  10   8   24.62    4.96
  -3  10   8   30.11    6.42
  -3 -10  -8   29.01    5.34
  -3  10  -8   25.32    4.85
   3  10   8   30.51    5.43
   3 -10   9  233.42   24.42
  -3 -10   9  212.52    9.34
   3 -10  -9  206.11    9.58
  -3  10  -9  206.21   16.87
  -3 -10  -9  208.84   19.39
  -3  10   9  197.20   16.33
   3  10  -9  222.67   18.97
   3  10   9  210.42   10.35
  -3  10   9  214.70   16.35
  -3 -10  -9  208.63    8.50
  -3  10  -9  162.14   25.22
   3  10   9  214.09   14.82
   3 -10  10  241.43   11.16
  -3 -10  10  242.95   10.25
   3 -10 -10  239.09   10.58
  -3  10 -10  233.57   21.24
  -3 -10 -10  239.90   20.75
  -3  10  10  216.73   12.18
   3  10 -10  225.26    9.63
   3  10  10  207.15   32.15
  -3  10  10  247.93   17.15
  -3 -10 -10  226.31    9.41
  -3  10 -10  159.34    8.78
   3  10  10  228.42   10.12
   3 -10  11   37.88    9.17
  -3 -10  11   37.52    6.98
   3 -10 -11   39.40    7.68
  -3  10 -11   39.30    6.82
  -3 -10 -11   40.65    4.91
   3  10 -11   40.44    4.17
  -3  10  11   38.90    4.01
   3  10  11   33.62    4.40
  -3  10  11   42.97    5.58
  -3 -10 -11   42.08    7.08
   3  10  11   37.97    7.90
   3 -10  12    4.84    1.83
  -3 -10  12    5.44    1.47
  -3  10 -12   14.18    2.79
   3 -10 -12   11.84    2.87
  -3 -10 -12   10.76    3.12
   3  10 -12   11.21    2.31
  -3  10  12    7.73    2.96
   3  10  12    8.65    2.85
  -3 -10 -12    8.49    1.62
  -3  10  12    6.93    2.02
  -3  10 -12   -1.14    2.02
   3  10  12   10.41    2.28
  -3 -10  12    4.88    0.63
   3 -10  13    8.49    2.44
  -3 -10  13   14.92    3.32
  -3  10 -13   15.76    4.20
   3 -10 -13   18.30    3.87
  -3 -10 -13   21.96    5.26
   3  10 -13   13.23    3.22
  -3  10  13   11.21    3.01
   3  10  13   13.26    3.98
  -3 -10 -13   10.15    3.08
  -3  10  13   12.54    3.10
  -3  10 -13   -0.62    1.49
   3  10  13   12.22    2.97
  -3 -10  13   13.43    2.65
   3 -10  15   59.12   11.98
  -3  10 -15   61.30    8.78
  -3 -10 -15   61.31    7.42
  -3  10  15   51.37   12.04
  -3 -10 -15   24.52    4.30
  -3  10  15   59.49    7.62
   3  10  15   61.45   10.23
  -3 -10  15   61.91    7.44
  -3 -10  16  236.06   13.38
  -3  10 -16  216.91   16.85
   3  10 -16  245.24    7.01
  -3 -10 -16  236.67    9.33
  -3  10  16  233.44    9.47
  -3 -10 -16  228.30    8.57
  -3  10  16  229.69   22.69
   3  10  16  239.80   15.61
  -3 -10  16  231.25    5.90
  -3 -10  17   13.06    2.59
  -3  10 -17   11.44    2.65
   3  10 -17   16.37    2.36
  -3 -10 -17   14.71    2.38
  -3  10  17   18.35    5.34
  -3 -10 -17   14.59    3.45
  -3  10  17   14.27    2.57
   3  10  17   13.74    3.28
  -3 -10  17   15.86    2.50
  -3 -10  18    4.62    1.36
  -3  10 -18    9.50    2.17
   3  10 -18    6.91    1.32
  -3 -10 -18    6.17    1.71
  -3  10  18    4.09    1.80
  -3 -10 -18    4.00    0.94
  -3  10  18    5.31    1.65
   3  10  18    5.67    1.91
  -3 -10  18    4.10    1.09
  -3 -10  19    8.33    1.62
  -3  10 -19    6.74    2.26
   3  10 -19    9.11    1.74
  -3 -10 -19   10.08    2.57
  -3  10  19    3.22    2.12
  -3 -10 -19    7.07    1.67
  -3  10  19    8.35    1.01
   3  10  19   11.53    2.83
  -3 -10  19    8.38    1.68
  -3  10 -20    7.52    2.58
   3  10 -20    6.43    1.36
  -3 -10 -20    1.51    1.58
  -3  10  20    1.52    1.76
  -3 -10 -20    7.84    1.36
  -3  10  20    4.79    1.23
   3  10  20    7.22    1.85
  -3 -10  20    8.85    1.78
  -3  10 -21    7.75    2.16
   3  10 -21   13.87    3.30
  -3 -10 -21   19.64    4.03
  -3  10  21    6.87    2.29
  -3 -10 -21   12.62    3.09
  -3  10  21   13.94    2.36
   3  10  21   18.91    3.24
  -3 -10  21   10.72    1.92
  -3  10 -22    0.47    0.89
   3  10 -22    1.36    0.96
  -3  10  22   -0.58    1.64
  -3 -10 -22    7.61    1.83
  -3  10  22    2.31    0.75
   3  10  22    4.39    2.48
  -3 -10  22   -0.18    0.71
  -3  10 -23   14.79    3.09
   3  10 -23   15.29    3.08
  -3  10  23   11.96    3.06
  -3 -10 -23   17.97    3.81
  -3  10  23   18.59    2.73
   3  10  23   16.08    3.31
  -3 -10  23   12.66    2.95
  -3  10 -24    0.91    2.07
   3  10 -24    0.23    1.08
  -3  10  24   -0.94    1.63
  -3  10  24    0.48    1.32
   3  10  24   -1.09    2.25
  -3 -10  24   -0.33    1.39
   3 -11   0    0.40    1.32
  -3 -11   0    0.54    2.19
  -3  11   0    1.18    1.06
   3  11   0    4.95    1.70
   3 -11   1   37.63    7.81
   3 -11  -1   38.40    8.43
  -3 -11   1   36.03    7.67
  -3 -11  -1   38.58    5.41
  -3  11  -1   31.89    8.55
  -3  11   1   31.57    6.15
   3  11  -1   32.87    4.85
   3  11   1   35.12    4.34
  -3  11  -1   26.26    3.89
   3 -11   2   10.84    2.32
   3 -11  -2    7.68    2.29
  -3 -11   2    9.82    3.33
  -3  11  -2   10.15    2.74
  -3 -11  -2    6.28    1.48
  -3  11   2    9.84    3.12
   3  11  -2    8.70    2.52
   3  11   2    7.86    2.27
  -3  11  -2    7.49    2.43
   3 -11   3  116.62   22.62
   3 -11  -3  125.98   22.74
  -3 -11   3  119.13   12.45
  -3  11  -3  107.59   12.07
  -3 -11  -3   99.89   17.57
  -3  11   3   94.36   18.95
   3  11  -3  113.48    9.99
  -3  11  -3   66.76   11.79
   3 -11   4  165.67   23.94
   3 -11  -4  174.74   11.21
  -3 -11   4  162.78    8.20
[truncated: 308,082 more chars]
