# Supplementary material for: Crystal structure and hydrogen-bonding patterns in 5-fluoro­cytosinium picrate
Source: Acta Crystallogr E Crystallogr Commun. 2017 Feb 14;73(Pt 3):361–4. doi: 10.1107/S205698901700216X (PMC5347054; doi:10.1107/S205698901700216X)
Supplement: Supplementary file 2 [file e-73-00361-Isup2.hkl]

data_I                                                                          
_shelx_title ' 5FCPA in Pbca'                                                   
_shelx_refln_list_code          4                                               
_shelx_F_calc_maximum      229.51                                               
_exptl_crystal_F_000      1456.00                                               
_reflns_d_resolution_high  0.7899                                               
                                                                                
loop_                                                                           
 _space_group_symop_operation_xyz                                               
 'x, y, z'                                                                      
 '-x+1/2, -y, z+1/2'                                                            
 'x+1/2, -y+1/2, -z'                                                            
 '-x, y+1/2, -z+1/2'                                                            
 '-x, -y, -z'                                                                   
 'x-1/2, y, -z-1/2'                                                             
 '-x-1/2, y-1/2, z'                                                             
 'x, -y-1/2, z-1/2'                                                             
                                                                                
_cell_length_a     7.7463                                                       
_cell_length_b    13.2355                                                       
_cell_length_c    25.6415                                                       
_cell_angle_alpha  90.000                                                       
_cell_angle_beta   90.000                                                       
_cell_angle_gamma  90.000                                                       
                                                                                
_shelx_F_squared_multiplier     1.000                                           
                                                                                
loop_                                                                           
 _refln_index_h                                                                 
 _refln_index_k                                                                 
 _refln_index_l                                                                 
 _refln_F_squared_calc                                                          
 _refln_F_squared_meas                                                          
 _refln_F_squared_sigma                                                         
 _refln_observed_status                                                         
   4   0   0        837.01        822.69        28.86 o                         
   6   0   0       2909.10       3172.74        41.04 o                         
   8   0   0        776.69        968.15        40.22 o                         
   2   1   0       1190.03       1223.36        40.41 o                         
   4   1   0        396.15        379.33        42.05 o                         
   6   1   0         25.81         16.64        10.91 o                         
   8   1   0          8.71         17.53         4.48 o                         
   0   2   0        105.56         26.10        11.99 o                         
   2   2   0       8930.92       8316.87        94.78 o                         
   4   2   0       6641.05       7428.97        66.97 o                         
   6   2   0         45.97         31.75         7.21 o                         
   8   2   0          3.98          2.43         5.14 o                         
   2   3   0       9376.92       8726.51       104.58 o                         
   4   3   0         97.41         92.57         8.39 o                         
   6   3   0        208.33        254.92        20.16 o                         
   8   3   0         41.08         46.63         4.54 o                         
   0   4   0          6.72        -14.53        14.53 o                         
   2   4   0       3899.75       3737.16        27.36 o                         
   4   4   0       4916.08       5429.53        79.68 o                         
   6   4   0        180.12        191.67        20.84 o                         
   8   4   0        626.16        800.00        30.78 o                         
   2   5   0         47.63         35.85         5.60 o                         
   4   5   0       6233.74       6646.09        64.86 o                         
   6   5   0       1496.85       1847.86        45.00 o                         
   8   5   0         35.73         26.77         7.18 o                         
   0   6   0      11106.96      10559.66       188.90 o                         
   2   6   0        287.08        286.87         5.32 o                         
   4   6   0        101.67         99.03         8.46 o                         
   6   6   0          9.83         10.48         7.61 o                         
   8   6   0        897.75       1152.54        34.29 o                         
   2   7   0       1661.19       1534.34        22.58 o                         
   4   7   0        321.84        398.71        21.72 o                         
   6   7   0        781.51        806.16        28.54 o                         
   8   7   0        225.80        205.63        18.76 o                         
   0   8   0       6035.12       6636.83        91.36 o                         
   2   8   0        149.40        168.71        15.85 o                         
   4   8   0       3865.26       4227.13        32.99 o                         
   6   8   0        797.22        961.34        39.49 o                         
   8   8   0        277.85        288.04        19.24 o                         
   2   9   0       2743.41       2965.73        44.67 o                         
   4   9   0       7086.38       8494.20        42.98 o                         
   6   9   0        980.73       1171.19        50.90 o                         
   8   9   0        270.77        198.40        25.34 o                         
   0  10   0       3408.56       3748.81        42.03 o                         
   2  10   0        461.48        482.87        23.70 o                         
   4  10   0       1117.58       1154.46        26.78 o                         
   6  10   0         49.72         44.54         7.28 o                         
   2  11   0        268.94        255.81        27.78 o                         
   4  11   0        131.42        139.07        15.00 o                         
   6  11   0         31.49         18.24        11.07 o                         
   0  12   0        770.78        719.30        29.12 o                         
   2  12   0        307.72        199.47        68.11 o                         
   4  12   0         20.71         17.73         4.01 o                         
   6  12   0          0.57          2.62         2.95 o                         
   2  13   0          0.44          4.75         6.08 o                         
   4  13   0         22.86         21.76         4.35 o                         
   6  13   0          0.58          1.76         8.20 o                         
   0  14   0        309.37        235.99        50.28 o                         
   2  14   0        273.17        279.08        21.18 o                         
   4  14   0          1.54          6.65         3.61 o                         
   2  15   0        220.52        252.52        18.27 o                         
   4  15   0        259.18        287.05        30.07 o                         
   0  16   0          8.43         -8.31        12.39 o                         
   2  16   0        270.20        338.98        29.92 o                         
   1   1   1          9.44         -2.65         2.65 o                         
   2   1   1        296.55        394.62        36.19 o                         
   3   1   1       3909.17       4007.67        54.55 o                         
   4   1   1       1421.35       1393.89        24.06 o                         
   5   1   1        850.02        985.62        24.07 o                         
   6   1   1         89.99         84.92         7.95 o                         
   7   1   1        120.24        111.66         8.34 o                         
   8   1   1          0.18          3.82         2.88 o                         
   9   1   1         65.39         60.68         5.24 o                         
   0   2   1      12835.43      11313.17        70.14 o                         
   1   2   1       2212.64       1956.34        13.95 o                         
   2   2   1      52676.50      48542.91       300.12 o                         
   3   2   1       4550.29       4364.38        41.55 o                         
   4   2   1         14.91         22.70         6.36 o                         
   5   2   1        106.30        140.46        10.19 o                         
   6   2   1          1.37          4.47         4.49 o                         
   7   2   1         34.36         40.84         3.50 o                         
   8   2   1         74.79         74.14         4.66 o                         
   9   2   1         59.52         56.46         4.11 o                         
   1   3   1       4730.87       3999.88        21.58 o                         
   2   3   1      20387.55      18832.38        81.03 o                         
   3   3   1       3150.45       2843.84        25.67 o                         
   4   3   1      13931.03      14847.22       141.62 o                         
   5   3   1        407.02        360.84        16.88 o                         
   6   3   1         13.55         13.19         2.80 o                         
   7   3   1          8.62          9.97         2.50 o                         
   8   3   1        132.69        162.48         9.52 o                         
   9   3   1         39.39         26.29         3.88 o                         
   0   4   1        743.48        692.28         9.94 o                         
   1   4   1       2640.13       2252.62        21.09 o                         
   2   4   1        768.82        576.79         7.81 o                         
   3   4   1         61.01         54.31         5.24 o                         
   4   4   1       1175.54       1256.86        15.65 o                         
   5   4   1        450.88        454.38        15.28 o                         
   6   4   1        152.13        164.63         9.67 o                         
   7   4   1          9.49          2.27         2.63 o                         
   8   4   1         69.79         79.05         5.76 o                         
   9   4   1         35.52         32.36         3.82 o                         
   1   5   1       2048.92       1894.49        10.94 o                         
   2   5   1        803.28        886.19         8.36 o                         
   3   5   1         19.72         10.76         2.63 o                         
   4   5   1       2255.90       2329.84        21.59 o                         
   5   5   1         84.03         67.44         6.80 o                         
   6   5   1          3.46         11.44         3.93 o                         
   7   5   1         52.68         74.07         6.98 o                         
   8   5   1        202.91        245.64        10.80 o                         
   9   5   1          0.40          4.99         3.46 o                         
   0   6   1        115.15         99.39        13.47 o                         
   1   6   1        253.63        266.99         8.50 o                         
   2   6   1       1049.31       1059.80        11.53 o                         
   3   6   1          5.29          0.34         2.77 o                         
   4   6   1       3159.30       3538.60        25.36 o                         
   5   6   1          2.48          5.49         3.13 o                         
   6   6   1        124.59        140.31         8.61 o                         
   7   6   1         19.45         27.13         4.01 o                         
   8   6   1         14.97         15.33         2.72 o                         
   9   6   1          1.38         -0.44         2.36 o                         
   1   7   1       3928.29       4084.31        38.03 o                         
   2   7   1          0.06         -3.89         3.89 o                         
   3   7   1        953.67        937.57        12.72 o                         
   4   7   1       1469.55       1614.57        15.08 o                         
   5   7   1        212.77        244.13        11.09 o                         
   6   7   1       3075.82       3631.34        80.15 o                         
   7   7   1        598.60        725.58        23.29 o                         
   8   7   1        419.68        490.76        21.37 o                         
   0   8   1       2874.95       3015.08        33.70 o                         
   1   8   1        192.22        165.96        12.76 o                         
   2   8   1       1154.36       1064.65        14.60 o                         
   3   8   1         19.66         21.42         3.17 o                         
   4   8   1         28.29         23.36         5.82 o                         
   5   8   1         25.74         24.25         3.14 o                         
   6   8   1          3.57          9.66         2.53 o                         
   7   8   1        412.11        491.15        24.15 o                         
   8   8   1        219.44        248.42        14.88 o                         
   1   9   1        463.04        455.92        11.77 o                         
   2   9   1        365.82        384.80        15.59 o                         
   3   9   1       2871.11       3297.43        23.86 o                         
   4   9   1        718.65        744.89        15.42 o                         
   5   9   1       2880.88       3552.73        50.98 o                         
   6   9   1          0.17          2.41         2.34 o                         
   7   9   1         11.67         15.31         3.62 o                         
   8   9   1         17.40          9.07         3.13 o                         
   0  10   1        958.33        949.25        12.82 o                         
   1  10   1        607.30        634.03         8.52 o                         
   2  10   1        533.73        518.16        19.59 o                         
   3  10   1        224.93        256.12        11.00 o                         
   4  10   1        310.24        291.98        16.41 o                         
   5  10   1          1.39          4.39         3.34 o                         
   6  10   1          7.20          5.08         3.29 o                         
   7  10   1          0.28          3.96         2.93 o                         
   1  11   1        274.80        325.72        12.30 o                         
   2  11   1       1298.60       1415.90        23.91 o                         
   3  11   1        173.16        177.80         9.95 o                         
   4  11   1          0.10          0.50         4.63 o                         
   5  11   1          9.34          7.39         2.74 o                         
   6  11   1          2.74          4.20         2.08 o                         
   7  11   1          0.97          4.14         2.00 o                         
   0  12   1       4149.96       5049.46        79.18 o                         
   1  12   1          0.56          4.30         3.28 o                         
   2  12   1        520.35        561.18        24.87 o                         
   3  12   1         38.07         24.34         6.15 o                         
   4  12   1         14.37         14.24         2.22 o                         
   5  12   1         89.30        111.43         7.04 o                         
   6  12   1         80.50         43.07        24.63 o                         
   1  13   1          0.87          0.66         1.85 o                         
   2  13   1         79.87         72.41         5.83 o                         
   3  13   1         31.50         31.05         4.32 o                         
   4  13   1         43.77         41.84         3.58 o                         
   5  13   1          5.68          7.59         3.54 o                         
   6  13   1          0.92          2.45         4.36 o                         
   0  14   1       1285.19       1432.45        19.54 o                         
   1  14   1        537.36        630.50        22.43 o                         
   2  14   1        143.67        144.19         8.21 o                         
   3  14   1        119.34        135.89         9.37 o                         
   4  14   1          2.56          3.35         2.42 o                         
   5  14   1          6.10         18.78         4.12 o                         
   1  15   1          3.33          3.65         2.18 o                         
   2  15   1        156.64        131.19         7.81 o                         
   3  15   1        196.26        247.93        13.84 o                         
   4  15   1        166.33        171.25        17.40 o                         
   0  16   1        127.40        112.74        14.99 o                         
   1  16   1          1.76          4.55         3.80 o                         
   2  16   1         53.87         36.44         8.16 o                         
   1   0   2       1481.11       1197.30        43.25 o                         
   2   0   2      11234.81      10513.30       158.79 o                         
   3   0   2       3310.53       2780.65        98.02 o                         
   4   0   2        458.79        501.75        22.80 o                         
   5   0   2        137.38        120.32        15.78 o                         
   6   0   2         53.89         65.84         8.29 o                         
   7   0   2        179.82        155.04        17.95 o                         
   8   0   2        693.70        810.27        23.16 o                         
   9   0   2        310.67        365.04        28.16 o                         
   1   1   2        235.73        165.44         5.33 o                         
   2   1   2      40787.62      37247.61       399.67 o                         
   3   1   2         81.23         72.72        12.11 o                         
   4   1   2       2135.86       2162.90        25.81 o                         
   5   1   2         88.94        102.97        10.25 o                         
   6   1   2          0.26          1.36         3.88 o                         
   7   1   2        187.81        224.14        15.44 o                         
   8   1   2         90.38         88.17         5.59 o                         
   9   1   2          4.03          4.57         1.89 o                         
   0   2   2       1512.64       1141.22         7.70 o                         
   1   2   2      14583.50      13216.89        52.15 o                         
   2   2   2      19897.89      17717.51        90.85 o                         
   3   2   2        394.56        365.65         9.97 o                         
   4   2   2        108.93        115.46        10.84 o                         
   5   2   2        879.29        922.08        25.33 o                         
   6   2   2        975.76       1124.98        30.79 o                         
   7   2   2         58.74         50.53         4.29 o                         
   8   2   2         23.84         15.97         2.60 o                         
   9   2   2         24.31         13.70         2.19 o                         
   1   3   2       1747.76       1522.79        13.22 o                         
   2   3   2      14351.99      13394.80        54.97 o                         
   3   3   2         57.50         24.78         4.67 o                         
   4   3   2       1070.35       1315.77        17.88 o                         
   5   3   2        286.21        261.13        16.20 o                         
   6   3   2         29.41         20.22         4.56 o                         
   7   3   2        229.95        259.21        12.80 o                         
   8   3   2         16.51         17.38         3.52 o                         
   9   3   2          0.30          3.92         2.92 o                         
   0   4   2       4771.60       4116.38        29.27 o                         
   1   4   2      10895.33       9965.02        43.66 o                         
   2   4   2        603.90        528.04         7.59 o                         
   3   4   2        858.17        793.23         9.04 o                         
   4   4   2       2348.57       2479.48        23.50 o                         
   5   4   2        841.90        898.86        18.24 o                         
   6   4   2        201.15        242.61        12.84 o                         
   7   4   2          0.00          0.88         2.82 o                         
   8   4   2        422.19        510.73        26.05 o                         
   9   4   2         52.04         56.02         5.32 o                         
   1   5   2       3436.74       3248.20        17.63 o                         
   2   5   2         22.71         18.05         3.36 o                         
   3   5   2         20.83         15.31         2.86 o                         
   4   5   2       1123.08       1228.71        17.23 o                         
   5   5   2        103.60         85.20         5.48 o                         
   6   5   2       2522.66       3027.78        46.21 o                         
   7   5   2       1156.43       1449.72        22.18 o                         
   8   5   2        241.65        250.73        13.99 o                         
   9   5   2          0.78          1.94         2.70 o                         
   0   6   2        653.49        775.80        12.25 o                         
   1   6   2       4999.27       4997.79        27.93 o                         
   2   6   2        776.18        884.76        10.18 o                         
   3   6   2       1470.27       1390.38        12.77 o                         
   4   6   2         97.77        119.06         6.28 o                         
   5   6   2        126.81        113.97         6.98 o                         
   6   6   2        531.01        596.27        15.09 o                         
   7   6   2        140.83        167.32         8.40 o                         
   8   6   2         92.89         94.48         6.87 o                         
   9   6   2         89.39        105.48         8.44 o                         
   1   7   2        325.57        299.00         8.14 o                         
   2   7   2        429.35        434.18         8.97 o                         
   3   7   2        140.14        123.95         5.18 o                         
   4   7   2          0.28          1.76         4.46 o                         
   5   7   2        154.16        162.32         8.92 o                         
   6   7   2       1736.29       2088.08        32.01 o                         
   7   7   2        168.91        184.85         8.15 o                         
   8   7   2         28.66         30.66         3.78 o                         
   0   8   2       4263.58       4856.79        44.52 o                         
   1   8   2        313.75        257.30         9.49 o                         
   2   8   2        228.37        255.52        10.73 o                         
   3   8   2        159.64        163.85         8.54 o                         
   4   8   2         18.41         15.90         2.68 o                         
   5   8   2         11.92         12.93         3.42 o                         
   6   8   2          3.85          4.42         3.59 o                         
   7   8   2        174.21        212.19        13.06 o                         
   8   8   2          0.97          3.67         3.14 o                         
   1   9   2         57.80         59.18         4.18 o                         
   2   9   2         29.84         28.09         2.93 o                         
   3   9   2        415.30        419.62        17.25 o                         
   4   9   2         27.66         19.94         2.83 o                         
   5   9   2        124.56        146.66         9.24 o                         
   6   9   2          1.39          4.08         2.32 o                         
   7   9   2          0.59          6.86         4.88 o                         
   8   9   2        272.31        258.86        13.49 o                         
   0  10   2        467.73        416.66         8.49 o                         
   1  10   2         46.64         42.90         3.14 o                         
   2  10   2       1453.08       1648.59        19.32 o                         
   3  10   2       1851.39       2132.02        23.89 o                         
   4  10   2          2.18         -2.79         2.79 o                         
   5  10   2        166.18        182.32         9.56 o                         
   6  10   2         29.93         25.09         3.75 o                         
   7  10   2         63.03         48.26         5.96 o                         
   1  11   2        400.83        473.16        11.23 o                         
   2  11   2          2.19          1.01         4.33 o                         
   3  11   2         57.69         44.99         4.09 o                         
   4  11   2        372.12        383.01        15.58 o                         
   5  11   2         51.28         41.14         6.81 o                         
   6  11   2          1.29          2.54         3.58 o                         
   7  11   2          6.59          3.35         2.67 o                         
   0  12   2         63.97         61.08         5.98 o                         
   1  12   2       1494.78       1634.91        24.50 o                         
   2  12   2        762.55        752.33        27.43 o                         
   3  12   2          2.99          5.10         2.84 o                         
   4  12   2          2.53          8.44         2.84 o                         
   5  12   2        247.81        293.13        13.40 o                         
   6  12   2          5.21          5.38         6.50 o                         
   1  13   2         91.51         85.64         7.14 o                         
   2  13   2        186.86        212.97        11.46 o                         
   3  13   2        127.39        111.55         7.98 o                         
   4  13   2         32.56         36.26         3.59 o                         
   5  13   2         81.76         82.73         7.03 o                         
   6  13   2          9.92         14.60         6.18 o                         
   0  14   2        294.37        315.72        16.64 o                         
   1  14   2          6.38          4.15         1.80 o                         
   2  14   2       1102.82       1410.82        20.33 o                         
   3  14   2          0.28          4.41         2.20 o                         
   4  14   2         43.64         49.89         4.86 o                         
   5  14   2          1.47          6.65         5.97 o                         
   1  15   2         16.81         16.23         2.67 o                         
   2  15   2          5.43          4.15         2.74 o                         
   3  15   2         16.32          8.47         4.27 o                         
   4  15   2          6.85         15.58         5.81 o                         
   0  16   2        123.96        103.92        18.46 o                         
   1  16   2          1.01          0.55         4.01 o                         
   2  16   2         23.74         13.99        10.70 o                         
   1   1   3       5644.57       4710.23        47.21 o                         
   2   1   3       5260.35       4815.79        61.06 o                         
   3   1   3       1936.27       1751.65        29.98 o                         
   4   1   3         49.35         84.95        17.65 o                         
   5   1   3         44.76         45.54         5.09 o                         
   6   1   3         91.07         88.64         7.79 o                         
   7   1   3         65.74         61.85         5.41 o                         
   8   1   3         11.47         13.01         2.31 o                         
   9   1   3         33.60         21.70         2.78 o                         
   0   2   3        705.10        527.44        20.58 o                         
   1   2   3      12112.82      10533.28        43.78 o                         
   2   2   3      15597.92      14252.51        74.52 o                         
   3   2   3       6156.70       5955.48        38.63 o                         
   4   2   3         42.16         35.04         5.33 o                         
   5   2   3       1021.61       1034.99        21.97 o                         
   6   2   3          0.85         10.97         2.79 o                         
   7   2   3        217.62        246.78        14.28 o                         
   8   2   3         17.80         10.50         3.08 o                         
   9   2   3          9.29          6.35         2.90 o                         
   1   3   3       6189.07       5531.77        35.42 o                         
   2   3   3        724.76        548.96         8.61 o                         
   3   3   3        260.13        231.47        10.03 o                         
   4   3   3      10981.66      11469.54        72.40 o                         
   5   3   3        237.92        277.25        19.55 o                         
   6   3   3        170.93        200.05        12.92 o                         
   7   3   3          9.05         -2.34         3.61 o                         
   8   3   3         23.19         26.33         3.85 o                         
   9   3   3        151.81        137.17         8.77 o                         
   0   4   3         21.44        -13.00        13.00 o                         
   1   4   3      16362.96      14132.57        52.78 o                         
   2   4   3       4065.92       3906.39        19.56 o                         
   3   4   3       1378.09       1329.01        12.57 o                         
   4   4   3        403.08        372.07        10.48 o                         
   5   4   3        183.17        160.02         9.69 o                         
   6   4   3        311.55        348.25        18.37 o                         
   7   4   3         21.10          6.43         3.13 o                         
   8   4   3         58.47         50.63         4.66 o                         
   9   4   3          7.92          4.22         1.92 o                         
   1   5   3        242.96        184.25         9.84 o                         
   2   5   3        213.80        171.69         5.91 o                         
   3   5   3        492.48        417.59        10.19 o                         
   4   5   3        155.33        166.95         8.91 o                         
   5   5   3       1993.07       2182.98        18.75 o                         
   6   5   3        148.73        173.00        10.88 o                         
   7   5   3         75.91         52.45         5.30 o                         
   8   5   3         15.53         10.04         2.52 o                         
   9   5   3          8.12          1.87         1.83 o                         
   0   6   3       1317.52       1337.49        15.68 o                         
   1   6   3        939.56        835.34         7.72 o                         
   2   6   3       3049.92       2940.58        19.02 o                         
   3   6   3        329.24        344.82        10.29 o                         
   4   6   3        345.94        387.62        12.32 o                         
   5   6   3        273.69        288.22        13.83 o                         
   6   6   3          2.43          2.22         3.57 o                         
   7   6   3         12.80         16.72         2.62 o                         
   8   6   3        136.84        154.84         9.97 o                         
   9   6   3         55.83         52.65         6.14 o                         
   1   7   3         51.82         19.63         3.33 o                         
   2   7   3        534.64        533.30        10.20 o                         
   3   7   3         63.24         43.16         2.44 o                         
   4   7   3          5.49          9.72         2.57 o                         
   5   7   3       1290.49       1439.45        24.36 o                         
   6   7   3        836.65        956.13        27.76 o                         
   7   7   3          7.53          7.10         3.13 o                         
   8   7   3         89.05         80.31         6.79 o                         
   0   8   3       2187.85       2533.78        28.07 o                         
   1   8   3          1.36          2.55         2.46 o                         
   2   8   3         13.92         18.56         3.27 o                         
   3   8   3       1310.14       1372.14        13.80 o                         
   4   8   3        185.26        183.03         7.29 o                         
   5   8   3       1066.54       1184.59        21.21 o                         
   6   8   3         86.86         92.81         7.81 o                         
   7   8   3        432.63        539.62        18.93 o                         
   8   8   3         47.69         40.45         4.17 o                         
   1   9   3         30.95         33.63         3.56 o                         
   2   9   3         23.59         18.36         2.70 o                         
   3   9   3         11.23         11.40         2.69 o                         
   4   9   3         34.58         32.34         3.17 o                         
   5   9   3        776.81        923.00        15.47 o                         
   6   9   3          3.38          2.10         2.13 o                         
   7   9   3         63.23         58.11         5.35 o                         
   8   9   3          0.63          3.07         2.97 o                         
   0  10   3        162.11        156.83        11.59 o                         
   1  10   3         61.23         68.65         5.19 o                         
   2  10   3         34.09         33.46         4.09 o                         
   3  10   3       1221.13       1367.86        20.37 o                         
   4  10   3        394.46        395.77        16.18 o                         
   5  10   3         77.99         68.45         5.93 o                         
   6  10   3          9.65          4.93         1.49 o                         
   7  10   3          5.64         13.00         4.21 o                         
   1  11   3        560.35        599.63        12.18 o                         
   2  11   3        768.72        746.18        20.93 o                         
   3  11   3        557.77        565.37        27.09 o                         
   4  11   3        154.69        140.76         9.62 o                         
   5  11   3         56.69         40.61         4.98 o                         
   6  11   3          1.05          1.20         2.49 o                         
   7  11   3        264.40        246.57        66.78 o                         
   0  12   3        168.11        133.22         8.56 o                         
   1  12   3          1.75          3.67         4.24 o                         
   2  12   3         27.84         11.96         3.02 o                         
   3  12   3        201.94        200.39        10.94 o                         
   4  12   3         16.01          9.17         3.35 o                         
   5  12   3         54.74         41.42         4.04 o                         
   6  12   3         75.06         78.94         7.35 o                         
   1  13   3        398.53        398.30        17.25 o                         
   2  13   3        202.45        207.02        11.45 o                         
   3  13   3         20.27         11.28         4.93 o                         
   4  13   3         58.39         55.95         4.40 o                         
   5  13   3        198.51        223.81        13.66 o                         
   6  13   3        113.26        111.32         9.89 o                         
   0  14   3        120.25        127.46         9.73 o                         
   1  14   3         20.15         14.21         2.13 o                         
   2  14   3         88.61         91.70         6.23 o                         
   3  14   3        102.72         98.08         6.67 o                         
   4  14   3          4.16          4.95         3.42 o                         
   5  14   3          0.00         -0.47         5.80 o                         
   1  15   3        164.25        178.47         9.44 o                         
   2  15   3        190.34        186.61         9.84 o                         
   3  15   3         17.42         13.17         2.84 o                         
   4  15   3          7.64          5.54         3.33 o                         
   0  16   3          2.14          4.79         6.86 o                         
   1  16   3         12.95          6.59         2.77 o                         
   2  16   3         37.59         27.13         3.75 o                         
   0   0   4       3278.40       2581.55       398.26 o                         
   1   0   4       1580.16       1580.17        20.15 o                         
   2   0   4       8148.89       7580.50        73.76 o                         
   3   0   4         24.55          9.66         5.67 o                         
   4   0   4          4.95         48.08        63.42 o                         
   5   0   4        175.46        202.41        25.50 o                         
   6   0   4        566.48        500.19        31.78 o                         
   7   0   4         76.96         59.15         7.39 o                         
   8   0   4         37.52         32.00         4.01 o                         
   9   0   4        275.66        270.71        27.08 o                         
   1   1   4       2993.13       2838.85        57.77 o                         
   2   1   4      21749.32      19816.88       161.01 o                         
   3   1   4       1930.37       1739.58        21.85 o                         
   4   1   4        660.91        629.62        13.25 o                         
   5   1   4        517.83        514.60        16.23 o                         
   6   1   4       1607.34       1749.62        24.63 o                         
   7   1   4          9.34         12.19         3.87 o                         
   8   1   4         57.70         36.67         4.20 o                         
   9   1   4         19.28         22.16         2.56 o                         
   0   2   4       1874.77       1631.01        25.55 o                         
   1   2   4       6934.96       6191.90        28.56 o                         
   2   2   4      11344.68      10506.55        46.26 o                         
   3   2   4          2.37          2.09         3.02 o                         
   4   2   4       2239.02       2293.17        44.41 o                         
   5   2   4        130.38        162.99        13.72 o                         
   6   2   4        315.39        397.91        19.17 o                         
   7   2   4        249.45        282.23        14.00 o                         
   8   2   4         26.11         25.39         4.00 o                         
   9   2   4         73.77         56.96         4.65 o                         
   1   3   4        885.71        785.90        13.38 o                         
   2   3   4         21.42          4.65         3.27 o                         
   3   3   4        966.21        878.16        20.30 o                         
   4   3   4        634.08        651.04        14.87 o                         
   5   3   4        380.74        445.62        16.20 o                         
   6   3   4        151.28        194.38        12.15 o                         
   7   3   4         22.40         19.62         2.87 o                         
   8   3   4        168.46        150.50         8.40 o                         
   9   3   4          7.31          5.20         1.90 o                         
   0   4   4       4417.63       3991.74        24.21 o                         
   1   4   4       6739.76       6184.72        26.09 o                         
   2   4   4          4.53         -2.06         2.06 o                         
   3   4   4        196.06        246.93         9.27 o                         
   4   4   4        604.33        710.00        15.06 o                         
   5   4   4         22.90         22.20         4.17 o                         
   6   4   4        141.03        169.19        12.44 o                         
   7   4   4        251.66        268.65        15.53 o                         
   8   4   4          0.01          6.47         2.94 o                         
   9   4   4         79.43         74.99         6.07 o                         
   1   5   4        655.02        539.12         9.58 o                         
   2   5   4       2571.43       2509.56        14.34 o                         
   3   5   4        470.11        529.92         9.63 o                         
   4   5   4        522.84        522.45        12.92 o                         
   5   5   4         66.35         80.66         5.84 o                         
   6   5   4         21.21         16.11         4.75 o                         
   7   5   4        124.03        110.74        10.01 o                         
   8   5   4         24.26         20.49         3.94 o                         
   9   5   4         46.50         30.95         3.44 o                         
   0   6   4       8112.42       7951.04        54.65 o                         
   1   6   4       3813.65       4085.37        21.17 o                         
   2   6   4         75.10         35.40         4.26 o                         
   3   6   4       1151.76       1125.04        10.18 o                         
   4   6   4          0.15          9.95         2.78 o                         
   5   6   4        285.31        273.16        11.09 o                         
   6   6   4        269.10        280.76        12.94 o                         
   7   6   4          5.95          9.20         4.54 o                         
   8   6   4        137.58        158.20         9.51 o                         
   9   6   4         26.86         19.74         2.98 o                         
   1   7   4         40.00         17.93         2.86 o                         
   2   7   4       6728.13       7439.75        42.19 o                         
   3   7   4        183.63        189.29         9.53 o                         
   4   7   4        559.64        577.83        13.89 o                         
   5   7   4        123.26        135.09         7.07 o                         
   6   7   4        368.33        406.21        13.30 o                         
   7   7   4        320.21        371.22        15.79 o                         
   8   7   4          4.09          2.16         4.30 o                         
   0   8   4        187.84        248.06        12.84 o                         
   1   8   4        427.82        472.04        12.04 o                         
   2   8   4        248.37        225.44         7.97 o                         
   3   8   4         53.19         65.77         7.27 o                         
   4   8   4        408.76        451.39        11.51 o                         
   5   8   4         11.88          5.52         2.00 o                         
   6   8   4         24.22         19.90         3.06 o                         
   7   8   4          2.46          4.04         3.07 o                         
   8   8   4         35.52         26.05         3.96 o                         
   1   9   4        322.36        363.47        10.75 o                         
   2   9   4        145.28        126.63         6.65 o                         
   3   9   4         10.42         15.00         3.51 o                         
   4   9   4          5.38         14.47         2.36 o                         
   5   9   4       1128.76       1273.93        18.32 o                         
   6   9   4          3.25          8.22         2.24 o                         
   7   9   4          2.71          3.61         2.26 o                         
   8   9   4          2.74          3.10         3.60 o                         
   0  10   4          4.30         16.64         4.78 o                         
   1  10   4        186.54        187.09         8.94 o                         
   2  10   4       1046.92       1209.78        13.99 o                         
   3  10   4         35.33         34.44         4.55 o                         
   4  10   4        177.60        155.53         9.20 o                         
   5  10   4        453.93        555.90        13.49 o                         
   6  10   4         29.51         20.42         2.52 o                         
   7  10   4         11.27          8.06         2.37 o                         
   1  11   4       1054.91       1170.41        15.37 o                         
   2  11   4         15.63          9.77         3.11 o                         
   3  11   4        828.97        837.83        22.44 o                         
   4  11   4          8.63          5.09         4.34 o                         
   5  11   4         61.01         60.41         4.08 o                         
   6  11   4        142.69        169.22        11.74 o                         
   7  11   4         53.41         37.14         6.44 o                         
   0  12   4          1.25         -2.76         3.11 o                         
   1  12   4        475.05        493.78        11.80 o                         
   2  12   4         61.77         58.08         5.08 o                         
   3  12   4         39.78         38.94         4.34 o                         
   4  12   4         16.42          7.83         4.19 o                         
   5  12   4         23.12         30.98         4.49 o                         
   6  12   4         66.91         53.13         6.56 o                         
   1  13   4         40.47         47.86         4.50 o                         
   2  13   4          9.25          5.45         2.69 o                         
   3  13   4         15.41         18.98         2.96 o                         
   4  13   4          4.42          0.99         3.25 o                         
   5  13   4         17.14          9.23         3.14 o                         
   6  13   4          4.54          4.25         3.57 o                         
   0  14   4         43.35         26.85         4.58 o                         
   1  14   4        243.31        254.72        10.49 o                         
   2  14   4         23.32         28.26         4.62 o                         
   3  14   4         15.98         16.23         3.66 o                         
   4  14   4        132.25        143.58        10.65 o                         
   5  14   4          0.08          4.74         4.43 o                         
   1  15   4         11.88         16.09         3.84 o                         
   2  15   4         11.77         20.45         3.43 o                         
   3  15   4         14.55         12.66         2.89 o                         
   4  15   4          0.30          3.24         2.81 o                         
   0  16   4        314.93        406.87        54.86 o                         
   1  16   4          6.04          6.38         3.61 o                         
   2  16   4         48.09         32.75         4.51 o                         
   1   1   5        162.17        220.04        13.08 o                         
   2   1   5      21089.52      19113.62       109.19 o                         
   3   1   5        286.74        198.67         9.11 o                         
   4   1   5        843.37        806.60        11.98 o                         
   5   1   5        118.31        144.63         9.79 o                         
   6   1   5        278.14        267.49        17.86 o                         
   7   1   5         42.15         36.39         3.64 o                         
   8   1   5        160.81        168.19        11.58 o                         
   9   1   5         13.65          9.98         2.19 o                         
   0   2   5        657.21        751.92        21.55 o                         
   1   2   5        449.14        407.71        13.66 o                         
   2   2   5      28171.77      26030.35       137.35 o                         
   3   2   5       8168.02       8253.50        43.61 o                         
   4   2   5       2784.36       2829.96        25.66 o                         
   5   2   5       1358.44       1460.45        24.94 o                         
   6   2   5        505.37        540.00        21.67 o                         
   7   2   5        495.70        545.99        19.41 o                         
   8   2   5         71.26         60.60         4.51 o                         
   9   2   5          7.72          6.02         2.27 o                         
   1   3   5          5.46         -3.89         3.89 o                         
   2   3   5       7124.39       6432.86        27.93 o                         
   3   3   5        414.62        439.76        11.14 o                         
   4   3   5        205.85        201.07        12.06 o                         
   5   3   5          2.99          6.05         3.20 o                         
   6   3   5         63.66         48.08         5.95 o                         
   7   3   5          0.88          3.14         4.75 o                         
   8   3   5         41.20         43.79         3.50 o                         
   9   3   5         47.93         53.34         4.43 o                         
   0   4   5      13228.33      12572.46        62.39 o                         
   1   4   5       2214.27       1973.59         9.93 o                         
   2   4   5       4128.55       4074.40        18.95 o                         
   3   4   5       1961.04       2052.59        15.47 o                         
   4   4   5        633.87        663.98        15.92 o                         
   5   4   5       1009.44       1057.27        18.20 o                         
   6   4   5        689.88        763.46        21.37 o                         
   7   4   5        107.45         92.14         9.48 o                         
   8   4   5         19.88         14.22         2.29 o                         
   9   4   5          0.47          7.96         1.80 o                         
   1   5   5        225.04        217.54         9.17 o                         
   2   5   5        685.53        695.27         7.91 o                         
   3   5   5          4.48         -2.81         2.81 o                         
   4   5   5          0.06          4.23         2.95 o                         
   5   5   5        236.47        222.02        12.02 o                         
   6   5   5        290.01        292.58        15.00 o                         
   7   5   5         20.78         13.71         3.24 o                         
   8   5   5          0.18          0.73         4.10 o                         
   9   5   5          0.05          0.76         2.55 o                         
   0   6   5       3265.11       3121.00        26.78 o                         
   1   6   5       5858.39       6433.20        29.85 o                         
   2   6   5        612.53        660.31         7.61 o                         
   3   6   5        503.21        434.01         8.50 o                         
   4   6   5       1174.31       1287.22        13.36 o                         
   5   6   5         15.07         19.33         3.64 o                         
   6   6   5        205.68        224.58        11.89 o                         
   7   6   5        256.42        259.45        15.13 o                         
   8   6   5        123.33        130.89         8.76 o                         
   9   6   5         15.80          8.97         2.16 o                         
   1   7   5       1898.80       2028.58        15.72 o                         
   2   7   5        152.47        189.83         7.80 o                         
   3   7   5       1970.19       2246.93        15.44 o                         
   4   7   5        914.96       1020.96        10.92 o                         
   5   7   5          1.92          5.12         3.79 o                         
   6   7   5        153.28        132.25        13.08 o                         
   7   7   5         30.90         27.07         3.33 o                         
   8   7   5          5.22          7.21         2.75 o                         
   0   8   5       3964.19       4293.16        40.85 o                         
   1   8   5         31.75         42.13         4.20 o                         
   2   8   5        730.20        692.55        13.08 o                         
   3   8   5       2334.08       2579.82        14.28 o                         
   4   8   5         13.80         18.30         3.68 o                         
   5   8   5         24.74         15.99         3.44 o                         
   6   8   5         60.26         34.62         5.59 o                         
   7   8   5          4.88          4.78         2.49 o                         
   8   8   5          3.42          2.36         2.92 o                         
   1   9   5        568.61        578.72        14.42 o                         
   2   9   5        902.69        950.20        11.42 o                         
   3   9   5        363.41        374.78        10.93 o                         
   4   9   5        414.46        460.17        16.72 o                         
   5   9   5         34.39         21.54         4.08 o                         
   6   9   5        134.38        125.83         7.70 o                         
   7   9   5          2.94          4.00         2.69 o                         
   8   9   5          2.76          2.51         1.68 o                         
   0  10   5         69.74         63.21         6.10 o                         
   1  10   5        132.51        157.89         7.70 o                         
   2  10   5       1368.96       1467.14        18.12 o                         
   3  10   5        818.72        845.93        17.58 o                         
   4  10   5        351.65        353.39        17.86 o                         
   5  10   5         31.75         29.07         3.51 o                         
   6  10   5        124.69        121.69         8.50 o                         
   7  10   5         27.83         22.65         3.79 o                         
   1  11   5       1140.16       1357.43        20.06 o                         
   2  11   5         66.87         38.47         4.25 o                         
   3  11   5        574.85        611.72        27.48 o                         
   4  11   5        195.14        204.85         9.71 o                         
   5  11   5        122.67        124.30         7.47 o                         
   6  11   5         10.06          7.28         2.17 o                         
   7  11   5          3.46          5.26         2.36 o                         
   0  12   5        654.75        616.52        16.47 o                         
   1  12   5        493.81        530.86        13.68 o                         
   2  12   5         71.43         67.10         3.91 o                         
   3  12   5          8.01          6.07         2.98 o                         
   4  12   5         24.77         23.53         3.13 o                         
   5  12   5          4.80          2.43         2.88 o                         
   6  12   5         10.45          7.64         5.15 o                         
   1  13   5         25.57         21.21         4.28 o                         
   2  13   5        108.15         90.48         5.87 o                         
   3  13   5          0.91          3.98         3.13 o                         
   4  13   5        266.08        309.93        14.72 o                         
   5  13   5         14.98         10.04         3.13 o                         
   0  14   5        148.10        155.72        11.07 o                         
   1  14   5        128.66        134.11         7.11 o                         
   2  14   5          0.25          4.57         4.31 o                         
   3  14   5         27.52         26.59         3.82 o                         
   4  14   5        128.12        147.25         8.66 o                         
   5  14   5        125.83        120.37        10.40 o                         
   1  15   5        164.23        166.97         9.78 o                         
   2  15   5         13.57         14.91         3.38 o                         
   3  15   5          0.44          8.20         5.18 o                         
   4  15   5          5.17          8.48         3.27 o                         
   0  16   5         58.15         63.35        10.92 o                         
   1  16   5         64.70         42.73         4.67 o                         
   2  16   5          3.26         10.14         2.74 o                         
   1   0   6          0.01         61.58        24.22 o                         
   2   0   6        320.68        290.02        11.60 o                         
   3   0   6        225.02        229.32        13.04 o                         
   4   0   6        667.42        656.32        19.11 o                         
   5   0   6       3928.28       4398.55        86.64 o                         
   6   0   6        751.98        741.91        33.74 o                         
   7   0   6          2.74          4.37         3.88 o                         
   8   0   6          1.01          0.78         3.86 o                         
   9   0   6          3.39          4.99         2.91 o                         
   1   1   6         89.83        140.54        10.38 o                         
   2   1   6        191.45        216.03        16.34 o                         
   3   1   6       1433.57       1211.85        19.60 o                         
   4   1   6        139.16         96.55        17.72 o                         
   5   1   6       2345.15       2539.57        26.82 o                         
   6   1   6        211.49        236.22        15.23 o                         
   7   1   6        279.59        261.47        18.09 o                         
   8   1   6         19.09         19.20         3.04 o                         
   9   1   6         17.49         13.05         2.61 o                         
   0   2   6        508.38        458.89        18.66 o                         
   1   2   6       4696.40       4224.94        18.34 o                         
   2   2   6        492.91        504.21         8.83 o                         
   3   2   6        834.10        751.19         8.67 o                         
   4   2   6          0.69         -0.36         1.84 o                         
   5   2   6        327.65        376.08        17.34 o                         
   6   2   6         16.12         16.68         5.21 o                         
   7   2   6         88.16         64.77         5.05 o                         
   8   2   6        247.45        230.33        15.13 o                         
   9   2   6         31.30         29.68         3.09 o                         
   1   3   6        141.42        133.87         5.99 o                         
   2   3   6        890.82        740.99         6.57 o                         
   3   3   6       5838.32       5884.66        40.55 o                         
   4   3   6        922.93        929.98        13.21 o                         
   5   3   6        267.11        273.94        16.77 o                         
   6   3   6        330.65        369.85        19.16 o                         
   7   3   6         33.38         16.91         2.99 o                         
   8   3   6          1.75          0.61         1.59 o                         
   9   3   6        110.79        107.22         7.28 o                         
   0   4   6         25.64         17.39         3.00 o                         
   1   4   6        215.51        197.30         7.95 o                         
   2   4   6          9.88         11.36         2.14 o                         
   3   4   6       7016.10       7618.25        42.89 o                         
   4   4   6       1230.59       1308.14        15.67 o                         
   5   4   6        303.48        320.93        14.23 o                         
   6   4   6        333.92        311.29        17.98 o                         
   7   4   6         26.65         24.36         5.00 o                         
   8   4   6        145.86        159.56        10.52 o                         
   9   4   6         23.06         12.67         2.12 o                         
   1   5   6      21604.76      22934.87       127.38 o                         
   2   5   6       1582.58       1664.39        11.69 o                         
   3   5   6         25.94         14.41         2.88 o                         
   4   5   6         23.81         23.94         3.78 o                         
   5   5   6         30.44         22.94         5.06 o                         
   6   5   6         39.47         26.07         4.57 o                         
   7   5   6          8.07          3.69         2.92 o                         
   8   5   6         77.17         75.46         5.54 o                         
   9   5   6        337.14        364.13        20.63 o                         
   0   6   6       6083.57       6146.20        47.51 o                         
   1   6   6       1328.51       1367.09        10.90 o                         
   2   6   6        168.31        191.31         7.39 o                         
   3   6   6         65.24         74.92         4.08 o                         
   4   6   6         35.88         46.52         4.00 o                         
   5   6   6          9.15         14.07         2.99 o                         
   6   6   6          1.18         -2.58         2.58 o                         
   7   6   6        273.29        302.26        15.83 o                         
   8   6   6          6.85          8.42         3.27 o                         
   1   7   6        268.81        252.42         7.05 o                         
   2   7   6         50.33         24.87         1.80 o                         
   3   7   6         63.29         85.48         5.50 o                         
   4   7   6          5.05          6.02         1.90 o                         
   5   7   6         41.59         38.16         3.65 o                         
   6   7   6          0.33          0.58         2.17 o                         
   7   7   6         15.77         10.45         3.50 o                         
   8   7   6         30.14         20.64         2.76 o                         
   0   8   6       1103.85       1216.12        20.27 o                         
   1   8   6       2871.05       3011.92        22.83 o                         
   2   8   6        626.98        687.39        10.98 o                         
   3   8   6        404.81        393.00        11.01 o                         
   4   8   6        303.02        315.44         9.35 o                         
   5   8   6          0.94         -2.00         2.00 o                         
   6   8   6         45.07         31.36         4.95 o                         
   7   8   6         73.75         66.56         6.75 o                         
   8   8   6          3.03          1.90         2.17 o                         
   1   9   6        769.68        903.39        13.81 o                         
   2   9   6         17.60         13.04         2.37 o                         
   3   9   6         57.34         62.43         4.32 o                         
   4   9   6        199.64        182.97         8.83 o                         
   5   9   6          0.12          0.96         1.27 o                         
   6   9   6         45.69         49.90         3.75 o                         
   7   9   6         24.82         23.62         2.42 o                         
   8   9   6         11.92          9.58         2.76 o                         
   0  10   6        154.75        179.55        11.61 o                         
   1  10   6       1112.40       1228.56        15.91 o                         
   2  10   6         34.39         36.90         3.67 o                         
   3  10   6        430.21        382.07        11.75 o                         
   4  10   6        149.16        156.38         9.12 o                         
   5  10   6         92.86         77.46         4.66 o                         
   6  10   6          3.32          2.16         3.37 o                         
   7  10   6         26.63         17.21         4.21 o                         
   1  11   6       1574.13       1785.61        22.75 o                         
   2  11   6        134.73        120.16         6.59 o                         
   3  11   6        541.44        595.81        22.32 o                         
   4  11   6         47.91         32.50         4.42 o                         
   5  11   6         52.89         51.24         7.67 o                         
   6  11   6         80.40         82.22         7.25 o                         
   7  11   6        243.97        229.89        22.81 o                         
   0  12   6        189.69        153.80        10.91 o                         
   1  12   6        259.88        244.89        11.06 o                         
   2  12   6         10.20          7.32         2.58 o                         
   3  12   6        618.22        722.80        17.77 o                         
   4  12   6         55.50         45.08         4.70 o                         
   5  12   6        138.02        117.95         7.67 o                         
   6  12   6         55.85         51.41         5.09 o                         
   1  13   6          4.63          8.61         2.87 o                         
   2  13   6          1.70          6.46         2.54 o                         
   3  13   6        105.26        114.14         6.50 o                         
   4  13   6         28.95         30.30         3.58 o                         
   5  13   6        157.63         58.96        43.51 o                         
   0  14   6          0.20          3.12         4.11 o                         
   1  14   6         83.88         63.70         5.07 o                         
   2  14   6         27.23         26.58         3.24 o                         
   3  14   6        340.50        383.15        14.07 o                         
   4  14   6         52.82         54.12         7.67 o                         
   5  14   6        171.53        198.62        14.74 o                         
   1  15   6          0.44          2.90         1.40 o                         
   2  15   6          9.14         10.75         2.69 o                         
   3  15   6          1.62          8.24         3.34 o                         
   0  16   6         20.61         15.82         5.30 o                         
   1  16   6        100.18        122.36        22.29 o                         
   2  16   6          0.40          8.56         2.69 o                         
   1   1   7        181.41        139.10         6.98 o                         
   2   1   7       2020.32       1933.74        14.54 o                         
   3   1   7       1763.47       1646.60        17.97 o                         
   4   1   7         96.33         63.74         6.01 o                         
   5   1   7       1459.46       1595.18        27.70 o                         
   6   1   7       1075.23       1151.20        29.88 o                         
   7   1   7          0.54         -2.74         2.74 o                         
   8   1   7        164.43        161.45        11.49 o                         
   9   1   7          1.19          4.32         1.71 o                         
   0   2   7        289.58        365.24        13.83 o                         
   1   2   7        569.57        538.67         7.51 o                         
   2   2   7        407.56        429.22         6.57 o                         
   3   2   7          8.43          9.81         2.93 o                         
   4   2   7        299.67        314.59        10.03 o                         
   5   2   7       1058.04       1263.66        20.08 o                         
   6   2   7        612.44        628.25        24.19 o                         
   7   2   7        330.35        339.88        17.30 o                         
   8   2   7          0.34          0.80         2.93 o                         
   9   2   7          8.89          4.29         1.97 o                         
   1   3   7          7.00         10.65         1.94 o                         
   2   3   7        624.40        658.09         6.42 o                         
   3   3   7       3380.08       3493.28        36.96 o                         
   4   3   7       4186.33       4677.01        34.30 o                         
   5   3   7        209.26        217.64        10.94 o                         
   6   3   7        338.67        352.68        15.91 o                         
   7   3   7        146.28        165.59        10.83 o                         
   8   3   7          0.62          2.41         1.43 o                         
   9   3   7         83.96         65.01         4.79 o                         
   0   4   7       4649.18       4495.61        25.19 o                         
   1   4   7       8223.07       8144.62        30.47 o                         
   2   4   7       1481.57       1573.06        10.23 o                         
   3   4   7        518.47        462.93        15.69 o                         
   4   4   7         66.28         62.63         4.71 o                         
   5   4   7       1349.22       1388.51        17.03 o                         
   6   4   7        617.85        686.39        23.99 o                         
   7   4   7         92.25        101.67         9.55 o                         
   8   4   7          5.14          5.97         3.24 o                         
   9   4   7         11.96         11.82         2.57 o                         
   1   5   7       1635.36       1537.24        11.63 o                         
   2   5   7          8.35         20.58         3.19 o                         
   3   5   7       2636.46       2795.03        19.52 o                         
   4   5   7        373.19        373.71        12.59 o                         
   5   5   7         20.79         22.97         4.65 o                         
   6   5   7        287.42        296.50        13.19 o                         
   7   5   7        199.59        243.87        12.43 o                         
   8   5   7         56.15         55.18         5.48 o                         
   9   5   7         88.50         82.47         9.82 o                         
   0   6   7       2462.97       2631.66        20.85 o                         
   1   6   7        435.01        437.36        13.93 o                         
   2   6   7         13.59         13.49         2.95 o                         
   3   6   7         80.49        100.04         5.66 o                         
   4   6   7          2.79          4.54         2.68 o                         
   5   6   7         12.29         11.13         3.32 o                         
   6   6   7         12.68         11.76         2.17 o                         
   7   6   7         55.05         58.69         4.67 o                         
   8   6   7          1.26          3.87         2.40 o                         
   1   7   7       2150.21       2481.25        17.13 o                         
   2   7   7        583.69        656.95        12.30 o                         
   3   7   7        678.75        772.60        14.05 o                         
   4   7   7        209.76        243.31         8.63 o                         
   5   7   7       1061.84       1238.70        20.63 o                         
   6   7   7         10.02          7.28         2.75 o                         
   7   7   7          0.27          5.76         2.43 o                         
   8   7   7          2.60          3.95         1.95 o                         
   0   8   7        330.47        408.69        18.41 o                         
   1   8   7        124.28        149.64         6.56 o                         
   2   8   7        505.15        489.21        13.48 o                         
   3   8   7       1162.86       1208.87         8.37 o                         
   4   8   7          7.49          8.63         1.91 o                         
   5   8   7          2.32          4.95         2.28 o                         
   6   8   7         17.12         15.29         2.15 o                         
   7   8   7          4.78          7.92         4.05 o                         
   8   8   7         92.47         90.71         7.04 o                         
   1   9   7        725.33        779.90        13.94 o                         
   2   9   7         29.05         41.85         4.25 o                         
   3   9   7          1.11          7.46         2.06 o                         
   4   9   7        346.39        333.49        11.67 o                         
   5   9   7          7.13          6.81         1.37 o                         
   6   9   7         59.31         56.80         4.14 o                         
   7   9   7         18.89         14.60         2.18 o                         
   0  10   7        240.69        250.11        17.39 o                         
   1  10   7          3.67         15.22         4.86 o                         
   2  10   7       1070.14       1132.66        13.98 o                         
   3  10   7          0.12         -0.30         1.98 o                         
   4  10   7          8.12         12.00         3.50 o                         
   5  10   7          0.69          2.95         2.37 o                         
   6  10   7         23.37         18.73         4.34 o                         
   7  10   7          0.00          0.92         2.72 o                         
   1  11   7        196.17        190.45         9.47 o                         
   2  11   7         56.38         50.16         3.70 o                         
   3  11   7        279.06        332.31        12.31 o                         
   4  11   7        152.72         96.77        17.45 o                         
   5  11   7        374.63        348.55        35.20 o                         
   6  11   7          7.88          4.52         3.44 o                         
   7  11   7          1.10          1.75         3.34 o                         
   0  12   7       1307.60       1519.62        33.19 o                         
   1  12   7        639.27        693.52        20.61 o                         
   2  12   7        138.72        113.38        17.81 o                         
   3  12   7        201.99        199.18         8.54 o                         
   4  12   7        128.06        142.13         8.96 o                         
   5  12   7        295.53        346.83        12.88 o                         
   6  12   7          5.61          6.42         2.40 o                         
   1  13   7        539.48        553.46        16.31 o                         
   2  13   7        450.13        474.33        15.43 o                         
   3  13   7         14.33         10.90         3.82 o                         
   4  13   7         71.96         66.41         7.75 o                         
   5  13   7          2.11          4.99         3.16 o                         
   0  14   7        209.67        183.34        11.78 o                         
   1  14   7         12.31         14.70         2.64 o                         
   2  14   7          0.01          3.37         2.79 o                         
   3  14   7        610.24        707.82        29.90 o                         
   4  14   7          2.80          8.53         3.25 o                         
   1  15   7          7.24          9.64         2.81 o                         
   2  15   7         14.41         21.22         3.23 o                         
   3  15   7          8.74         12.95         3.86 o                         
   0  16   7         11.44         10.55        10.56 o                         
   1  16   7          0.86          0.46         3.45 o                         
   2  16   7         43.10         44.43         8.37 o                         
   0   0   8        322.34        157.11        25.84 o                         
   1   0   8          4.33         -9.23         9.23 o                         
   2   0   8      21142.32      20300.83       128.11 o                         
   3   0   8          6.03         -3.39        10.56 o                         
   4   0   8       1867.70       1790.09        28.70 o                         
   5   0   8       1784.98       1910.36        27.41 o                         
   6   0   8        241.35        207.88        16.19 o                         
   7   0   8        319.08        297.79        19.53 o                         
   8   0   8        169.93        133.48        11.92 o                         
   9   0   8          5.12          4.63         2.67 o                         
   1   1   8       3581.92       3385.53        24.02 o                         
   2   1   8       1612.13       1454.46        22.76 o                         
   3   1   8          0.01          8.46         2.37 o                         
   4   1   8          6.02         -2.13         5.95 o                         
   5   1   8        119.62        130.60         7.66 o                         
   6   1   8         53.58         79.48         5.16 o                         
   7   1   8         18.79         19.23         3.48 o                         
   8   1   8         14.61         15.00         2.07 o                         
   9   1   8          5.59          2.42         2.17 o                         
   0   2   8      13638.83      12995.35        89.00 o                         
   1   2   8        804.71        646.70         6.10 o                         
   2   2   8       6424.64       6141.50        30.66 o                         
   3   2   8        391.90        414.11        12.43 o                         
   4   2   8        419.10        400.94        11.85 o                         
   5   2   8         23.24         11.79         1.90 o                         
   6   2   8        105.56        100.73         6.77 o                         
   7   2   8         12.46          2.00         1.84 o                         
   8   2   8        143.29        142.12         9.18 o                         
   9   2   8         19.82          9.60         2.65 o                         
   1   3   8        862.90        731.26         8.06 o                         
   2   3   8         33.26         22.51         2.86 o                         
   3   3   8        655.18        711.33        12.67 o                         
   4   3   8        204.17        227.56        12.07 o                         
   5   3   8          7.39          6.10         3.73 o                         
   6   3   8        223.01        219.84        11.40 o                         
   7   3   8        210.48        247.02        14.96 o                         
   8   3   8          4.83          5.06         2.02 o                         
   9   3   8         13.74         11.73         2.23 o                         
   0   4   8         63.10         53.11         6.18 o                         
   1   4   8       1767.57       1764.07        10.19 o                         
   2   4   8       1963.30       2011.48        12.43 o                         
   3   4   8       2091.40       2362.19        17.94 o                         
   4   4   8        344.21        402.69        15.05 o                         
   5   4   8          7.35          8.31         2.08 o                         
   6   4   8          0.01         -0.34         2.36 o                         
   7   4   8          8.82          5.40         4.41 o                         
   8   4   8         23.11         26.37         3.87 o                         
   9   4   8          3.41         -3.85         3.85 o                         
   1   5   8        718.43        805.96         7.78 o                         
   2   5   8       2037.49       2076.77        17.96 o                         
   3   5   8         10.37         -2.03         2.14 o                         
   4   5   8       1076.71       1174.56        14.47 o                         
   5   5   8          3.06          4.06         2.48 o                         
   6   5   8         20.75          7.50         3.28 o                         
   7   5   8         86.45         84.56         6.94 o                         
   8   5   8        222.02        197.60        14.42 o                         
   9   5   8         18.18         22.15         3.90 o                         
   0   6   8         65.75         45.88         5.41 o                         
   1   6   8        807.55        896.36         8.73 o                         
   2   6   8        158.29        150.96         6.91 o                         
   3   6   8       1122.64       1132.06        13.09 o                         
   4   6   8          7.48          1.18         2.75 o                         
   5   6   8         34.55         39.43         3.74 o                         
   6   6   8         12.12         11.35         2.52 o                         
   7   6   8        271.38        258.25        21.28 o                         
   8   6   8          1.07          6.49         2.32 o                         
   1   7   8          1.25          6.19         1.58 o                         
   2   7   8         23.94         24.72         2.89 o                         
   3   7   8          4.86          2.96         2.34 o                         
   4   7   8        738.73        802.59        14.15 o                         
   5   7   8          4.31          0.21         2.29 o                         
   6   7   8          2.31          2.93         2.01 o                         
   7   7   8          1.22          4.58         2.99 o                         
   8   7   8         61.64         55.93         5.12 o                         
   0   8   8        465.55        525.18        15.70 o                         
   1   8   8        306.63        316.31        10.97 o                         
   2   8   8        397.61        402.16        10.69 o                         
   3   8   8        218.39        206.93         7.43 o                         
   4   8   8        191.06        191.35         8.29 o                         
   5   8   8        123.80        121.73         7.28 o                         
   6   8   8          9.03          8.58         1.98 o                         
   7   8   8         45.68         42.22         3.50 o                         
   8   8   8          6.10          4.83         2.80 o                         
   1   9   8        733.85        762.18        14.21 o                         
   2   9   8         65.10         50.42         4.82 o                         
   3   9   8        110.76        117.76         5.69 o                         
   4   9   8          0.27         -1.48         1.48 o                         
   5   9   8        104.88        106.11         6.67 o                         
   6   9   8        340.36        403.71        20.17 o                         
   7   9   8         45.93         34.10         4.21 o                         
   0  10   8        385.83        415.87        19.84 o                         
   1  10   8          6.58         12.04         2.19 o                         
   2  10   8        307.76        285.77        11.39 o                         
   3  10   8        146.02        143.23         7.35 o                         
   4  10   8        243.95        229.85        11.02 o                         
   5  10   8         12.69          5.96         3.84 o                         
   6  10   8         25.64         21.98         3.21 o                         
   7  10   8         18.04         12.82         1.85 o                         
   1  11   8        110.16         70.10         5.31 o                         
   2  11   8        312.35        235.91        10.64 o                         
   3  11   8        308.76        293.14        12.08 o                         
   4  11   8         76.82         84.22         5.72 o                         
   5  11   8        295.08        336.46        12.56 o                         
   6  11   8         22.65         25.01         3.76 o                         
   0  12   8        117.20         97.06         9.70 o                         
   1  12   8       1147.35       1277.73        27.86 o                         
   2  12   8        195.80        167.43         9.01 o                         
   3  12   8         21.09         12.50         2.62 o                         
   4  12   8         76.79         59.36         5.78 o                         
   5  12   8         51.23         44.27         7.08 o                         
   6  12   8         84.22         77.96         7.08 o                         
   1  13   8         31.95         34.31         3.98 o                         
   2  13   8         25.43         19.83         3.99 o                         
   3  13   8          0.57          2.36         1.98 o                         
   4  13   8          6.24          7.26         2.58 o                         
   5  13   8         24.45         23.81         4.05 o                         
   0  14   8          6.73         11.07         5.14 o                         
   1  14   8          4.44          5.82         2.64 o                         
   2  14   8        194.29        221.13        11.58 o                         
   3  14   8         95.88         97.26         6.57 o                         
   4  14   8          5.30          7.20         3.76 o                         
   1  15   8          5.76          7.54         2.60 o                         
   2  15   8         19.54         22.12         5.15 o                         
   3  15   8         19.29         16.63         3.35 o                         
   0  16   8        205.91        164.86        49.46 o                         
   1  16   8          1.14          4.20         2.15 o                         
   1   1   9       3205.15       3221.89        32.13 o                         
   2   1   9        640.47        503.51        14.16 o                         
   3   1   9        221.22        201.72        11.96 o                         
   4   1   9        675.08        670.06        23.73 o                         
   5   1   9        138.51        125.77        15.17 o                         
   6   1   9         91.49         88.41         6.33 o                         
   7   1   9        194.47        169.51        11.63 o                         
   8   1   9          2.09          2.35         2.03 o                         
   9   1   9         28.46         18.61         4.52 o                         
   0   2   9      14002.39      12915.56        75.94 o                         
   1   2   9        203.07        200.32         5.41 o                         
   2   2   9       2555.73       2567.54        14.95 o                         
   3   2   9       1249.03       1342.11        14.15 o                         
   4   2   9          0.00          4.84         3.80 o                         
   5   2   9          2.46          9.58         7.85 o                         
   6   2   9        234.57        217.21        12.05 o                         
   7   2   9         58.25         54.16         4.93 o                         
   8   2   9          1.76          2.25         2.20 o                         
   9   2   9          5.88          4.75         3.79 o                         
   1   3   9       6132.38       5723.02        25.92 o                         
   2   3   9          0.07          3.63         1.55 o                         
   3   3   9       1333.68       1405.37        14.39 o                         
   4   3   9       8482.62       9331.58        52.95 o                         
   5   3   9         30.99         17.06         2.50 o                         
   6   3   9          7.66          5.92         2.00 o                         
   7   3   9         44.14         38.60         3.69 o                         
   8   3   9          5.90          5.20         3.31 o                         
   9   3   9         38.09         16.96         3.93 o                         
   0   4   9       1127.36       1127.64        10.46 o                         
   1   4   9        696.61        672.03         9.29 o                         
   2   4   9        161.25        183.66         8.04 o                         
   3   4   9          0.71         -2.16         2.16 o                         
   4   4   9       1005.27       1090.00        20.43 o                         
   5   4   9        572.11        630.17        12.78 o                         
   6   4   9       1168.97       1345.25        24.14 o                         
   7   4   9        162.49        167.01         8.99 o                         
   8   4   9          1.29          1.70         2.45 o                         
   9   4   9          0.06          7.13         2.66 o                         
   1   5   9         81.27         79.17         4.89 o                         
   2   5   9       5696.90       5897.90        31.69 o                         
   3   5   9       1313.39       1353.41        12.77 o                         
   4   5   9        421.08        471.11        11.66 o                         
   5   5   9         68.59         80.80         5.04 o                         
   6   5   9         73.96         62.08         6.06 o                         
   7   5   9         52.48         50.42         4.24 o                         
   8   5   9         59.14         25.76         3.87 o                         
   0   6   9        188.75        276.38        13.82 o                         
   1   6   9       1343.25       1424.76        11.39 o                         
   2   6   9       1958.06       1952.68        15.34 o                         
   3   6   9        401.63        434.68         9.50 o                         
   4   6   9        127.96        152.17         7.31 o                         
   5   6   9          6.95          5.74         2.28 o                         
   6   6   9        170.91        145.30         8.76 o                         
   7   6   9          6.27          3.75         3.25 o                         
   8   6   9        209.63        196.60        11.92 o                         
   1   7   9        716.82        776.02        10.50 o                         
   2   7   9        899.59       1014.50        13.81 o                         
   3   7   9        195.38        197.11         9.32 o                         
   4   7   9        727.70        810.69        13.43 o                         
   5   7   9          5.13         -0.04         2.71 o                         
   6   7   9          2.77          4.58         2.20 o                         
   7   7   9         69.59         67.52         5.61 o                         
   8   7   9          1.49          3.30         1.80 o                         
   0   8   9        681.38        698.84        17.94 o                         
   1   8   9        109.27        122.06         5.31 o                         
   2   8   9        454.51        543.10        11.40 o                         
   3   8   9        313.27        324.24        10.99 o                         
   4   8   9        197.07        211.69        10.48 o                         
   5   8   9        276.89        303.43        11.54 o                         
   6   8   9          5.56          5.00         2.88 o                         
   7   8   9         12.60         11.73         2.29 o                         
   8   8   9         24.18         23.13         4.63 o                         
   1   9   9        784.30        800.33        14.76 o                         
   2   9   9         20.68         23.86         3.31 o                         
   3   9   9        380.61        398.63        11.12 o                         
   4   9   9         39.02         36.92         2.36 o                         
   5   9   9          6.95          4.24         3.24 o                         
   6   9   9          4.81         10.44         2.88 o                         
   7   9   9         30.48         32.92         3.98 o                         
   0  10   9        128.11        153.77        12.85 o                         
   1  10   9        305.98        307.23         9.28 o                         
   2  10   9         32.50         13.61         2.32 o                         
   3  10   9        967.09       1109.92        20.05 o                         
   4  10   9          2.46          4.65         2.31 o                         
   5  10   9         46.91         30.96         5.79 o                         
   6  10   9          3.04         -0.74         2.10 o                         
   7  10   9          1.67          6.22         2.35 o                         
   1  11   9          0.99         -0.61         2.87 o                         
   2  11   9         35.03         16.92         4.50 o                         
   3  11   9        240.32        231.38        15.76 o                         
   4  11   9         16.42          9.74         2.15 o                         
   5  11   9        175.19        183.21        11.05 o                         
   6  11   9         24.07         28.11         5.69 o                         
   0  12   9        507.14        560.12        22.78 o                         
   1  12   9        560.30        652.02        16.54 o                         
   2  12   9         17.88         11.56         2.90 o                         
   3  12   9        124.69        140.38         7.53 o                         
   4  12   9         30.05         24.47         4.01 o                         
   5  12   9         11.94         17.18         3.50 o                         
   6  12   9         23.79         17.70         3.07 o                         
   1  13   9        717.52        789.24        16.96 o                         
   2  13   9        167.10        179.17         8.85 o                         
   3  13   9         60.18         54.15         4.08 o                         
   4  13   9        102.03        119.09         8.46 o                         
   5  13   9          6.59          6.81         2.91 o                         
   0  14   9          3.98          5.74         3.49 o                         
   1  14   9         23.13         29.05         2.66 o                         
   2  14   9        135.94        133.34         7.46 o                         
   3  14   9        221.13        226.58        11.64 o                         
   4  14   9         30.00         15.94         3.31 o                         
   1  15   9          0.96          6.82         3.38 o                         
   2  15   9         55.41         37.90         5.69 o                         
   3  15   9         26.32         34.97         6.94 o                         
   0  16   9          3.78         13.13        13.35 o                         
   0   0  10      23195.62      21777.01       275.22 o                         
   1   0  10       9649.80       9587.62        78.82 o                         
   2   0  10        342.10        289.61        26.53 o                         
   3   0  10          6.42         19.34         6.42 o                         
   4   0  10        427.72        428.72        20.49 o                         
   5   0  10        170.66        182.23        23.99 o                         
   6   0  10         47.86         42.38         3.49 o                         
   7   0  10        337.51        315.58        16.64 o                         
   8   0  10        519.68        604.99        17.84 o                         
   9   0  10          5.12         -4.18         8.90 o                         
   1   1  10       6371.56       6303.56        31.16 o                         
   2   1  10       1080.21        920.59        15.85 o                         
   3   1  10        332.55        341.64        10.04 o                         
   4   1  10        413.87        410.32        13.95 o                         
   5   1  10          7.68          8.43         2.18 o                         
   6   1  10         11.09         11.08         3.64 o                         
   7   1  10        138.96        130.25        12.47 o                         
   8   1  10         14.22          4.16         4.19 o                         
   9   1  10          1.31          2.37         2.02 o                         
   0   2  10       4461.94       4264.17        45.82 o                         
   1   2  10       1270.38        992.02         9.78 o                         
   2   2  10        161.23        207.24         8.35 o                         
   3   2  10        616.04        591.44        13.16 o                         
   4   2  10        313.95        335.07        17.40 o                         
   5   2  10          0.00         -4.14         4.14 o                         
   6   2  10         12.60          3.03         3.93 o                         
   7   2  10        917.56       1045.36        46.68 o                         
   8   2  10         67.13         66.45         6.11 o                         
   9   2  10         57.01         47.87         5.66 o                         
   1   3  10        301.78        309.39        13.21 o                         
   2   3  10        905.76        926.04         8.10 o                         
   3   3  10        129.35        112.94         6.80 o                         
   4   3  10       2244.82       2385.67        29.50 o                         
   5   3  10          3.45         -0.76         3.08 o                         
   6   3  10        321.14        314.86        24.01 o                         
   7   3  10         37.82         35.14         5.57 o                         
   8   3  10         15.54         13.19         3.59 o                         
   9   3  10          1.61          5.03         2.90 o                         
   0   4  10        939.71       1000.69        10.44 o                         
   1   4  10       2062.55       1942.87        11.71 o                         
   2   4  10        983.57        939.15         8.73 o                         
   3   4  10        366.99        299.45         9.27 o                         
   4   4  10          3.78          3.99         1.88 o                         
   5   4  10          2.94          6.13         1.96 o                         
   6   4  10        124.12        109.70         9.55 o                         
   7   4  10        203.10        225.55        18.30 o                         
   8   4  10         29.29         16.44         5.96 o                         
   9   4  10         52.71         60.13        11.64 o                         
   1   5  10        468.80        345.27        10.16 o                         
   2   5  10          0.27         -1.65         2.68 o                         
   3   5  10        857.24        919.88        12.13 o                         
   4   5  10         39.70         30.50         3.39 o                         
   5   5  10         78.52         98.07         5.00 o                         
   6   5  10         25.59         13.16         3.12 o                         
   7   5  10          1.11          1.83         1.88 o                         
   8   5  10        102.41        103.05        10.83 o                         
   0   6  10        423.76        482.14        13.64 o                         
   1   6  10        555.15        566.48         9.51 o                         
   2   6  10        391.09        415.73         9.93 o                         
   3   6  10        322.62        279.50        10.07 o                         
   4   6  10         12.37         21.23         2.53 o                         
   5   6  10        328.79        330.11        12.28 o                         
   6   6  10        150.28        106.09        16.63 o                         
   7   6  10          5.27          5.62         2.96 o                         
   8   6  10         19.12         18.70         3.49 o                         
   1   7  10        335.09        326.22         6.60 o                         
   2   7  10          0.05          7.10         1.91 o                         
   3   7  10        341.54        342.62        13.10 o                         
   4   7  10         60.56         57.38         3.80 o                         
   5   7  10         42.66         25.53         2.89 o                         
   6   7  10          1.79          6.66         2.83 o                         
   7   7  10        101.26         95.79         6.76 o                         
   8   7  10          3.13          5.83         3.46 o                         
   0   8  10        796.85        825.32        14.42 o                         
   1   8  10         73.01         87.35         4.53 o                         
   2   8  10          5.70          4.53         2.39 o                         
   3   8  10        113.16        128.35         6.05 o                         
   4   8  10         44.47         31.84         2.64 o                         
   5   8  10        336.04        336.00        12.60 o                         
   6   8  10         15.26         12.66         1.76 o                         
   7   8  10          2.24          3.71         2.55 o                         
   8   8  10         59.15         51.59         4.95 o                         
   1   9  10        295.26        342.32        13.79 o                         
   2   9  10        227.97        258.17         9.28 o                         
   3   9  10        148.23        154.06         6.99 o                         
   4   9  10        158.11        144.06         8.19 o                         
   5   9  10          4.35          2.75         2.77 o                         
   6   9  10         30.65         24.12         2.54 o                         
   7   9  10         30.64         28.05         3.15 o                         
   0  10  10        431.43        436.88        15.93 o                         
   1  10  10        187.84        212.66         8.75 o                         
   2  10  10         70.53         56.35         3.74 o                         
   3  10  10       1118.51       1190.37        25.68 o                         
   4  10  10        330.17        313.11        12.58 o                         
   5  10  10          2.92          1.51         1.84 o                         
   6  10  10        142.61        133.77         8.75 o                         
   7  10  10          6.13          8.04         2.85 o                         
   1  11  10         54.32         56.08         3.93 o                         
   2  11  10          0.39          3.19         2.67 o                         
   3  11  10         69.99         48.70         7.62 o                         
   4  11  10          4.17          5.30         1.82 o                         
   5  11  10        174.79        162.17        10.38 o                         
   6  11  10         31.05         29.31         3.10 o                         
   0  12  10          4.33          2.83         5.25 o                         
   1  12  10        273.37        280.53        14.56 o                         
   2  12  10        171.94        227.76         9.00 o                         
   3  12  10        291.67        393.22        13.71 o                         
   4  12  10         10.68          5.41         1.99 o                         
   5  12  10         21.97         18.61         2.67 o                         
   6  12  10          5.15          0.93         2.04 o                         
   1  13  10         44.00         38.83         3.35 o                         
   2  13  10         54.23         50.57         3.55 o                         
   3  13  10         19.92         19.94         3.33 o                         
   4  13  10         98.38         91.09        15.91 o                         
   5  13  10          1.22          3.90         2.13 o                         
   0  14  10        281.11        322.62        20.50 o                         
   1  14  10         77.18         74.72         4.67 o                         
   2  14  10          0.25         -0.03         1.92 o                         
   3  14  10         23.70         29.12         4.31 o                         
   4  14  10          0.50          0.66         3.78 o                         
   1  15  10         23.99         27.11         3.19 o                         
   2  15  10         13.50          9.20         3.24 o                         
   3  15  10          0.13          4.80         4.06 o                         
   1   1  11       3248.09       3312.86        38.33 o                         
   2   1  11        589.39        560.60        14.78 o                         
   3   1  11        380.22        299.32        10.51 o                         
   4   1  11        118.37        123.28         7.13 o                         
   5   1  11          0.01          0.14         5.38 o                         
   6   1  11        147.06        131.82         9.82 o                         
   7   1  11         41.13         27.98         4.46 o                         
   8   1  11         12.33         15.70         5.98 o                         
   9   1  11          1.12          9.18         3.26 o                         
   0   2  11       3486.29       2989.65        26.90 o                         
   1   2  11        949.64        869.65        14.57 o                         
   2   2  11        332.81        369.62         7.77 o                         
   3   2  11       2293.38       2262.90        30.55 o                         
   4   2  11        373.00        344.21        13.90 o                         
   5   2  11        124.51        115.84         8.17 o                         
   6   2  11          5.56          0.41         4.47 o                         
   7   2  11        141.71        131.64         9.24 o                         
   8   2  11        102.72         92.07         9.02 o                         
   9   2  11         23.87         15.03         5.12 o                         
   1   3  11       4362.03       4966.30        24.04 o                         
   2   3  11         54.99         62.72         5.35 o                         
   3   3  11         45.76         54.07         4.25 o                         
   4   3  11        175.89        178.18         9.32 o                         
   5   3  11         21.39         18.67         5.43 o                         
   6   3  11        310.76        316.15        20.10 o                         
   7   3  11         52.56         33.98         4.34 o                         
   8   3  11         10.05          5.52         3.05 o                         
   9   3  11        227.92        253.75        23.90 o                         
   0   4  11        258.05        259.95         9.42 o                         
   1   4  11       1583.26       1474.87        11.47 o                         
   2   4  11         67.96         72.52         4.46 o                         
   3   4  11       5173.18       5579.10        33.20 o                         
   4   4  11          0.01          0.92         2.71 o                         
   5   4  11        291.64        341.95        19.48 o                         
   6   4  11         12.50          9.18         2.94 o                         
   7   4  11        172.00        191.32        11.80 o                         
   8   4  11        128.61        129.19        10.53 o                         
   1   5  11        173.55        176.04         8.32 o                         
   2   5  11        133.60        155.97         7.60 o                         
   3   5  11          6.30          5.66         2.45 o                         
   4   5  11        194.93        169.29         8.23 o                         
   5   5  11        638.44        716.71        14.72 o                         
   6   5  11        160.27        114.32        20.79 o                         
   7   5  11         15.36         19.10         3.65 o                         
   8   5  11         23.89         14.69         5.16 o                         
   0   6  11       1673.02       1817.73        17.15 o                         
   1   6  11        715.03        716.02         9.28 o                         
   2   6  11        218.95        241.61        10.97 o                         
   3   6  11        830.01        840.02        11.28 o                         
   4   6  11        105.72        146.15         7.28 o                         
   5   6  11         35.86         18.35         3.44 o                         
   6   6  11         99.92         92.08         8.52 o                         
   7   6  11        736.51        850.80        17.57 o                         
   8   6  11         30.94         27.31         3.91 o                         
   1   7  11        800.25        800.33        10.64 o                         
   2   7  11        223.12        235.94         8.75 o                         
   3   7  11         17.02          7.37         2.24 o                         
   4   7  11         89.50         95.04         5.21 o                         
   5   7  11         32.38         20.18         2.54 o                         
   6   7  11        120.16        121.01         8.09 o                         
   7   7  11         37.36         22.25         3.04 o                         
   8   7  11        120.82         97.42         8.55 o                         
   0   8  11        550.39        527.50        12.92 o                         
   1   8  11          4.67          4.96         2.07 o                         
   2   8  11          0.72          2.99         2.31 o                         
   3   8  11        263.70        333.20         9.99 o                         
   4   8  11         96.15         83.26         4.95 o                         
   5   8  11        538.75        464.57        46.37 o                         
   6   8  11          0.39          1.73         2.45 o                         
   7   8  11          0.60          2.18         1.69 o                         
   1   9  11         51.12         54.67         3.78 o                         
   2   9  11          0.17          8.12         2.48 o                         
   3   9  11        437.97        552.54        13.38 o                         
   4   9  11        430.54        458.48        14.88 o                         
   5   9  11        604.61        637.08        17.34 o                         
   6   9  11         73.80         59.98         5.16 o                         
   7   9  11         75.03         65.19         5.32 o                         
   0  10  11        394.09        469.71        15.43 o                         
   1  10  11         82.07         82.38         4.98 o                         
   2  10  11        508.82        523.56        13.96 o                         
   3  10  11        211.19        207.64         8.93 o                         
   4  10  11        128.48        104.90        13.08 o                         
   5  10  11         14.93         11.16         2.54 o                         
   6  10  11         59.22         50.73         3.77 o                         
   7  10  11         75.96         65.00        13.38 o                         
   1  11  11        243.74        244.58         9.35 o                         
   2  11  11         29.32         13.79         2.92 o                         
   3  11  11        542.58        585.42        16.75 o                         
   4  11  11        385.93        165.02        69.91 o                         
   5  11  11        462.59        495.60        23.56 o                         
   6  11  11          7.22          9.34         2.37 o                         
   0  12  11         35.84         30.86         5.57 o                         
   1  12  11       1149.45       1379.77        16.53 o                         
   2  12  11         29.27         30.23         3.25 o                         
   3  12  11         25.63         16.56         2.35 o                         
   4  12  11         50.98         56.11         4.05 o                         
   5  12  11         98.75        102.20         7.81 o                         
   1  13  11         14.94         14.04         2.98 o                         
   2  13  11          2.55          5.20         2.05 o                         
   3  13  11         49.00         32.04         3.10 o                         
   4  13  11        192.09        198.80        10.36 o                         
   5  13  11         21.04         20.12         4.09 o                         
   0  14  11        292.64        333.36        21.09 o                         
   1  14  11         23.86         25.56         2.77 o                         
   2  14  11         11.54          8.84         2.24 o                         
   3  14  11        331.61        345.19        26.66 o                         
   4  14  11          6.26          4.34         4.69 o                         
   1  15  11         86.17         82.17         6.33 o                         
   2  15  11         66.45         66.55         7.39 o                         
   0   0  12      14109.09      14760.19       209.13 o                         
   1   0  12       5037.44       5280.01        53.97 o                         
   2   0  12       5723.80       5797.44        66.09 o                         
   3   0  12       2440.74       2630.18        50.12 o                         
   4   0  12        391.58        425.26        46.07 o                         
   5   0  12        108.38         82.88         8.47 o                         
   6   0  12        836.47        983.61        44.20 o                         
   7   0  12         59.23         64.53        24.65 o                         
   8   0  12        803.74       1168.24        60.16 o                         
   9   0  12          4.39          6.88         6.73 o                         
   1   1  12       1048.50       1210.51        22.53 o                         
   2   1  12        116.45        104.28         6.71 o                         
   3   1  12          7.37         14.07         2.77 o                         
   4   1  12        319.74        341.57        18.63 o                         
   5   1  12         15.39         10.82         3.48 o                         
   6   1  12        167.31        168.51        15.63 o                         
   7   1  12         54.80         73.14        11.78 o                         
   8   1  12         54.00         44.75         6.51 o                         
   9   1  12          7.57          6.97         3.44 o                         
   0   2  12       1628.91       1569.36        18.64 o                         
   1   2  12       7146.69       7316.44        47.22 o                         
   2   2  12        225.99        241.87         6.69 o                         
   3   2  12       2543.02       2751.28        24.90 o                         
   4   2  12        469.41        467.73        15.38 o                         
   5   2  12        229.87        203.67        14.66 o                         
   6   2  12         84.46         74.89         5.30 o                         
   7   2  12         32.35         39.59         4.72 o                         
   8   2  12         78.66         73.80         5.35 o                         
   9   2  12          0.55          5.01         3.47 o                         
   1   3  12        972.14        979.67        12.56 o                         
   2   3  12          0.37          0.44         1.58 o                         
   3   3  12       2834.27       3064.69        22.99 o                         
   4   3  12        135.35        140.83         7.19 o                         
   5   3  12         80.58         90.27         6.35 o                         
   6   3  12        300.33        336.48        23.10 o                         
   7   3  12         29.47         45.49         4.20 o                         
   8   3  12          6.48          7.62         3.87 o                         
   0   4  12        347.00        302.65        14.55 o                         
   1   4  12        433.91        499.74         9.28 o                         
   2   4  12        646.05        645.02        10.04 o                         
   3   4  12        228.96        236.74        12.56 o                         
   4   4  12        696.72        798.26        13.27 o                         
   5   4  12         92.06        101.15         5.95 o                         
   6   4  12         60.05         53.47         5.07 o                         
   7   4  12          8.53          2.19         2.95 o                         
   8   4  12         61.47         39.10         4.95 o                         
   1   5  12        729.15        690.56        10.47 o                         
   2   5  12       1433.10       1471.02        13.49 o                         
   3   5  12        678.81        698.28        10.26 o                         
   4   5  12          0.92          4.26         1.95 o                         
   5   5  12          0.05          3.00         3.39 o                         
   6   5  12        564.08        155.97       218.64 o                         
   7   5  12         31.89         32.60         3.79 o                         
   8   5  12          0.00         -2.09         3.11 o                         
   0   6  12       1134.78       1344.62        21.26 o                         
   1   6  12          6.71          5.96         1.88 o                         
   2   6  12        122.38        141.37         6.28 o                         
   3   6  12       1538.03       1675.29        15.51 o                         
   4   6  12         35.02         31.78         2.65 o                         
   5   6  12        918.80        922.22        20.10 o                         
   6   6  12         13.68         11.76         4.18 o                         
   7   6  12        371.00        335.17        26.77 o                         
   8   6  12        106.47        109.39         9.44 o                         
   1   7  12         69.78         72.22         3.84 o                         
   2   7  12         11.71         11.98         1.94 o                         
   3   7  12        116.40        120.30         5.96 o                         
   4   7  12         37.98         28.90         3.05 o                         
   5   7  12          2.06          2.53         1.37 o                         
   6   7  12        136.89        131.61         7.52 o                         
   7   7  12          0.08          1.17         1.49 o                         
   8   7  12          0.12          4.81         3.19 o                         
   0   8  12        532.72        605.08        21.88 o                         
   1   8  12        945.42       1010.85        12.71 o                         
   2   8  12        283.13        346.46        11.76 o                         
   3   8  12        123.36        107.50         4.98 o                         
   4   8  12        123.86        129.74         7.06 o                         
   5   8  12        124.01        100.66         7.66 o                         
   6   8  12         45.44         41.01         2.98 o                         
   7   8  12          0.56          4.97         2.45 o                         
   1   9  12        112.44        103.71         4.96 o                         
   2   9  12          5.46          4.74         1.57 o                         
   3   9  12         54.42         44.98         2.88 o                         
   4   9  12        318.78        344.81        12.49 o                         
   5   9  12         62.50         63.06         4.94 o                         
   6   9  12          0.02         -0.83         2.50 o                         
   7   9  12          7.95          7.69         3.20 o                         
   0  10  12        543.29        616.81        20.28 o                         
   1  10  12          5.13          3.18         2.91 o                         
   2  10  12        341.51        355.93        13.82 o                         
   3  10  12         37.38         37.30         4.84 o                         
   4  10  12         54.01         34.85         6.36 o                         
   5  10  12          8.71          5.81         1.78 o                         
   6  10  12         24.97         14.35         3.56 o                         
   1  11  12        378.14        326.26        13.22 o                         
   2  11  12        107.07         97.69        10.60 o                         
   3  11  12        355.82        364.89        12.67 o                         
   4  11  12          5.50          7.20         2.65 o                         
   5  11  12        101.63         95.41         5.66 o                         
   6  11  12          6.82          6.27         2.16 o                         
   0  12  12        423.99        453.45        26.62 o                         
   1  12  12         27.71         25.63         3.87 o                         
   2  12  12         95.01         84.51         5.11 o                         
   3  12  12        108.63         98.30         7.71 o                         
   4  12  12          5.16          4.56         2.47 o                         
   5  12  12          0.40          3.37         4.47 o                         
   1  13  12         52.41         57.22         3.88 o                         
   2  13  12          7.91          4.85         2.79 o                         
   3  13  12          0.63          6.28         2.49 o                         
   4  13  12         27.84         26.22         4.14 o                         
   5  13  12          6.26         14.59         8.92 o                         
   0  14  12         26.41         19.19         3.14 o                         
   1  14  12          0.01          0.83         2.52 o                         
   2  14  12        105.55         98.33         6.78 o                         
   3  14  12         79.66         57.92        10.22 o                         
   1  15  12        241.12        226.44        15.66 o                         
   2  15  12          3.06          9.86        13.02 o                         
   1   1  13       4902.07       5286.40        39.85 o                         
   2   1  13       1428.98       1502.54        16.52 o                         
   3   1  13       1866.73       1941.99        25.42 o                         
   4   1  13       2026.56       2151.32        25.49 o                         
   5   1  13         78.76         83.89         7.24 o                         
   6   1  13          0.84         -3.67         3.67 o                         
   7   1  13         14.05         11.27         4.68 o                         
   8   1  13        250.45        289.62        20.09 o                         
   0   2  13       1913.59       2206.98        27.60 o                         
   1   2  13         29.20         57.23        15.93 o                         
   2   2  13          1.97         -0.72         1.94 o                         
   3   2  13        426.70        505.86        17.69 o                         
   4   2  13          6.28          4.07         4.47 o                         
   5   2  13         15.29         12.83         2.95 o                         
   6   2  13         88.10         57.51         5.11 o                         
   7   2  13        109.89        110.46         9.53 o                         
   8   2  13         31.99         42.82         7.61 o                         
   1   3  13        840.24        843.01        13.98 o                         
   2   3  13         29.55         27.44         2.26 o                         
   3   3  13         49.02         49.78         4.01 o                         
   4   3  13         79.38        103.71         6.20 o                         
   5   3  13        412.41        476.86        13.34 o                         
   6   3  13          4.76          1.73         2.12 o                         
   7   3  13        107.58        123.31         8.46 o                         
   8   3  13         10.02          4.27         4.61 o                         
   0   4  13          0.95         -0.94         3.00 o                         
   1   4  13        545.61        582.27         9.01 o                         
   2   4  13       1090.69       1149.84        12.12 o                         
   3   4  13       3008.89       3284.02        23.54 o                         
   4   4  13          0.00          1.45         1.99 o                         
   5   4  13        102.19        105.97         5.92 o                         
   6   4  13         76.57         63.38         6.73 o                         
   7   4  13        112.96        107.12         8.00 o                         
   8   4  13         16.63         12.36         3.03 o                         
   1   5  13        459.00        459.19         9.09 o                         
   2   5  13        241.89        238.14        11.42 o                         
   3   5  13        175.38        191.99         8.68 o                         
   4   5  13         25.19         25.51         2.90 o                         
   5   5  13         32.18         22.64         2.89 o                         
   6   5  13         71.75         63.94         6.14 o                         
   7   5  13         29.26         25.77         3.98 o                         
   8   5  13          8.03          6.58         2.77 o                         
   0   6  13       4165.79       4539.98        39.08 o                         
   1   6  13        564.94        541.43        11.49 o                         
   2   6  13       1754.14       1762.46        13.70 o                         
   3   6  13         32.01         35.11         3.53 o                         
   4   6  13          0.34          5.06         2.08 o                         
   5   6  13          2.84          2.70         2.62 o                         
   6   6  13         29.48         40.98         4.04 o                         
   7   6  13          6.57          3.90         2.71 o                         
   8   6  13          0.06          5.55         2.67 o                         
   1   7  13         14.81         13.96         2.59 o                         
   2   7  13          0.31         -0.38         2.30 o                         
   3   7  13         61.17         52.57         3.85 o                         
   4   7  13         45.44         31.58         2.96 o                         
   5   7  13        294.65        291.15        17.88 o                         
   6   7  13        236.73        230.75        13.14 o                         
   7   7  13         56.35         44.05         4.42 o                         
   0   8  13        140.63        146.79         9.39 o                         
   1   8  13       1304.17       1440.89        11.75 o                         
   2   8  13        263.63        294.08         9.30 o                         
   3   8  13        211.92        177.26         8.12 o                         
   4   8  13          0.42         -0.21         2.17 o                         
   5   8  13        385.39        425.63        14.00 o                         
   6   8  13         95.88         93.27         6.26 o                         
   7   8  13        190.86        158.67        12.92 o                         
   1   9  13         71.01         80.53         4.94 o                         
   2   9  13        556.24        571.34        13.30 o                         
   3   9  13       1651.01       1633.86        21.28 o                         
   4   9  13        256.33        234.23        11.37 o                         
   5   9  13         71.10         75.56         4.65 o                         
   6   9  13         32.53         28.65         3.29 o                         
   7   9  13          0.49          6.98         1.94 o                         
   0  10  13         98.58        118.59         9.26 o                         
   1  10  13        337.24        318.48        12.28 o                         
   2  10  13        115.45        128.89         6.22 o                         
   3  10  13         49.71         62.25         5.60 o                         
   4  10  13          5.69          2.49         2.62 o                         
   5  10  13         57.56         65.12         7.46 o                         
   6  10  13          4.34          4.56         1.55 o                         
   1  11  13        250.76        153.65        47.83 o                         
   2  11  13         99.28         97.49         5.29 o                         
   3  11  13          1.87          2.97         1.67 o                         
   4  11  13          0.64          2.76         1.93 o                         
   5  11  13        153.13        147.48         7.68 o                         
   6  11  13          1.45          5.78         3.33 o                         
   0  12  13        687.94        853.51        26.37 o                         
   1  12  13          0.58          5.42         2.37 o                         
   2  12  13         10.05          9.94         1.86 o                         
   3  12  13         14.78         17.29         3.20 o                         
   4  12  13         15.94         12.82         4.01 o                         
   5  12  13         13.17         10.39         2.47 o                         
   1  13  13        568.26        617.95        19.63 o                         
   2  13  13         40.80         29.06         3.91 o                         
   3  13  13         11.33          5.92         3.12 o                         
   4  13  13          0.00          4.58         2.73 o                         
   0  14  13         81.78         56.22         6.01 o                         
   1  14  13         69.39         61.19         4.22 o                         
   2  14  13         10.74          6.99         2.67 o                         
   3  14  13         30.46         26.06         5.24 o                         
   1  15  13         94.39         74.63         7.18 o                         
   0   0  14       1850.00       2295.44        35.86 o                         
   1   0  14        324.11        256.84        17.64 o                         
   2   0  14       1892.46       1893.71        28.86 o                         
   3   0  14         11.82         17.90         5.38 o                         
   4   0  14       1110.75       1218.80        53.61 o                         
   5   0  14       3662.56       4235.94        93.76 o                         
   6   0  14         52.54         19.49        15.73 o                         
   7   0  14          3.10          9.74         4.08 o                         
   8   0  14         60.82         56.63        10.89 o                         
   1   1  14       8471.25       9402.04        56.96 o                         
   2   1  14        420.61        417.67        11.44 o                         
   3   1  14        131.95        114.45         7.42 o                         
   4   1  14        338.72        351.95        18.54 o                         
   5   1  14         86.95         85.74         6.42 o                         
   6   1  14         15.54          4.64         3.09 o                         
   7   1  14         18.85         18.93         7.04 o                         
   8   1  14        286.33        344.45        27.79 o                         
   0   2  14       3302.53       3409.49        78.46 o                         
   1   2  14       1606.73       1605.83        20.54 o                         
   2   2  14        552.39        566.69         9.92 o                         
   3   2  14        803.29        765.74        17.76 o                         
   4   2  14        111.93        101.80         5.75 o                         
   5   2  14        402.09        421.39        22.19 o                         
   6   2  14         23.37         25.02         3.53 o                         
   7   2  14         20.12         18.70         3.43 o                         
   8   2  14          9.51          8.88         3.25 o                         
   1   3  14        242.64        214.44         9.03 o                         
   2   3  14        233.14        186.34         7.53 o                         
   3   3  14        708.95        725.00        13.51 o                         
   4   3  14         22.01         21.64         3.18 o                         
   5   3  14         22.04         22.22         3.97 o                         
   6   3  14          3.04          0.29         2.84 o                         
   7   3  14         28.91         16.77         2.64 o                         
   8   3  14         38.53         29.10         4.72 o                         
   0   4  14       1117.42       1024.85        19.42 o                         
   1   4  14          3.61         12.08         2.44 o                         
   2   4  14        893.19        991.22        11.25 o                         
   3   4  14         59.93         68.52         4.48 o                         
   4   4  14         44.39         46.76         3.36 o                         
   5   4  14        967.41       1073.51        20.37 o                         
   6   4  14          7.14          3.85         2.40 o                         
   7   4  14         98.94        104.67         7.98 o                         
   8   4  14          5.43          3.51         1.48 o                         
   1   5  14       1386.53       1371.35        13.93 o                         
   2   5  14          1.17          8.01         2.07 o                         
   3   5  14        255.94        270.26         9.93 o                         
   4   5  14        122.14        145.29         7.24 o                         
   5   5  14        302.99        296.57        16.04 o                         
   6   5  14         96.98         94.47         6.58 o                         
   7   5  14        194.95        193.33        14.08 o                         
   8   5  14         33.72         19.32         3.87 o                         
   0   6  14       3154.11       3389.59        48.39 o                         
   1   6  14       1784.63       1886.88        13.44 o                         
   2   6  14          3.13          4.85         2.74 o                         
   3   6  14        271.76        278.48        10.96 o                         
   4   6  14        183.24        182.72         8.71 o                         
   5   6  14        140.16         84.01        17.04 o                         
   6   6  14        222.67        262.09        16.38 o                         
   7   6  14          9.10          5.36         1.93 o                         
   8   6  14         31.75         22.12         5.58 o                         
   1   7  14         14.27          6.24         2.34 o                         
   2   7  14       1084.05       1218.63        13.06 o                         
   3   7  14          0.35          2.55         2.29 o                         
   4   7  14          7.88          0.45         2.02 o                         
   5   7  14          1.03          4.11         3.02 o                         
   6   7  14         26.32         22.36         2.54 o                         
   7   7  14         78.13         83.55         6.30 o                         
   0   8  14       1181.04       1213.13        15.46 o                         
   1   8  14       4392.83       4921.88        31.37 o                         
   2   8  14        344.29        387.90         9.75 o                         
   3   8  14        116.24        104.47         5.44 o                         
   4   8  14        203.21        179.37         9.27 o                         
   5   8  14        370.76        375.18        13.32 o                         
   6   8  14          3.50          7.67         1.72 o                         
   7   8  14         18.59         14.09         2.91 o                         
   1   9  14        422.05        394.65        11.66 o                         
   2   9  14         23.52          7.93         2.14 o                         
   3   9  14        183.88        177.97         7.50 o                         
   4   9  14        284.05        275.49        12.06 o                         
   5   9  14          0.90          2.23         2.54 o                         
   6   9  14         25.55         26.64         4.78 o                         
   7   9  14        190.09        183.52        15.62 o                         
   0  10  14        397.13        376.46        18.87 o                         
   1  10  14        284.29        314.04        12.32 o                         
   2  10  14         17.30         12.96         2.99 o                         
   4  10  14          2.34          1.38         3.05 o                         
   5  10  14          1.09          0.96         1.88 o                         
   6  10  14          9.25          7.38         2.37 o                         
   1  11  14        137.36        124.25         8.44 o                         
   2  11  14          9.76          5.03         2.54 o                         
   3  11  14          7.86          3.62         1.90 o                         
   4  11  14         73.12         88.34         6.07 o                         
   5  11  14        102.82         92.13         6.49 o                         
   6  11  14          5.39          3.03         3.68 o                         
   0  12  14        256.60        272.27        14.25 o                         
   1  12  14        333.81        418.67        16.85 o                         
   2  12  14          2.22          5.17         1.96 o                         
   3  12  14         16.87          9.71         1.52 o                         
   4  12  14         14.25          8.10         2.41 o                         
   5  12  14         25.88         18.14         2.34 o                         
   1  13  14         31.65         19.57         2.61 o                         
   2  13  14         50.75         43.11         4.87 o                         
   3  13  14        155.94        163.71        10.52 o                         
   4  13  14        102.81        108.17         9.16 o                         
   0  14  14          1.18          3.21         2.21 o                         
   1  14  14         31.51         31.47         3.65 o                         
   2  14  14        221.82        247.84        12.20 o                         
   3  14  14        148.21        141.51        16.33 o                         
   1  15  14         60.86         58.79         6.19 o                         
   1   1  15        263.63        299.65        29.02 o                         
   2   1  15        285.09        332.17        10.62 o                         
   3   1  15        114.93        136.71         8.60 o                         
   4   1  15        660.99        777.23        20.17 o                         
   5   1  15       1891.28       2095.91        38.99 o                         
   6   1  15          1.92          4.50         3.13 o                         
   7   1  15          2.10         11.59         3.73 o                         
   8   1  15        238.60        282.98        19.03 o                         
   0   2  15         20.02         31.76         6.49 o                         
   1   2  15       1111.71       1154.12        13.95 o                         
   2   2  15        219.39        281.83        10.22 o                         
   3   2  15        905.93        984.55        19.62 o                         
   4   2  15        211.42        204.92        11.93 o                         
   5   2  15        233.42        210.19        13.15 o                         
   6   2  15        113.82        116.97        10.10 o                         
   7   2  15        243.28        274.72        16.47 o                         
   8   2  15         25.48         29.91         4.96 o                         
   1   3  15          0.34          1.80         2.00 o                         
   2   3  15        195.03        139.60         7.45 o                         
   3   3  15         45.80         37.99         2.95 o                         
   4   3  15       1651.52       1859.56        20.05 o                         
   5   3  15         46.07         38.54         3.24 o                         
   6   3  15        281.91        327.91        14.78 o                         
   7   3  15         98.19         89.32         6.42 o                         
   8   3  15          3.69          3.34         4.79 o                         
   0   4  15          1.21         19.45         9.76 o                         
   1   4  15        514.00        537.35        11.51 o                         
   2   4  15        294.69        219.05        11.08 o                         
   3   4  15         17.56         10.98         2.90 o                         
   4   4  15        108.30        105.38         5.98 o                         
   5   4  15         24.10         12.77         2.35 o                         
   6   4  15        355.14        383.13        17.47 o                         
   7   4  15         10.16          6.27         2.18 o                         
   8   4  15         11.07          5.14         3.16 o                         
   1   5  15        116.14        113.60         6.27 o                         
   2   5  15         22.28         19.08         2.14 o                         
   3   5  15          3.55          6.25         2.40 o                         
   4   5  15         18.00         17.92         2.66 o                         
   5   5  15          2.37          5.90         2.53 o                         
   6   5  15          8.70         10.49         2.90 o                         
   7   5  15         13.66         25.81         3.61 o                         
   8   5  15         46.75         57.37        16.24 o                         
   0   6  15       1115.50       1044.35        34.57 o                         
   1   6  15        156.82        160.84         7.28 o                         
   2   6  15        227.14        200.72         9.49 o                         
   3   6  15         38.92         44.60         3.33 o                         
   4   6  15         32.68         27.67         2.61 o                         
   5   6  15         18.46         15.27         3.58 o                         
   6   6  15        153.53        109.73         6.73 o                         
   7   6  15          3.28          2.02         2.72 o                         
   1   7  15          5.08          7.90         1.75 o                         
   2   7  15         47.95         34.77         3.77 o                         
   3   7  15         19.69         13.96         1.98 o                         
   4   7  15         26.62         16.27         2.38 o                         
   5   7  15         23.43         21.91         3.09 o                         
   6   7  15          0.69          5.88         2.00 o                         
   7   7  15          3.24          2.58         2.89 o                         
   0   8  15          0.41          9.87         2.82 o                         
   1   8  15       1474.15       1573.66        16.22 o                         
   2   8  15         10.85          2.42         2.11 o                         
   3   8  15         19.42         20.48         2.59 o                         
   4   8  15        283.39        283.28        16.99 o                         
   5   8  15        513.45        524.25        17.10 o                         
   6   8  15         33.85         19.62         2.69 o                         
   7   8  15         27.70         20.45         3.76 o                         
   1   9  15        674.74        683.43        12.68 o                         
   2   9  15         38.49         26.51         2.36 o                         
   3   9  15         79.79         75.64         5.44 o                         
   4   9  15         75.16         80.33         4.87 o                         
   5   9  15          7.71          3.47         2.41 o                         
   6   9  15          2.93          8.45         1.80 o                         
   0  10  15          1.72          3.24         3.25 o                         
   1  10  15         15.81          8.65         2.34 o                         
   2  10  15        814.72        812.08        63.70 o                         
   3  10  15        308.58        281.94        18.95 o                         
   4  10  15         12.18         12.53         2.63 o                         
   5  10  15         21.63         14.01         2.06 o                         
   6  10  15          1.06          4.60         1.72 o                         
   1  11  15        387.25        408.43        13.57 o                         
   2  11  15         24.31         22.36         2.65 o                         
   3  11  15        107.26         90.61         4.69 o                         
   4  11  15          2.87          1.53         1.90 o                         
   5  11  15          2.83          6.34         2.29 o                         
   0  12  15        219.40        197.15        18.52 o                         
   1  12  15          9.16         14.08         2.58 o                         
   2  12  15          6.96         11.31         2.14 o                         
   3  12  15         50.72         41.90         3.91 o                         
   4  12  15         10.16          8.59         2.84 o                         
   5  12  15         40.45         28.38         3.91 o                         
   1  13  15          4.07         11.05         2.67 o                         
   2  13  15        214.92        218.96        16.57 o                         
   3  13  15         17.67         12.20         3.52 o                         
   4  13  15         51.44         41.18         4.78 o                         
   0  14  15         64.97         46.07         7.19 o                         
   1  14  15          0.30          4.98         2.81 o                         
   2  14  15         10.47         15.68         4.03 o                         
   1   0  16       4552.84       4954.28        71.97 o                         
   2   0  16          3.01          9.03         6.06 o                         
   3   0  16         67.72         61.11         4.34 o                         
   4   0  16        137.14        115.34        11.69 o                         
   5   0  16        197.21        157.57        30.81 o                         
   6   0  16       1466.73       1878.44        52.42 o                         
   7   0  16         36.12         29.20         6.04 o                         
   8   0  16        259.01        244.36        36.85 o                         
   1   1  16       2480.44       2584.40        24.09 o                         
   2   1  16        403.39        389.34         9.79 o                         
   3   1  16         33.21         28.69         4.38 o                         
   4   1  16       1605.53       1812.44        33.76 o                         
   5   1  16        134.49        113.32         7.62 o                         
   6   1  16          2.99          5.28         8.22 o                         
   7   1  16        912.41       1101.18        38.96 o                         
   8   1  16         54.39         40.89         5.12 o                         
   0   2  16          0.06          9.66         7.52 o                         
   1   2  16        553.15        452.90        11.02 o                         
   2   2  16        135.15        148.62         6.46 o                         
   3   2  16        453.39        398.54        23.09 o                         
   4   2  16       2205.59       2409.55        27.60 o                         
   5   2  16         70.63         54.59         7.00 o                         
   6   2  16          2.31          3.59         3.31 o                         
   7   2  16        178.54        174.61        11.63 o                         
   8   2  16         41.60         32.73         6.00 o                         
   1   3  16         61.85         63.64         4.35 o                         
   2   3  16         15.88         13.26         1.94 o                         
   3   3  16         74.36         89.22         5.85 o                         
   4   3  16        188.09        214.67        10.77 o                         
   5   3  16         22.13         24.13         2.37 o                         
   6   3  16         17.61         18.76         3.80 o                         
   7   3  16          1.22          0.55         4.48 o                         
   8   3  16        102.76         90.21        10.48 o                         
   0   4  16       2014.20       2100.91        25.15 o                         
   1   4  16         97.02        113.21         6.55 o                         
   2   4  16         39.52         36.71         4.79 o                         
   3   4  16        916.89       1005.58        11.86 o                         
   4   4  16         82.10         82.18         6.34 o                         
   5   4  16          2.67          0.67         2.69 o                         
   6   4  16          5.21          6.09         3.84 o                         
   7   4  16        354.80        462.27        33.39 o                         
   8   4  16          0.55         -2.00         4.42 o                         
   1   5  16        372.65        378.99        10.15 o                         
   2   5  16          0.59          0.38         1.94 o                         
   3   5  16        183.27        208.73        10.68 o                         
   4   5  16        238.31        237.45        11.16 o                         
   5   5  16         68.51         41.63        12.31 o                         
   6   5  16          2.70          4.88         2.22 o                         
   7   5  16         14.16         13.27         4.94 o                         
   0   6  16       1906.15       1903.01        19.17 o                         
   1   6  16       1239.32       1316.29        19.23 o                         
   2   6  16        830.20        815.92        13.16 o                         
   3   6  16        341.83        371.87        13.30 o                         
   4   6  16        129.77        116.15         6.46 o                         
   5   6  16         16.96         15.93         2.69 o                         
   6   6  16         85.25         75.46         4.96 o                         
   7   6  16          8.42          4.80         2.54 o                         
   1   7  16       1307.56       1449.48        15.64 o                         
   2   7  16       1074.94       1154.96        13.85 o                         
   3   7  16          4.56          4.79         1.85 o                         
   4   7  16         57.41         44.52         3.05 o                         
   5   7  16         68.99         60.81         4.75 o                         
   6   7  16        233.25        241.59        10.75 o                         
   7   7  16         17.73         10.17         4.09 o                         
   0   8  16        399.89        438.77        19.60 o                         
   1   8  16        125.18        120.65         5.27 o                         
   2   8  16          0.16          0.82         2.51 o                         
   3   8  16         69.99         56.94         3.55 o                         
   4   8  16        655.47        686.19        14.95 o                         
   5   8  16        408.86        479.31        14.52 o                         
   6   8  16          0.64          4.05         2.74 o                         
   7   8  16         28.49         24.66         4.59 o                         
   1   9  16        636.14        603.75        21.15 o                         
   2   9  16        289.65        244.48         9.89 o                         
   3   9  16          0.28          0.25         3.07 o                         
   4   9  16         14.97         18.11         3.69 o                         
   5   9  16         87.21         63.03         5.91 o                         
   6   9  16         34.52         35.62         4.98 o                         
   0  10  16         23.95         14.69         5.40 o                         
   1  10  16        624.31          1.43         2.02 o                         
   2  10  16         29.33         20.18         4.08 o                         
   3  10  16       1079.52       1243.54        16.71 o                         
   4  10  16          0.88          1.58         2.56 o                         
   5  10  16        174.72        195.90        10.79 o                         
   6  10  16        139.50        111.84        20.29 o                         
   1  11  16         98.97         89.18         5.33 o                         
   2  11  16         26.52         13.91         2.46 o                         
   3  11  16         56.03         58.02         4.49 o                         
   4  11  16        304.89        330.16        12.02 o                         
   5  11  16        111.10        123.72         7.76 o                         
   0  12  16          2.93          3.34         5.35 o                         
   1  12  16         78.82         73.41         5.62 o                         
   2  12  16          5.55          5.06         2.14 o                         
   3  12  16         45.04         50.86         3.72 o                         
   4  12  16          0.41          4.00         3.02 o                         
   1  13  16          0.42          1.14         2.25 o                         
   2  13  16          1.23          1.86         3.23 o                         
   3  13  16          3.92          7.65         2.93 o                         
   0  14  16        124.11        132.68        13.23 o                         
   1  14  16         38.61         45.56         3.96 o                         
   2  14  16          5.81          3.03         2.65 o                         
   1   1  17       1067.31       1132.85        24.73 o                         
   2   1  17       1300.96       1359.89        15.60 o                         
   3   1  17          4.63          1.81         3.55 o                         
   4   1  17         30.42         24.35         3.32 o                         
   5   1  17         93.05         77.75         6.35 o                         
   6   1  17       3330.89       4416.26        78.49 o                         
   7   1  17         54.98         40.85         6.80 o                         
   8   1  17        125.00        119.43        12.81 o                         
   0   2  17       2751.83       2830.75        32.67 o                         
   1   2  17          1.00          8.54         3.09 o                         
   2   2  17          0.84          2.30         2.37 o                         
   3   2  17       1329.85       1463.07        32.05 o                         
   4   2  17        197.56        241.98        10.60 o                         
   5   2  17         22.44         12.83         4.09 o                         
   6   2  17          8.71          6.15         3.93 o                         
   7   2  17         19.72          3.63         4.75 o                         
   8   2  17         48.09         43.14         7.02 o                         
   1   3  17        256.74        237.90        11.35 o                         
   2   3  17         60.58         70.96         5.90 o                         
   3   3  17         73.17         77.33         5.15 o                         
   4   3  17        413.72        430.36        21.49 o                         
   5   3  17         28.16         28.86         2.85 o                         
   6   3  17         18.62         16.76         2.81 o                         
   7   3  17          1.89          2.51         2.80 o                         
   8   3  17         15.49          8.56         4.91 o                         
   0   4  17        395.06        406.19        20.81 o                         
   1   4  17         53.66         42.78         2.59 o                         
   2   4  17        906.85        854.48        14.59 o                         
   3   4  17       1296.63       1397.58        20.03 o                         
   4   4  17        541.35        561.64        14.42 o                         
   5   4  17         56.20         44.09         4.14 o                         
   6   4  17         43.42         46.79         3.70 o                         
   7   4  17          0.88         -0.27         3.79 o                         
   8   4  17         91.20         91.25        21.34 o                         
   1   5  17         44.68         44.59         3.73 o                         
   2   5  17        318.36        341.77        12.07 o                         
   3   5  17        159.00        171.38         8.58 o                         
   4   5  17        224.20        210.58        10.16 o                         
   5   5  17         41.47         36.71         4.19 o                         
   6   5  17          8.20          5.84         2.34 o                         
   7   5  17         32.16         32.01         3.09 o                         
   0   6  17        670.98        737.65        26.62 o                         
   1   6  17        486.33        516.59        13.57 o                         
   2   6  17        565.30        640.35        20.81 o                         
   3   6  17        466.89        469.07        13.33 o                         
   4   6  17        359.61        403.34        24.74 o                         
   5   6  17         62.68         58.71         6.46 o                         
   6   6  17         14.67         11.51         1.97 o                         
   7   6  17          5.78          6.01         3.47 o                         
   1   7  17        495.90        523.82        13.49 o                         
   2   7  17         59.16         47.28         3.78 o                         
   3   7  17         90.75        104.28         5.76 o                         
   4   7  17          3.39          6.64         2.53 o                         
   5   7  17         71.02         58.74         4.72 o                         
   6   7  17         27.18         15.68         2.83 o                         
   7   7  17         19.43         30.63         3.84 o                         
   0   8  17       6508.70       7578.40        94.13 o                         
   1   8  17        138.65        137.38         7.00 o                         
   2   8  17        541.31        527.07        15.78 o                         
   3   8  17        290.66        292.99        14.58 o                         
   4   8  17        355.38        384.93        15.99 o                         
   5   8  17        136.49        118.99         6.60 o                         
   6   8  17         29.19         15.16         2.55 o                         
   1   9  17        533.74        561.62        14.86 o                         
   3   9  17         44.13         26.69         4.09 o                         
   4   9  17         39.34         43.04         4.45 o                         
   5   9  17        132.13        147.19         8.51 o                         
   6   9  17         64.32         46.19         5.50 o                         
   0  10  17          9.09          6.88         4.30 o                         
   1  10  17        430.84        476.15        11.93 o                         
   2  10  17        119.48        131.04         6.40 o                         
   3  10  17         85.64         77.67         4.89 o                         
   4  10  17        492.40        587.84        15.66 o                         
   5  10  17         41.07         40.37         4.63 o                         
   1  11  17         35.88         31.75         2.86 o                         
   2  11  17         34.19         32.78         3.66 o                         
   3  11  17        102.15        110.42         6.29 o                         
   4  11  17         57.46         43.07         4.33 o                         
   5  11  17         77.11         62.46         6.53 o                         
   0  12  17         41.84         32.84         5.25 o                         
   1  12  17          6.87          7.67         3.25 o                         
   2  12  17         11.86         10.78         2.37 o                         
   3  12  17         14.90         11.90         2.02 o                         
   4  12  17         63.06         45.82         3.72 o                         
   1  13  17         15.77         11.39         3.18 o                         
   2  13  17         22.67         22.48         3.98 o                         
   3  13  17          1.48          7.37         3.68 o                         
   0  14  17          1.13          4.95         3.42 o                         
   1  14  17          5.23          7.62         2.88 o                         
   0   0  18         60.27         49.91         6.72 o                         
   1   0  18         40.66         57.55         5.46 o                         
   2   0  18        863.74        990.05        15.15 o                         
   3   0  18        438.49        437.35        12.27 o                         
   4   0  18         10.95          1.75         6.13 o                         
   5   0  18        413.71        402.89        38.11 o                         
   6   0  18        588.80        610.95        47.89 o                         
   7   0  18          5.06          4.84         3.60 o                         
   8   0  18         19.01         18.42         6.09 o                         
   1   1  18          0.06          1.90         2.51 o                         
   2   1  18         92.48        101.92         6.65 o                         
   3   1  18        585.71        587.05         7.77 o                         
   4   1  18        251.68        246.84        15.13 o                         
   5   1  18        299.20        288.39        19.73 o                         
   6   1  18       2060.80       2699.93        44.89 o                         
   7   1  18         59.15         56.07         6.79 o                         
   8   1  18        215.11        186.01        22.00 o                         
   0   2  18          0.56         15.92         4.45 o                         
   1   2  18        516.03        583.40        12.02 o                         
   2   2  18       1493.64       1584.44        15.96 o                         
   3   2  18        517.02        577.72         6.88 o                         
   4   2  18       1079.93       1160.96        23.47 o                         
   5   2  18       1011.66       1202.54        27.43 o                         
   6   2  18         67.35         84.90         6.23 o                         
   7   2  18         14.69         10.49         2.85 o                         
   8   2  18        136.60        135.35        20.05 o                         
   1   3  18        817.79        832.95        13.75 o                         
   2   3  18       4536.22       4908.40        33.24 o                         
   3   3  18        175.02        187.48         7.77 o                         
   4   3  18        613.91        674.95        20.91 o                         
   5   3  18        288.66        326.55        13.24 o                         
   6   3  18        120.74        128.23         8.10 o                         
   7   3  18          2.91          6.62         3.11 o                         
   0   4  18         35.75         33.56         5.25 o                         
   1   4  18         39.25         34.05         5.39 o                         
   2   4  18        834.49       1003.86        34.67 o                         
   3   4  18          4.90          5.12         2.68 o                         
   4   4  18         25.79         15.28         3.44 o                         
   5   4  18         91.41        108.01         6.59 o                         
   6   4  18          0.15          3.61         2.86 o                         
   7   4  18          0.11          3.10         3.76 o                         
   1   5  18        895.97        922.46        15.18 o                         
   2   5  18       1007.86       1089.05        18.19 o                         
   3   5  18        515.61        553.59        12.60 o                         
   4   5  18        843.73        907.66        23.83 o                         
   5   5  18        114.34        121.97         6.94 o                         
   6   5  18          9.40         13.72         1.82 o                         
   7   5  18         18.97          9.57         3.74 o                         
   0   6  18       4287.52       4664.03        81.34 o                         
   1   6  18         82.73         92.65         4.51 o                         
   2   6  18       2807.55       3073.25        35.32 o                         
   3   6  18        869.55        963.81        21.70 o                         
   4   6  18         58.67         47.74         4.05 o                         
   5   6  18        170.05        169.33         9.84 o                         
   6   6  18         67.50         73.07         4.85 o                         
   7   6  18         50.96         51.16         4.48 o                         
   1   7  18        442.35        457.31        12.20 o                         
   2   7  18       1043.98       1136.53        18.02 o                         
   3   7  18        158.02        176.14         9.19 o                         
   4   7  18          5.06          7.30         2.93 o                         
   5   7  18         50.66         36.84         3.74 o                         
   6   7  18          5.11          4.96         2.15 o                         
   7   7  18         16.06         11.22         3.43 o                         
   0   8  18       1187.72       1283.36        74.33 o                         
   1   8  18       2580.33       2908.45        46.46 o                         
   2   8  18        453.82         59.77       213.07 o                         
   3   8  18         65.23         45.37         5.34 o                         
   4   8  18         29.65         21.20         2.53 o                         
   5   8  18         17.89          8.52         2.11 o                         
   6   8  18          1.35          7.33         3.64 o                         
   1   9  18          0.00          2.32         2.02 o                         
   2   9  18         31.39         17.46         3.54 o                         
   3   9  18         49.47         35.25         3.34 o                         
   4   9  18          1.80          2.60         1.75 o                         
   5   9  18          0.03          6.48         3.37 o                         
   6   9  18          4.91          1.92         2.08 o                         
   0  10  18          5.07          6.31         3.22 o                         
   1  10  18         26.76         13.21         3.00 o                         
   2  10  18        834.29        903.47       104.93 o                         
   3  10  18         40.44         28.86         2.47 o                         
   4  10  18        183.69        159.61         9.79 o                         
   5  10  18         23.32         15.26         2.64 o                         
   1  11  18        283.50        258.85        11.24 o                         
   2  11  18        396.76        453.61        11.95 o                         
   3  11  18          4.93          2.42         1.63 o                         
   4  11  18        571.58        699.94        20.10 o                         
   5  11  18          8.22         12.26         6.41 o                         
   0  12  18         35.17         38.00         5.87 o                         
   1  12  18         25.87         24.65         3.32 o                         
   2  12  18          4.25          8.38         4.45 o                         
   3  12  18         14.60          7.81         2.00 o                         
   4  12  18        112.35        107.08         8.21 o                         
   1  13  18          0.53          3.78         2.48 o                         
   2  13  18         64.15         61.38         5.08 o                         
   1   1  19         46.15         59.32         5.56 o                         
   2   1  19         13.44          8.65         2.15 o                         
   3   1  19       1617.18       1789.62        23.53 o                         
   4   1  19       2834.53       3168.40        51.99 o                         
   5   1  19         94.90        101.21         9.77 o                         
   6   1  19        276.53        269.96        16.22 o                         
   7   1  19          1.46         11.14         3.59 o                         
   0   2  19        346.89        293.71        11.89 o                         
   1   2  19        259.93        249.36        10.93 o                         
   2   2  19          0.83          9.60         2.54 o                         
   3   2  19        740.78        804.20        15.39 o                         
   4   2  19        238.95        258.65        12.35 o                         
   5   2  19         20.51         22.50         3.54 o                         
   6   2  19          0.17          1.72         2.84 o                         
   7   2  19         33.17         37.60        10.13 o                         
   1   3  19         11.47         10.42         2.37 o                         
   2   3  19       2187.16       2326.42        39.63 o                         
   3   3  19        440.49        433.05         9.59 o                         
   4   3  19        832.95        860.98        22.24 o                         
   5   3  19        313.81        336.55        14.45 o                         
   6   3  19        358.34        473.45        19.85 o                         
   7   3  19         43.93         37.17         4.70 o                         
   0   4  19        368.55        344.33        13.46 o                         
   1   4  19       3528.60       3976.70        41.91 o                         
   2   4  19       4530.43       4810.87        43.72 o                         
   3   4  19         28.41         37.94         4.83 o                         
   4   4  19         80.12         64.64         4.96 o                         
   5   4  19        669.75        795.38        25.12 o                         
   6   4  19         17.75         16.31         3.13 o                         
   7   4  19         69.44         65.29         5.91 o                         
   1   5  19          6.78         16.06         3.05 o                         
   2   5  19       2184.36       2435.78        34.42 o                         
   3   5  19        523.23        548.11        12.67 o                         
   4   5  19        202.13        126.14        20.43 o                         
   5   5  19        129.84        135.42         7.41 o                         
   6   5  19         27.98         16.91         3.78 o                         
   7   5  19          4.89          3.38         2.98 o                         
   0   6  19       2386.20       2612.89        77.89 o                         
   1   6  19          0.06          0.80         2.07 o                         
   2   6  19        713.26        801.71        17.20 o                         
   3   6  19        935.94        984.25        85.15 o                         
   4   6  19          1.77          3.57         2.00 o                         
   5   6  19         67.77         68.16         5.18 o                         
   6   6  19          0.31          0.61         2.71 o                         
   7   6  19          2.46          1.33         6.01 o                         
   1   7  19        614.15        636.18        16.26 o                         
   2   7  19        367.59        388.76        13.22 o                         
   3   7  19        475.10        483.93        56.59 o                         
   4   7  19         25.39         26.22         2.50 o                         
   5   7  19         64.73         72.15         5.23 o                         
   6   7  19          8.21         11.77         2.29 o                         
   0   8  19       3634.00       1469.56      1128.01 o                         
   1   8  19        575.97        196.28       125.98 o                         
   2   8  19       1007.82        621.29       368.26 o                         
   3   8  19        152.77        134.42         6.81 o                         
   4   8  19         20.68         21.51         4.17 o                         
   5   8  19         10.80          4.35         3.45 o                         
   6   8  19         22.27         12.28         2.44 o                         
   1   9  19         64.18         62.90         3.69 o                         
   3   9  19          6.58          1.49         2.82 o                         
   4   9  19        518.00        603.41        16.00 o                         
   5   9  19          0.49          1.41         1.93 o                         
   0  10  19        109.76        137.46         8.54 o                         
   1  10  19         14.09         12.10         2.23 o                         
   2  10  19         13.63          7.49         1.64 o                         
   3  10  19         39.02         43.58         3.01 o                         
   4  10  19        406.19        465.42        18.43 o                         
   5  10  19        139.73        138.37        11.87 o                         
   1  11  19         21.15         17.51         3.77 o                         
   2  11  19        198.61        188.82         9.92 o                         
   3  11  19          8.17          7.75         2.23 o                         
   4  11  19         67.16         59.76         4.93 o                         
   0  12  19        385.95        414.11        27.36 o                         
   1  12  19         71.37         50.85         6.80 o                         
   2  12  19         61.26         52.62         4.33 o                         
   3  12  19        169.89        192.99        14.08 o                         
   1  13  19         80.37         81.87         6.04 o                         
   2  13  19         14.70         13.13         3.47 o                         
   0   0  20        186.83        175.12        14.92 o                         
   1   0  20        792.68        727.30        19.59 o                         
   2   0  20          6.39          7.14         3.48 o                         
   3   0  20          0.90          6.15         1.97 o                         
   4   0  20        500.15        503.74        30.37 o                         
   5   0  20        427.67        438.68        31.89 o                         
   6   0  20         10.90          6.68         5.99 o                         
   7   0  20          0.25          4.27         8.67 o                         
   1   1  20        118.50        133.51         7.16 o                         
   2   1  20        170.53        190.40         7.31 o                         
   3   1  20         61.92         42.93         7.84 o                         
   4   1  20       1115.80       1218.10        34.34 o                         
   5   1  20        500.51        556.75        28.20 o                         
   6   1  20        807.13        968.68        35.61 o                         
   7   1  20          0.01          8.82         6.49 o                         
   0   2  20          2.94          9.39         2.74 o                         
   1   2  20         13.53         20.53         2.31 o                         
   2   2  20        414.77        490.91        11.54 o                         
   3   2  20       2507.57       2738.40        33.31 o                         
   4   2  20       1758.24       2054.77        31.81 o                         
   5   2  20         56.89         52.84         4.42 o                         
   6   2  20         83.67         81.82         5.90 o                         
   7   2  20         86.64         89.54         8.84 o                         
   1   3  20          1.38          9.07         2.00 o                         
   2   3  20        333.65        381.64        14.56 o                         
   3   3  20        143.93        111.49         6.07 o                         
   4   3  20        924.71       1071.43        28.09 o                         
   5   3  20        142.77        154.06         8.19 o                         
   6   3  20         19.15          5.74         4.00 o                         
   7   3  20         38.02         30.37         4.85 o                         
   0   4  20       1735.52       1969.58        38.04 o                         
   1   4  20        135.40        131.64        12.89 o                         
   2   4  20         26.19         26.30         8.76 o                         
   3   4  20         12.22          6.07         2.39 o                         
   4   4  20        182.59        188.30        10.09 o                         
   5   4  20          0.40          9.89         2.93 o                         
   6   4  20          9.05         12.24         3.12 o                         
   7   4  20          2.97          0.82         4.18 o                         
   1   5  20          1.15         15.95         4.22 o                         
   2   5  20        233.64        240.96        13.49 o                         
   3   5  20         12.71         12.31         2.63 o                         
   4   5  20        562.95        587.74        17.25 o                         
   5   5  20         22.23         19.08         3.51 o                         
   6   5  20         16.18         12.70         3.94 o                         
   7   5  20         34.23         37.77         7.32 o                         
   0   6  20       7749.08       9148.86       244.91 o                         
   1   6  20        383.47        393.90        11.44 o                         
   2   6  20        567.50        550.64        21.52 o                         
   3   6  20        543.88        520.78       110.26 o                         
   4   6  20          0.01          8.75         5.83 o                         
   5   6  20         90.45         92.83         5.97 o                         
   6   6  20         73.92         61.00         5.58 o                         
   1   7  20        125.84        106.51         5.96 o                         
   2   7  20        105.55         55.40        18.15 o                         
   3   7  20         33.88         26.97         3.38 o                         
   4   7  20        271.85        259.80        11.91 o                         
   5   7  20          8.35          7.09         2.15 o                         
   6   7  20          6.00          3.85         2.46 o                         
   0   8  20         23.25         12.03         3.06 o                         
   1   8  20        369.48        200.34        81.63 o                         
   2   8  20        807.10        895.98       135.62 o                         
   3   8  20        159.15        176.31         8.49 o                         
   4   8  20         29.54         27.09         3.31 o                         
   5   8  20         81.02         64.49         8.36 o                         
   6   8  20          0.77         -1.13         4.06 o                         
   1   9  20          5.20          7.66         1.87 o                         
   2   9  20         23.82         18.30         2.49 o                         
   3   9  20        179.19        172.31        10.82 o                         
   4   9  20         28.39         15.72         2.48 o                         
   5   9  20          4.94         11.45         5.15 o                         
   0  10  20        326.86        338.02        18.68 o                         
   1  10  20        169.64        176.21         8.85 o                         
   2  10  20        206.24        210.85        10.01 o                         
   3  10  20         38.01         32.19         4.47 o                         
   4  10  20        130.87        148.77         8.82 o                         
   5  10  20         17.90         15.75         2.96 o                         
   1  11  20          7.60          6.43         2.20 o                         
   2  11  20         27.12         32.41         3.62 o                         
   3  11  20         26.31         21.11         2.79 o                         
   4  11  20        256.18        245.11        20.56 o                         
   0  12  20         29.14         20.74         3.71 o                         
   1  12  20        296.13        354.00        15.35 o                         
   2  12  20        122.68        110.29         8.76 o                         
   3  12  20         22.51         14.35         2.70 o                         
   1  13  20          8.80          9.02         2.75 o                         
   1   1  21        735.29        807.22        14.34 o                         
   2   1  21         84.09         89.09         4.49 o                         
   3   1  21          1.23         -0.61         1.97 o                         
   4   1  21         12.90         14.77         5.08 o                         
   5   1  21        541.36        605.50        24.77 o                         
   6   1  21          8.08          6.71         3.05 o                         
   7   1  21        104.29        104.40        11.32 o                         
   0   2  21        361.86        335.24        20.42 o                         
   1   2  21        290.89        371.62        12.43 o                         
   2   2  21         95.96        111.34         5.31 o                         
   3   2  21          3.52          4.01         3.16 o                         
   4   2  21        397.19        453.22        12.53 o                         
   5   2  21         30.38         31.97         3.84 o                         
   6   2  21         28.84         28.87         3.31 o                         
   7   2  21          3.09          8.07         3.97 o                         
   1   3  21        459.98        481.70        12.93 o                         
   2   3  21       1181.66       1295.35        21.03 o                         
   3   3  21         54.31         33.13         2.54 o                         
   4   3  21        653.36        721.45        21.73 o                         
   5   3  21         36.30         36.91         4.55 o                         
   6   3  21         86.66         90.71         6.40 o                         
   7   3  21        163.82        181.16        14.97 o                         
   0   4  21       1941.49       2027.08        66.35 o                         
   1   4  21         65.38         68.37         4.34 o                         
   2   4  21        426.84        467.59        13.46 o                         
   3   4  21          0.12          0.98         1.83 o                         
   4   4  21        248.60        245.89        14.54 o                         
   5   4  21        133.59        166.08         9.91 o                         
   6   4  21          0.56          2.34         2.71 o                         
   7   4  21         15.72         34.68         6.67 o                         
   1   5  21       1474.89       1641.87        24.36 o                         
   2   5  21        291.53        266.03        13.81 o                         
   3   5  21         99.11         60.77        14.80 o                         
   4   5  21         61.22         65.50         5.76 o                         
   5   5  21        776.31        897.19        21.72 o                         
   6   5  21        156.90        155.13        11.05 o                         
   0   6  21       2610.14       2975.29        98.81 o                         
   1   6  21         12.36         11.01         2.40 o                         
   2   6  21        291.51        287.13        25.74 o                         
   3   6  21         93.31         78.30         6.89 o                         
   4   6  21         62.15         53.18         5.66 o                         
   5   6  21         32.30         25.66         2.36 o                         
   6   6  21          0.05         -0.09         3.50 o                         
   1   7  21        126.24        129.23         8.45 o                         
   2   7  21         87.45         85.83         5.35 o                         
   3   7  21         48.56         38.02         3.32 o                         
   4   7  21         60.32         52.39         3.79 o                         
   5   7  21         23.02         19.92         2.33 o                         
   6   7  21        271.92        278.10        27.30 o                         
   0   8  21          9.46          3.25         2.96 o                         
   1   8  21         34.93         26.50         3.19 o                         
   2   8  21        147.43        123.69         7.90 o                         
   3   8  21        327.38        388.25        11.43 o                         
   4   8  21         60.22         51.55         5.57 o                         
   5   8  21         51.14         41.77         5.23 o                         
   1   9  21          6.63          5.22         2.11 o                         
   2   9  21         73.81         62.84         3.85 o                         
   3   9  21          0.49          1.97         1.67 o                         
   4   9  21         35.05         33.14         3.18 o                         
   5   9  21         27.41         15.16         2.71 o                         
   0  10  21          1.54         -3.69         4.25 o                         
   1  10  21        134.00        135.40         7.25 o                         
   2  10  21         20.02         15.57         2.30 o                         
   3  10  21         68.90         68.18         7.11 o                         
   4  10  21        316.56        397.28        19.68 o                         
   1  11  21          0.65          1.70         2.72 o                         
   2  11  21          5.18          5.56         2.63 o                         
   3  11  21        159.30        182.21        10.93 o                         
   0  12  21        281.97         62.72       105.93 o                         
   1  12  21         90.66         95.29         7.62 o                         
   2  12  21         36.44         28.80         3.21 o                         
   0   0  22          0.49          5.54         6.31 o                         
   1   0  22        240.95        230.57        10.22 o                         
   2   0  22       1324.20       1509.76        30.00 o                         
   3   0  22        602.13        658.68        21.82 o                         
   4   0  22        230.30        299.07        27.82 o                         
   5   0  22          1.21          3.77         4.74 o                         
   6   0  22          0.05         -0.57         3.76 o                         
   7   0  22          5.03         -5.88        12.07 o                         
   1   1  22          9.56         10.99         3.10 o                         
   2   1  22          1.51          0.65         2.15 o                         
   3   1  22         67.63         53.24         3.10 o                         
   4   1  22        812.42        943.77        20.43 o                         
   5   1  22         82.91         97.47         6.17 o                         
   6   1  22        333.18        351.14        15.99 o                         
   7   1  22        123.92        123.33        16.57 o                         
   0   2  22         51.70         53.02         7.58 o                         
   1   2  22        943.63        987.17        21.36 o                         
   2   2  22        248.39        268.67        11.85 o                         
   3   2  22        236.39        261.80        10.22 o                         
   4   2  22         18.37         21.79         2.55 o                         
   5   2  22          9.68         13.25         2.77 o                         
   6   2  22         87.14         84.27         5.77 o                         
   7   2  22          1.61          1.99         5.41 o                         
   1   3  22        155.43        161.62         8.08 o                         
   2   3  22       1249.01       1294.91        23.88 o                         
   3   3  22        200.48        192.78        10.95 o                         
   4   3  22          6.67         11.19         3.20 o                         
   5   3  22          0.15          0.83         2.89 o                         
   6   3  22          0.58          0.24         3.16 o                         
   0   4  22       1467.90       1683.50        63.67 o                         
   1   4  22        421.49        467.53        13.30 o                         
   2   4  22          5.85         -0.84         2.36 o                         
   3   4  22         65.11         71.06         5.39 o                         
   4   4  22         28.06         22.67         3.07 o                         
   5   4  22         25.77         35.03         5.38 o                         
   6   4  22         42.91         29.13         3.53 o                         
   1   5  22          7.36          6.40         2.81 o                         
   2   5  22        134.60        152.72         8.84 o                         
   3   5  22        418.86        481.52        14.66 o                         
   4   5  22        215.07        232.27        12.17 o                         
   5   5  22        285.05        273.46        18.54 o                         
   6   5  22        276.28        322.17        23.67 o                         
   0   6  22         94.69        108.35        10.11 o                         
   1   6  22        174.55        173.21         8.93 o                         
   2   6  22        214.76        242.76        18.21 o                         
   3   6  22        166.15        173.55         9.27 o                         
   4   6  22         37.78         35.59         4.01 o                         
   5   6  22          0.17          8.29         2.14 o                         
   6   6  22         63.47         43.95         9.07 o                         
   1   7  22          7.46          6.70         2.83 o                         
   2   7  22        127.70        125.61         6.59 o                         
   3   7  22        131.49        138.69         7.46 o                         
   4   7  22        129.98        123.44         8.14 o                         
   5   7  22         33.18         32.15         3.19 o                         
   0   8  22        310.62        351.36        36.93 o                         
   1   8  22        176.99        204.89         9.02 o                         
   2   8  22        153.70        162.73         7.74 o                         
   3   8  22          0.40          2.91         1.60 o                         
   4   8  22         26.55         17.68         2.11 o                         
   5   8  22          1.48          2.25         2.10 o                         
   1   9  22         89.88         92.96         5.89 o                         
   2   9  22        201.51        258.07        10.45 o                         
   3   9  22          0.46          2.49         2.51 o                         
   4   9  22         92.52        108.21         8.08 o                         
   0  10  22         53.56         53.09        17.51 o                         
   1  10  22         85.53         95.32         6.34 o                         
   2  10  22         39.68         49.31         3.75 o                         
   3  10  22          6.67          9.49         4.64 o                         
   4  10  22         18.01         12.96         7.87 o                         
   1  11  22          0.80          3.48         2.56 o                         
   2  11  22         24.61         22.26         2.50 o                         
   3  11  22          7.81          6.75         2.10 o                         
   0  12  22        214.27        207.14        23.05 o                         
   1  12  22          0.42          3.62         3.09 o                         
   1   1  23          6.12         16.39         2.08 o                         
   2   1  23          0.02          2.99         2.37 o                         
   3   1  23         71.65         76.75         6.38 o                         
   4   1  23         10.05         10.07         2.97 o                         
   5   1  23        262.30        292.30        12.15 o                         
   6   1  23          3.22          1.42         3.19 o                         
   0   2  23        349.92        344.66        16.02 o                         
   1   2  23        782.78        838.83        20.35 o                         
   2   2  23        520.10        490.55        17.90 o                         
   3   2  23        250.03        266.04        10.52 o                         
   4   2  23         12.15         10.52         3.14 o                         
   5   2  23          0.94          6.30         4.02 o                         
   6   2  23         11.38         14.68         3.22 o                         
   1   3  23       1383.91       1331.12        62.18 o                         
   2   3  23        215.93        176.73         9.59 o                         
   3   3  23          4.98          5.33         2.22 o                         
   4   3  23        129.57        115.34         6.24 o                         
   5   3  23         10.46          8.45         3.76 o                         
   6   3  23         15.60         22.16         4.06 o                         
   0   4  23       3075.51       3275.93        95.23 o                         
   1   4  23         15.44         13.15         2.22 o                         
   2   4  23          0.09          0.84         2.09 o                         
   3   4  23         63.02         72.92         3.77 o                         
   4   4  23          0.70         -2.29         3.75 o                         
   5   4  23          0.07          1.28         3.27 o                         
   6   4  23         51.83         58.06         6.20 o                         
   1   5  23         88.62         93.57         6.83 o                         
   2   5  23        561.42        640.94        14.97 o                         
   3   5  23          2.30          4.38         2.02 o                         
   4   5  23         22.96         18.07         3.12 o                         
   5   5  23        151.35        125.57         7.62 o                         
   6   5  23         18.16         10.68         4.21 o                         
   0   6  23        117.35         96.95        15.96 o                         
   1   6  23         14.70         10.33         2.75 o                         
   2   6  23          1.27          1.91         2.49 o                         
   3   6  23        921.70       1132.23        17.46 o                         
   4   6  23          2.08          4.32         2.32 o                         
   5   6  23         41.09         35.80         4.71 o                         
   1   7  23        176.36        187.07        10.14 o                         
   2   7  23         27.03         15.56         2.34 o                         
   3   7  23         72.45         78.22         5.36 o                         
   4   7  23        283.82        243.23        36.84 o                         
   5   7  23          5.11          6.31         2.63 o                         
   0   8  23        149.78         96.88        54.70 o                         
   1   8  23         32.01         25.42         3.08 o                         
   2   8  23          2.85          2.60         2.19 o                         
   3   8  23         10.26         12.50         2.43 o                         
   4   8  23         39.97         49.84         5.53 o                         
   5   8  23         30.91         25.19         5.72 o                         
   1   9  23         84.08         96.98         6.90 o                         
   2   9  23         12.55          8.37         2.33 o                         
   3   9  23         79.45         86.02         5.51 o                         
   4   9  23         53.86         65.34         7.74 o                         
   0  10  23        357.95         88.94       143.45 o                         
   1  10  23        307.02        299.88        18.87 o                         
   2  10  23         25.98         18.29         3.02 o                         
   3  10  23         74.12         82.81         6.21 o                         
   1  11  23         21.02         20.46         3.21 o                         
   2  11  23        343.15        412.89        17.96 o                         
   0   0  24       1911.36       1576.23       146.15 o                         
   1   0  24          1.12          3.46         2.10 o                         
   2   0  24        186.67        162.30         9.35 o                         
   3   0  24        385.38        423.37        29.33 o                         
   4   0  24        198.43        188.85        19.10 o                         
   5   0  24         15.84         10.73         5.61 o                         
   6   0  24         86.38        108.95        10.38 o                         
   1   1  24        427.91        245.64        63.63 o                         
   2   1  24        119.80         71.11        14.77 o                         
   3   1  24        240.29        233.41         9.17 o                         
   4   1  24        228.83        265.21        12.08 o                         
   5   1  24        152.65        150.88         9.62 o                         
   6   1  24         39.15         41.33         5.12 o                         
   0   2  24          9.67          8.48         2.59 o                         
   1   2  24        167.62        107.53        12.22 o                         
   2   2  24         40.39         33.85         6.10 o                         
   3   2  24        279.72        324.07        10.13 o                         
   4   2  24          8.91         14.92         3.50 o                         
   5   2  24          9.36         10.27         2.16 o                         
   6   2  24        185.81        214.45        18.93 o                         
   1   3  24        293.49        255.71        12.77 o                         
   2   3  24        334.03        374.34        12.69 o                         
   3   3  24         46.30         42.16         3.33 o                         
   4   3  24        267.87        289.93        14.37 o                         
   5   3  24         91.39         96.74         6.91 o                         
   6   3  24         13.35         19.28         6.74 o                         
   0   4  24        262.33        215.70        59.10 o                         
   1   4  24         12.99         19.39         5.22 o                         
   2   4  24         63.04         62.37         7.74 o                         
   3   4  24         12.12          5.59         2.25 o                         
   4   4  24        602.30        711.37        23.78 o                         
   5   4  24          0.00         -0.56         2.29 o                         
   6   4  24         30.77         25.67         5.38 o                         
   1   5  24         17.69         15.06         2.20 o                         
   2   5  24          0.00          6.58         2.47 o                         
   3   5  24        571.82        700.55        13.41 o                         
   4   5  24        219.13        209.52        11.05 o                         
   5   5  24        471.43        532.98        26.60 o                         
   0   6  24        600.40         72.21       186.39 o                         
   1   6  24         19.06         14.10         3.81 o                         
   2   6  24         14.79         10.82         2.56 o                         
   3   6  24        433.78        493.71        17.06 o                         
   4   6  24          2.15          6.82         3.17 o                         
   5   6  24         93.77        100.55         8.86 o                         
   1   7  24          0.53         -1.76         2.84 o                         
   2   7  24         47.98         46.75         4.10 o                         
   3   7  24         32.87         23.22         3.03 o                         
   4   7  24         84.73         85.24         6.17 o                         
   5   7  24          5.06          6.06         4.16 o                         
   0   8  24        719.26        877.09        24.10 o                         
   1   8  24         13.14         10.00         2.32 o                         
   2   8  24         15.21         11.64         2.36 o                         
   3   8  24          1.45          4.87         2.79 o                         
   4   8  24         22.13         20.88         4.29 o                         
   1   9  24          8.25          5.90         3.05 o                         
   2   9  24          0.15          3.71         3.13 o                         
   3   9  24          0.59         -0.22         2.05 o                         
   0  10  24        310.58        344.82        34.78 o                         
   1  10  24        104.26        129.20         8.18 o                         
   2  10  24        188.85        250.55        13.47 o                         
   3  10  24          0.25         -0.38         3.19 o                         
   1  11  24         94.36         89.26         7.13 o                         
   1   1  25        929.37        900.85       137.85 o                         
   2   1  25          1.16          5.82         2.66 o                         
   3   1  25         17.23         12.29         1.82 o                         
   4   1  25        129.75        142.50         8.30 o                         
   5   1  25          4.89         16.44         3.29 o                         
   6   1  25        128.11        156.95        19.46 o                         
   0   2  25        115.52        112.06        24.43 o                         
   1   2  25         67.37         40.25         3.42 o                         
   2   2  25          0.28          3.15         2.30 o                         
   3   2  25        204.33        235.42        10.26 o                         
   4   2  25          4.01          8.13         3.19 o                         
   5   2  25          0.23          7.46         3.59 o                         
   6   2  25         17.43         15.78         6.46 o                         
   1   3  25         45.50         53.20         3.67 o                         
   2   3  25        435.48        469.58        12.56 o                         
   3   3  25         36.10         37.40         4.92 o                         
   4   3  25        272.40        269.70        18.07 o                         
   5   3  25          9.57          4.53         3.18 o                         
   1   4  25       1019.20       1122.56        19.28 o                         
   2   4  25       1049.48       1243.05        23.25 o                         
   3   4  25        289.16        251.05        13.51 o                         
   4   4  25         82.82         80.78         6.50 o                         
   5   4  25        410.95        446.67        26.72 o                         
   1   5  25         71.33         45.70         7.04 o                         
   2   5  25         43.18         35.77         3.61 o                         
   3   5  25        121.39         99.77         6.35 o                         
   4   5  25         29.81         32.86         4.15 o                         
   5   5  25          0.58          0.75         2.45 o                         
   0   6  25         39.78         37.83         4.85 o                         
   1   6  25        132.12         70.46        21.45 o                         
   2   6  25       1100.65       1295.68        21.11 o                         
   3   6  25        189.31        219.22        11.08 o                         
   4   6  25         24.24         17.33         2.77 o                         
   5   6  25         28.48         20.27         6.91 o                         
   1   7  25         44.48         29.20         5.15 o                         
   2   7  25         31.75         26.98         3.53 o                         
   3   7  25          6.95          6.21         2.22 o                         
   4   7  25        139.67        120.69        15.97 o                         
   0   8  25         41.74         42.32         7.23 o                         
   1   8  25        171.87        187.14         9.96 o                         
   2   8  25          0.51          5.20         2.41 o                         
   3   8  25         72.50         74.58         5.60 o                         
   4   8  25         46.11         45.59         4.62 o                         
   1   9  25         17.69          9.03         2.94 o                         
   2   9  25         22.37         13.86         2.82 o                         
   3   9  25         71.93         69.00         5.82 o                         
   0  10  25         94.24         80.28        10.92 o                         
   1  10  25         54.50         50.14         5.41 o                         
   2  10  25         15.15         16.28         3.25 o                         
   0   0  26        595.89        520.63        38.31 o                         
   1   0  26         66.08         64.12        11.20 o                         
   2   0  26         30.76         35.54         4.57 o                         
   3   0  26         62.73         52.89         4.98 o                         
   4   0  26         81.80         80.63        10.21 o                         
   5   0  26        110.28        113.10        11.98 o                         
   1   1  26        369.94        377.86        22.18 o                         
   2   1  26         79.55         48.89         3.45 o                         
   3   1  26          5.62          9.69         2.02 o                         
   4   1  26         81.75         87.72         6.18 o                         
   5   1  26         24.55         10.78         3.14 o                         
   0   2  26         28.67         30.17         7.73 o                         
   1   2  26          0.48          5.88         2.15 o                         
   2   2  26         14.15          8.93         2.20 o                         
   3   2  26        578.41        679.76        14.67 o                         
   4   2  26          0.08         -1.42         1.53 o                         
   5   2  26         26.96         14.91         3.85 o                         
   1   3  26         71.97         80.20         4.77 o                         
   2   3  26        133.16        112.76         6.34 o                         
   3   3  26        309.06        301.57        11.72 o                         
   4   3  26          1.03          3.33         1.84 o                         
   5   3  26          0.02          5.97         3.24 o                         
   0   4  26         36.36         31.36         6.24 o                         
   1   4  26         16.18         16.07         2.40 o                         
   2   4  26         61.07         55.57         7.30 o                         
   3   4  26        291.26        315.23        13.23 o                         
   4   4  26         12.86          8.12         3.27 o                         
   5   4  26         87.06         80.52         8.78 o                         
   1   5  26         89.04         83.61         5.70 o                         
   2   5  26        153.15        148.04        11.52 o                         
   3   5  26         23.96         25.82         3.38 o                         
   4   5  26        174.81        181.45         9.10 o                         
   5   5  26         42.49         47.51         8.28 o                         
   0   6  26         88.66         78.96         8.36 o                         
   1   6  26          0.46          5.07         2.50 o                         
   2   6  26          3.07          5.59         4.80 o                         
   3   6  26         14.64          7.78         3.82 o                         
   4   6  26          6.08          8.36         2.77 o                         
   1   7  26          4.33          4.14         4.12 o                         
   2   7  26          0.26          1.60         2.77 o                         
   3   7  26         12.65          8.01         3.48 o                         
   4   7  26        191.43        214.22        18.84 o                         
   0   8  26         80.77        106.35         9.13 o                         
   1   8  26        182.70        195.38        11.16 o                         
   2   8  26          2.09          4.80         2.13 o                         
   3   8  26          0.05          4.88         2.91 o                         
   1   9  26        139.56        173.44         9.93 o                         
   2   9  26         56.04         56.19         4.64 o                         
   0  10  26        149.00        161.32        19.65 o                         
   1   1  27        779.76        846.64        20.99 o                         
   2   1  27         51.06         45.99         4.29 o                         
   3   1  27         11.55         13.16         2.09 o                         
   4   1  27         29.04         19.73         3.25 o                         
   5   1  27         27.08         12.07         6.75 o                         
   0   2  27        169.73        164.69        13.66 o                         
   1   2  27        327.46        327.36        14.16 o                         
   2   2  27         73.47         58.36         3.98 o                         
   3   2  27          0.01          3.37         2.63 o                         
   4   2  27          5.83          6.47         2.63 o                         
   5   2  27          3.41          5.45         6.37 o                         
   1   3  27          2.93          5.19         2.14 o                         
   2   3  27         62.91         46.88         5.86 o                         
   3   3  27          2.73          3.64         2.92 o                         
   4   3  27         67.13         76.45         7.19 o                         
   5   3  27          4.29          7.94         6.30 o                         
   0   4  27        251.67        234.93        14.32 o                         
   1   4  27          1.99         -0.81         2.64 o                         
   2   4  27         45.22         26.31         4.50 o                         
   3   4  27          0.21          1.17         2.60 o                         
   4   4  27         23.77         18.55         3.63 o                         
   1   5  27         71.58         61.51         6.32 o                         
   2   5  27         62.63         44.37         8.16 o                         
   3   5  27         30.55         24.78         2.97 o                         
   4   5  27          9.68          7.80         5.14 o                         
   0   6  27        264.23        289.70        26.19 o                         
   1   6  27          2.98          5.71         3.15 o                         
   2   6  27        229.54        101.04        55.84 o                         
   3   6  27          5.21          5.89         2.11 o                         
   4   6  27         63.68         50.95         8.66 o                         
   1   7  27          0.96          5.58         2.53 o                         
   2   7  27         76.97         63.80         7.39 o                         
   3   7  27         64.81         78.15         6.54 o                         
   0   8  27        150.73        143.31        13.02 o                         
   1   8  27        115.80        122.78         8.74 o                         
   2   8  27          8.62          9.67         5.78 o                         
   1   9  27          0.01          0.26         3.82 o                         
   0   0  28          7.69         10.76         4.19 o                         
   1   0  28         64.09         55.73         5.58 o                         
   2   0  28        114.11        107.94         9.48 o                         
   3   0  28        638.99        692.73       149.92 o                         
   4   0  28        415.99        378.75        68.09 o                         
   1   1  28         27.55         23.19         2.98 o                         
   2   1  28         49.30         51.51         3.45 o                         
   3   1  28          0.06          0.05         1.19 o                         
   4   1  28          0.06          6.03         4.22 o                         
   0   2  28        290.63        271.73        19.43 o                         
   1   2  28         91.74         74.30         4.67 o                         
   2   2  28        151.84        147.48         8.57 o                         
   3   2  28         99.71         96.57         6.30 o                         
   4   2  28          1.69          3.73         4.11 o                         
   1   3  28         75.45         62.69         3.79 o                         
   2   3  28        326.79        345.52        26.32 o                         
   3   3  28          7.49          6.09         2.37 o                         
   4   3  28         56.48         60.54         7.64 o                         
   0   4  28         42.74         37.17         8.58 o                         
   1   4  28        202.92        208.10        11.39 o                         
   2   4  28         28.57         23.37         3.50 o                         
   3   4  28          9.05          5.10         2.01 o                         
   4   4  28          0.06          3.00         4.04 o                         
   1   5  28         13.16          8.15         2.56 o                         
   2   5  28         52.12         50.43         7.84 o                         
   3   5  28         80.57         48.66         9.32 o                         
   0   6  28        221.67        248.26        18.59 o                         
   1   6  28          0.09          5.99         2.20 o                         
   2   6  28        529.62        651.68        23.55 o                         
   3   6  28          0.08         -2.08         5.63 o                         
   1   7  28         37.11         37.84         3.48 o                         
   2   7  28          3.30          8.52         3.21 o                         
   0   8  28         67.57         82.24         9.54 o                         
   1   8  28         84.35         98.03         9.68 o                         
   1   1  29        147.16        153.08         8.83 o                         
   2   1  29         59.25         53.95         3.34 o                         
   3   1  29         26.06         24.04         2.20 o                         
   4   1  29         90.63        115.74        14.03 o                         
   0   2  29         28.57         25.31         4.87 o                         
   1   2  29          9.93         10.40         1.69 o                         
   2   2  29          5.25         11.60         3.33 o                         
   3   2  29         55.73         47.51         8.82 o                         
   4   2  29         45.02         41.38        10.63 o                         
   1   3  29         62.05         47.05         4.58 o                         
   2   3  29         27.11         23.93         2.94 o                         
   3   3  29         56.67         31.19         8.55 o                         
   4   3  29         17.78         17.09         6.36 o                         
   0   4  29        469.90         56.21       176.04 o                         
   1   4  29         14.89         14.56         2.64 o                         
   2   4  29         58.89         69.05         5.73 o                         
   3   4  29         37.75         25.60         6.34 o                         
   1   5  29         12.32          8.78         2.11 o                         
   2   5  29        284.60        134.95        58.96 o                         
   3   5  29        147.83        165.77        15.40 o                         
   0   6  29         45.30         45.25         9.17 o                         
   1   6  29          0.18         -2.31         2.79 o                         
   2   6  29         37.05         31.03         4.65 o                         
   1   7  29         35.98         42.97         6.06 o                         
   0   0  30          0.05          5.87         5.46 o                         
   1   0  30         32.01         14.92         2.86 o                         
   2   0  30         37.27         39.69         4.89 o                         
   3   0  30          1.03         11.93         4.76 o                         
   1   1  30         18.70         27.49         2.69 o                         
   2   1  30          3.35          6.29         2.83 o                         
   3   1  30         41.39         40.08         5.79 o                         
   0   2  30         69.19         86.96         7.89 o                         
   1   2  30         97.95         93.03         6.42 o                         
   2   2  30        256.42         73.61        94.07 o                         
   3   2  30         85.62         84.52         9.09 o                         
   1   3  30          0.46          7.43         2.80 o                         
   2   3  30         23.08         19.15         4.27 o                         
   3   3  30         16.43         10.96        15.25 o                         
   0   4  30         20.87          8.36         3.60 o                         
   1   4  30         23.34         16.34         3.05 o                         
   2   4  30         63.69         52.83         5.72 o                         
   1   5  30         32.04         48.48         5.81 o                         
   2   5  30          0.75          4.89         4.15 o                         
   0   6  30         21.92         12.84         5.04 o                         
   1   6  30          9.08          8.09         4.57 o                         
   1   1  31          3.46          2.85         1.92 o                         
   2   1  31          8.99         15.09         2.72 o                         
   0   2  31         15.82         16.59         5.50 o                         
   1   2  31        160.72        151.70        11.86 o                         
   2   2  31         12.31         17.75         3.59 o                         
   1   3  31        207.87        214.37        20.88 o                         
   2   3  31          4.63         -6.10         6.53 o                         
   0   4  31         43.62         67.46        12.48 o                         
   1   4  31         30.04         26.72         5.00 o                         
   0   0  32         66.35         66.14        11.03 o                         
   1   0  32        102.42         88.30        12.48 o                         
   1   1  32          0.04          7.49         4.69 o                         
   0   2  32         10.48          6.05         3.97 o                         
   1   2  32         69.54         92.05        11.69 o                         
                                                                                
